# Supplementary material for: Transcriptomic analysis reveals distinct resistant response by physcion and chrysophanol against cucumber powdery mildew
Source: PeerJ. 2016 May 17;4:e1991. doi: 10.7717/peerj.1991 (PMC4878370; doi:10.7717/peerj.1991)
Supplement: Table S2 [file peerj-04-1991-s005.xlsx]

## Sheet: Summary of clean reads mapped
	Supplementary Table 3 Summary of clean reads mapped to cucumber genome
Sample name	Total reads	Total mapped	Multiple mapped	Uniquely mapped	Read-1	Read-2	Reads map to '+'	Reads map to '-'	Non-splice reads	Splice reads
Con-2	17255482	14359302 (83.22%)	119220 (0.69%)	14240082 (82.52%)	7144668 (41.41%)	7095414 (41.12%)	7128644 (41.31%)	7111438 (41.21%)	10232838 (59.3%)	4007244 (23.22%)
Con-3	16596436	13397440 (80.72%)	144179 (0.87%)	13253261 (79.86%)	6652119 (40.08%)	6601142 (39.77%)	6632608 (39.96%)	6620653 (39.89%)	9646291 (58.12%)	3606970 (21.73%)
Chr-1	18362334	15118447 (82.33%)	172527 (0.94%)	14945920 (81.39%)	7500090 (40.84%)	7445830 (40.55%)	7488065 (40.78%)	7457855 (40.61%)	10887712 (59.29%)	4058208 (22.1%)
Chr-2	14892366	11189781 (75.14%)	114381 (0.77%)	11075400 (74.37%)	5556704 (37.31%)	5518696 (37.06%)	5543339 (37.22%)	5532061 (37.15%)	8072724 (54.21%)	3002676 (20.16%)
Phy-1	17284830	14351566 (83.03%)	170249 (0.98%)	14181317 (82.04%)	7117203 (41.18%)	7064114 (40.87%)	7099821 (41.08%)	7081496 (40.97%)	10226027 (59.16%)	3955290 (22.88%)
Phy-2	17940148	15671078 (87.35%)	165556 (0.92%)	15505522 (86.43%)	7788359 (43.41%)	7717163 (43.02%)	7763217 (43.27%)	7742305 (43.16%)	11208830 (62.48%)	4296692 (23.95%)
Phy-3	17597808	15192055 (86.33%)	170208 (0.97%)	15021847 (85.36%)	7541015 (42.85%)	7480832 (42.51%)	7520031 (42.73%)	7501816 (42.63%)	10877892 (61.81%)	4143955 (23.55%)
Phy×Chr-1	18881152	17059940 (90.35%)	156255 (0.83%)	16903685 (89.53%)	8482120 (44.92%)	8421565 (44.6%)	8459382 (44.8%)	8444303 (44.72%)	12028480 (63.71%)	4875205 (25.82%)
Phy×Chr-2	18870426	16656866 (88.27%)	156711 (0.83%)	16500155 (87.44%)	8281249 (43.88%)	8218906 (43.55%)	8256884 (43.76%)	8243271 (43.68%)	11764181 (62.34%)	4735974 (25.1%)
Phy×Chr-3	17855908	16551240 (92.69%)	156997 (0.88%)	16394243 (91.81%)	8226243 (46.07%)	8168000 (45.74%)	8204836 (45.95%)	8189407 (45.86%)	11683031 (65.43%)	4711212 (26.38%)
a-Total reads: Count number of filtered reads (Clean data).
b-Total mapped: Total number of reads that could be mapped to the genome. In general, this digit should be larger than 70% when there is no contamination and the reference genome is wisely chosen.
c-Multiple mapped: Count number of reads that could be mapped to multiple sites in the reference genome, which should be less than 10% in commonplace.
d-Uniquely mapped: Count number of reads that can be uniquely mapped to the reference genome.
e,f-Reads map to '+', Reads map to '­': Count number of reads that mapped to positive strand or minus strand, respectively.
g-non­splice reads are ones that can be mapped entirely to a single exon.
h-Splice reads: Count number of reads that could be segmented and mapped to 2 exons, also named junction reads.
