# Supplementary material for: Transcriptomic analysis reveals distinct resistant response by physcion and chrysophanol against cucumber powdery mildew
Source: PeerJ. 2016 May 17;4:e1991. doi: 10.7717/peerj.1991 (PMC4878370; doi:10.7717/peerj.1991)
Supplement: Table S4 [file peerj-04-1991-s007.xlsx]

## Sheet: list
	Supplementary Table 4 Differentially Expression Genes (DEGs) list (log2 Ratio ≥ 1, FDR < 0.05 )
		Chr vs Con: DEGs in Chrysophanol treatment.
		Phy vs Con: DEGs in Physcion treatment.
		Phy×Chr vs Con: DEGs in Chrysophanol combination with Physcion treatment.

## Sheet: Chr vs Con
Gene_id	readcount_Chr	readcount_Con	log2FoldChange	pval	padj	Up-Down-Regulation（Chr/Con）	Blast swiss prot
Csa1G042700	203.059	517.519	-1.0198	2.7315e-05	0.016333	Down	gnl|BL_ORD_ID|41902 sp|Q9LV33|BGL44_ARATH Beta-glucosidase 44 OS=Arabidopsis thaliana GN=BGLU44 PE=2 SV=1//0
Csa1G161590	72.7558	169.165	-0.93893	7.4633e-05	0.030282	Down	-//-
Csa2G008110	1116.62	2511.74	-0.94583	2.1065e-05	0.014958	Down	gnl|BL_ORD_ID|230511 sp|O82730|MGDG2_ARATH Monogalactosyldiacylglycerol synthase 2, chloroplastic OS=Arabidopsis thaliana GN=MGD2 PE=1 SV=1//0
Csa2G032750	1239.9	3011.13	-0.99215	2.6604e-05	0.016333	Down	gnl|BL_ORD_ID|298491 sp|Q9M9W8|PLDP2_ARATH Phospholipase D p2 OS=Arabidopsis thaliana GN=PLDP2 PE=2 SV=2//0
Csa2G264630	107.117	333.451	-1.317	4.4425e-09	2.5235e-05	Down	-//-
Csa3G133380	1149.5	2439.18	-0.91199	1.0693e-05	0.009345	Down	gnl|BL_ORD_ID|159216 sp|P32110|GSTX6_SOYBN Probable glutathione S-transferase OS=Glycine max GN=HSP26-A PE=2 SV=1//3.90831e-60
Csa3G556210	1602.11	3771.77	-1.0184	2.2076e-06	0.0036722	Down	gnl|BL_ORD_ID|144402 sp|Q9SGA2|GDPD1_ARATH Glycerophosphodiester phosphodiesterase GDPD1, chloroplastic OS=Arabidopsis thaliana GN=GDPD1 PE=1 SV=1//7.52608e-156
Csa3G576840	134.214	262.154	-0.82306	4.0141e-05	0.019765	Down	gnl|BL_ORD_ID|66943 sp|O65717|CNGC1_ARATH Cyclic nucleotide-gated ion channel 1 OS=Arabidopsis thaliana GN=CNGC1 PE=1 SV=1//0
Csa3G634350	235.708	524.941	-0.93736	2.2615e-05	0.015113	Down	-//-
Csa3G651750	83.741	209.489	-0.973	9.6106e-05	0.035221	Down	gnl|BL_ORD_ID|382859 sp|P93194|RPK1_IPONI Receptor-like protein kinase OS=Ipomoea nil GN=INRPK1 PE=2 SV=2//0
Csa4G303680	64.4875	143.51	-0.92312	4.4281e-05	0.020123	Down	gnl|BL_ORD_ID|159216 sp|P32110|GSTX6_SOYBN Probable glutathione S-transferase OS=Glycine max GN=HSP26-A PE=2 SV=1//6.23485e-51
Csa5G168880	490.905	1180.58	-1.0663	2.3089e-07	0.00052464	Down	-//-
Csa5G570380	399.883	762.923	-0.80252	3.9794e-05	0.019765	Down	-//-
Csa5G599860	44.2556	114.523	-0.98894	9.5563e-05	0.035221	Down	gnl|BL_ORD_ID|267549 sp|Q9LPV5|NRT25_ARATH High affinity nitrate transporter 2.5 OS=Arabidopsis thaliana GN=NRT2.5 PE=2 SV=1//4.41453e-07
Csa6G010030	330.987	628.155	-0.79775	4.0261e-05	0.019765	Down	gnl|BL_ORD_ID|178548 sp|O04203|HSPR2_ARATH Nematode resistance protein-like HSPRO2 OS=Arabidopsis thaliana GN=HSPRO2 PE=1 SV=1//6.30826e-162
Csa6G213910	137.665	273.561	-0.84845	1.7953e-05	0.013598	Down	gnl|BL_ORD_ID|291655 sp|A7NY33|PER4_VITVI Peroxidase 4 OS=Vitis vinifera GN=GSVIVT00023967001 PE=1 SV=1//5.4468e-144
Csa6G338110	383.257	1146.81	-1.1613	3.3667e-06	0.0042499	Down	gnl|BL_ORD_ID|308877 sp|P16273|PRPX_HORVU Pathogen-related protein OS=Hordeum vulgare PE=2 SV=2//5.43648e-79
Csa6G421780	112.046	225.678	-0.84887	4.1754e-05	0.019765	Down	gnl|BL_ORD_ID|510054 sp|C0LGE0|Y1765_ARATH Probable LRR receptor-like serine/threonine-protein kinase At1g07650 OS=Arabidopsis thaliana GN=At1g07650 PE=1 SV=1//0
Csa6G492250	132.91	369.715	-1.1259	2.9167e-06	0.0041421	Down	gnl|BL_ORD_ID|47172 sp|Q6WNQ8|C81E8_MEDTR Cytochrome P450 81E8 OS=Medicago truncatula GN=CYP81E8 PE=2 SV=1//0
Csa7G004110	145.206	346.622	-1.0064	7.9667e-06	0.0075424	Down	gnl|BL_ORD_ID|303979 sp|Q9SDZ9|PPAF2_IPOBA Purple acid phosphatase 2 OS=Ipomoea batatas GN=PAP2 PE=1 SV=1//0
Csa7G024010	394.37	809.719	-0.92239	2.0296e-07	0.00052464	Down	gnl|BL_ORD_ID|219396 sp|O23006|LYM2_ARATH LysM domain-containing GPI-anchored protein 2 OS=Arabidopsis thaliana GN=LYM2 PE=1 SV=1//2.47766e-87
Csa7G451920	4921.03	10100.5	-0.85736	6.2015e-05	0.026095	Down	gnl|BL_ORD_ID|305175 sp|Q9FZ62|PPSP2_ARATH Inorganic pyrophosphatase 2 OS=Arabidopsis thaliana GN=At1g17710 PE=2 SV=1//4.25517e-129
Novel00536	795.224	1807.38	-0.94513	3.1602e-05	0.017952	Down	gnl|BL_ORD_ID|305575 sp|P33154|PR1_ARATH Pathogenesis-related protein 1 OS=Arabidopsis thaliana GN=At2g14610 PE=1 SV=1//2.50957e-57
Csa3G184580	138.515	45.8239	1.0385	9.3131e-05	0.035221	Up	gnl|BL_ORD_ID|3319 sp|Q9FLX5|AB8G_ARATH ABC transporter G family member 8 OS=Arabidopsis thaliana GN=ABCG8 PE=2 SV=1//0
Csa3G333840	1053.43	244.355	1.286	2.2626e-06	0.0036722	Up	gnl|BL_ORD_ID|234022 sp|Q9SSK7|MLP34_ARATH MLP-like protein 34 OS=Arabidopsis thaliana GN=MLP34 PE=2 SV=1//6.70252e-13
Csa3G337350	461.835	47.7176	1.7267	5.5028e-10	6.2518e-06	Up	gnl|BL_ORD_ID|201190 sp|P85524|KIRO_ACTDE Kirola OS=Actinidia deliciosa PE=1 SV=1//1.54912e-11
Csa4G000850	1312.6	305.988	1.2538	4.6468e-06	0.0052792	Up	-//-
Csa4G000860	6248.33	2474.07	1.1396	9.5301e-09	3.609e-05	Up	-//-
Csa4G017050	24308.2	11054.1	0.90485	6.1202e-05	0.026095	Up	-//-
Csa4G312240	1472.31	648.621	0.97374	5.143e-06	0.0053118	Up	gnl|BL_ORD_ID|288168 sp|O82647|PDC1_ARATH Pyruvate decarboxylase 1 OS=Arabidopsis thaliana GN=PDC1 PE=2 SV=1//0
Csa7G324140	108.496	25.7761	1.1957	1.4233e-05	0.01155	Up	gnl|BL_ORD_ID|3341 sp|Q9FH76|ABAH3_ARATH Abscisic acid 8&apos;-hydroxylase 3 OS=Arabidopsis thaliana GN=CYP707A3 PE=1 SV=1//4.85556e-97

## Sheet: Phy vs Con
Gene_id	readcount_Phy	readcount_Con	log2FoldChange	pval	padj	Up-Down-Regulation（Phy/Con）	Blast swiss prot
Csa1G000640	31.2665	89.4315	-1.0564	0.018963	0.27265	Down	gnl|BL_ORD_ID|412564 sp|P04170|RUBR1_DESDA Rubredoxin-1 OS=Desulfovibrio desulfuricans (strain ATCC 27774 / DSM 6949) GN=rd1 PE=1 SV=1//9.01098e-07
Csa1G002030	40.8659	95.1726	-0.8908	0.040203	0.42322	Down	gnl|BL_ORD_ID|125839 sp|Q9FYF9|FB76_ARATH F-box protein At1g67340 OS=Arabidopsis thaliana GN=At1g67340 PE=1 SV=1//3.01895e-133
Csa1G002830	319.095	615.362	-0.85039	0.0044454	0.10484	Down	gnl|BL_ORD_ID|3211 sp|Q5VST6|AB17B_HUMAN Alpha/beta hydrolase domain-containing protein 17B OS=Homo sapiens GN=ABHD17B PE=2 SV=1//1.25639e-68
Csa1G002900	430.256	801.76	-0.78375	0.017618	0.26145	Down	gnl|BL_ORD_ID|338932 sp|Q94A08|RFS2_ARATH Probable galactinol--sucrose galactosyltransferase 2 OS=Arabidopsis thaliana GN=RFS2 PE=2 SV=2//0
Csa1G003490	0.877383	16.3505	-0.96693	0.032655	NA	Down	gnl|BL_ORD_ID|104842 sp|Q9SIA5|DTX1_ARATH MATE efflux family protein DTX1 OS=Arabidopsis thaliana GN=DTX1 PE=2 SV=1//3.72449e-106
Csa1G004110	4.22338	18.346	-1.0234	0.037857	NA	Down	-//-
Csa1G004180	14.2354	48.7074	-1.2512	0.005003	0.11483	Down	-//-
Csa1G005650	193.147	574.743	-1.2704	0.0010395	0.035815	Down	-//-
Csa1G006320	154.36	305.134	-0.8441	0.014557	0.2331	Down	gnl|BL_ORD_ID|283206 sp|Q9S745|PAD4_ARATH Lipase-like PAD4 OS=Arabidopsis thaliana GN=PAD4 PE=1 SV=1//1.68044e-11
Csa1G008510	32.118	100.039	-1.2277	0.003795	0.093216	Down	-//-
Csa1G008520	707.597	1747.36	-1.1008	0.0020605	0.059539	Down	gnl|BL_ORD_ID|300298 sp|Q9SU58|PMA4_ARATH ATPase 4, plasma membrane-type OS=Arabidopsis thaliana GN=AHA4 PE=2 SV=2//4.59296e-27
Csa1G008560	16.5146	78.4244	-1.364	0.0044436	0.10484	Down	gnl|BL_ORD_ID|317322 sp|Q8H157|PTR19_ARATH Protein NRT1/ PTR FAMILY 4.6 OS=Arabidopsis thaliana GN=NPF4.6 PE=1 SV=1//0
Csa1G011540	8.58435	35.0561	-1.2033	0.012408	0.21185	Down	gnl|BL_ORD_ID|484630 sp|Q8GZ38|UNE10_ARATH Transcription factor UNE10 OS=Arabidopsis thaliana GN=UNE10 PE=2 SV=1//7.53196e-22
Csa1G013800	0.438692	8.97346	-0.97606	0.031935	NA	Down	gnl|BL_ORD_ID|338591 sp|Q9SD82|RFA1B_ARATH Replication protein A 70 kDa DNA-binding subunit B OS=Arabidopsis thaliana GN=RPA1B PE=3 SV=1//0
Csa1G014320	32.2036	76.9972	-0.94505	0.026298	0.33225	Down	gnl|BL_ORD_ID|213356 sp|Q9S823|LNG2_ARATH Protein LONGIFOLIA 2 OS=Arabidopsis thaliana GN=LNG2 PE=1 SV=1//1.1885e-53
Csa1G014400	100.567	290.434	-1.3138	0.0001446	0.0079535	Down	gnl|BL_ORD_ID|115371 sp|Q9C9C4|ENO1_ARATH Enolase 1, chloroplastic OS=Arabidopsis thaliana GN=ENO1 PE=1 SV=1//0
Csa1G015580	173.19	393.273	-1.027	0.0020292	0.058967	Down	gnl|BL_ORD_ID|507858 sp|Q8W486|Y1491_ARATH Uncharacterized protein At1g04910 OS=Arabidopsis thaliana GN=At1g04910 PE=2 SV=1//1.90411e-79
Csa1G015610	176.339	334.414	-0.77657	0.030385	0.36332	Down	gnl|BL_ORD_ID|101550 sp|Q8LDR0|DOF54_ARATH Dof zinc finger protein DOF5.4 OS=Arabidopsis thaliana GN=DOF5.4 PE=2 SV=2//7.85586e-17
Csa1G015710	152.719	302.585	-0.86544	0.0068578	0.14215	Down	gnl|BL_ORD_ID|69782 sp|Q94KT8|COBRA_ARATH Protein COBRA OS=Arabidopsis thaliana GN=COB PE=2 SV=1//0
Csa1G020890	3.18247	33.0423	-1.7377	0.00039214	0.017012	Down	gnl|BL_ORD_ID|456330 sp|A1YKT1|TCP18_ARATH Transcription factor TCP18 OS=Arabidopsis thaliana GN=TCP18 PE=2 SV=1//1.45794e-15
Csa1G021940	178.766	351.619	-0.79442	0.037148	0.40622	Down	gnl|BL_ORD_ID|96915 sp|Q8S9H7|DIV_ANTMA Transcription factor DIVARICATA OS=Antirrhinum majus GN=DIVARICATA PE=2 SV=1//7.13042e-40
Csa1G023050	87.5723	766.445	-2.2681	2.0395e-07	3.2382e-05	Down	gnl|BL_ORD_ID|70894 sp|Q9C9A9|COL7_ARATH Zinc finger protein CONSTANS-LIKE 7 OS=Arabidopsis thaliana GN=COL7 PE=2 SV=1//2.08264e-58
Csa1G024240	120.884	495.275	-1.6279	3.4532e-05	0.0025692	Down	-//-
Csa1G024890	59.1871	325.058	-2.0381	2.729e-08	5.3883e-06	Down	gnl|BL_ORD_ID|104842 sp|Q9SIA5|DTX1_ARATH MATE efflux family protein DTX1 OS=Arabidopsis thaliana GN=DTX1 PE=2 SV=1//8.48455e-122
Csa1G033080	104.816	216.294	-0.88827	0.01206	0.20798	Down	gnl|BL_ORD_ID|298068 sp|Q9SWI1|PKS1_ARATH Protein PHYTOCHROME KINASE SUBSTRATE 1 OS=Arabidopsis thaliana GN=PKS1 PE=1 SV=2//1.31188e-20
Csa1G033240	15.9383	46.5582	-1.0925	0.015107	0.23873	Down	-//-
Csa1G038340	244.372	562.006	-1.0254	0.0034179	0.086293	Down	gnl|BL_ORD_ID|256789 sp|Q9FLJ2|NC100_ARATH NAC domain-containing protein 100 OS=Arabidopsis thaliana GN=NAC100 PE=2 SV=1//5.20842e-117
Csa1G039170	251.576	536.58	-0.96289	0.0024222	0.067506	Down	-//-
Csa1G041560	179.643	699.831	-1.3775	0.0021669	0.062261	Down	gnl|BL_ORD_ID|50927 sp|Q9FN48|CAS_ARATH Calcium sensing receptor, chloroplastic OS=Arabidopsis thaliana GN=CAS PE=1 SV=1//9.17533e-152
Csa1G042130	8.58435	31.0271	-1.0736	0.026531	0.33437	Down	gnl|BL_ORD_ID|73778 sp|F4HTT6|CP26B_ARATH Peptidyl-prolyl cis-trans isomerase CYP26-2, chloroplastic OS=Arabidopsis thaliana GN=CYP26-2 PE=2 SV=1//3.44586e-96
Csa1G042180	4.05985	17.985	-1.0438	0.034203	NA	Down	gnl|BL_ORD_ID|456330 sp|A1YKT1|TCP18_ARATH Transcription factor TCP18 OS=Arabidopsis thaliana GN=TCP18 PE=2 SV=1//3.98723e-28
Csa1G042340	1.59123	16.0078	-1.27	0.0093029	NA	Down	gnl|BL_ORD_ID|41046 sp|Q8GWK7|BEE3_ARATH Transcription factor BEE 3 OS=Arabidopsis thaliana GN=BEE3 PE=2 SV=1//1.01207e-56
Csa1G042350	278.071	616.825	-0.95894	0.0091401	0.17275	Down	gnl|BL_ORD_ID|252097 sp|Q9LK95|MYB21_ARATH Transcription factor MYB21 OS=Arabidopsis thaliana GN=MYB21 PE=1 SV=1//3.11067e-34
Csa1G042560	6.692	41.8649	-1.1137	0.023124	0.30754	Down	gnl|BL_ORD_ID|263312 sp|P82353|NLTP2_PRUAR Non-specific lipid-transfer protein 2 OS=Prunus armeniaca PE=1 SV=1//1.57163e-21
Csa1G042700	56.2538	468.432	-2.5467	2.5728e-12	1.4676e-09	Down	gnl|BL_ORD_ID|41902 sp|Q9LV33|BGL44_ARATH Beta-glucosidase 44 OS=Arabidopsis thaliana GN=BGLU44 PE=2 SV=1//0
Csa1G043160	374.404	735.725	-0.8667	0.0049131	0.11293	Down	gnl|BL_ORD_ID|542697 sp|Q9SHY2|YSL7_ARATH Probable metal-nicotianamine transporter YSL7 OS=Arabidopsis thaliana GN=YSL7 PE=2 SV=1//0
Csa1G045560	70.4373	429.913	-2.0652	2.1104e-07	3.3165e-05	Down	-//-
Csa1G045600	110.031	276.776	-0.91584	0.044267	0.44735	Down	gnl|BL_ORD_ID|300276 sp|Q9LV11|PMA11_ARATH ATPase 11, plasma membrane-type OS=Arabidopsis thaliana GN=AHA11 PE=1 SV=1//2.08595e-27
Csa1G045930	133.941	431.969	-1.2725	0.0026902	0.073071	Down	gnl|BL_ORD_ID|480870 sp|P42749|UBC5_ARATH Ubiquitin-conjugating enzyme E2 5 OS=Arabidopsis thaliana GN=UBC5 PE=2 SV=2//2.2234e-90
Csa1G046190	576.223	1601.68	-1.2112	0.0013157	0.042749	Down	-//-
Csa1G047430	185.523	347.868	-0.79873	0.013345	0.2234	Down	gnl|BL_ORD_ID|267554 sp|Q9SB67|NRT32_ARATH High-affinity nitrate transporter 3.2 OS=Arabidopsis thaliana GN=NRT3.2 PE=2 SV=1//3.80048e-48
Csa1G050250	1677.69	4312.81	-1.2314	2.2197e-05	0.0017661	Down	gnl|BL_ORD_ID|137335 sp|P26520|G3PC_PETHY Glyceraldehyde-3-phosphate dehydrogenase, cytosolic OS=Petunia hybrida GN=GAPC PE=2 SV=1//0
Csa1G050280	79.2968	162.336	-0.87599	0.013047	0.21984	Down	gnl|BL_ORD_ID|1473 sp|Q84P23|4CLL9_ARATH 4-coumarate--CoA ligase-like 9 OS=Arabidopsis thaliana GN=4CLL9 PE=1 SV=2//0
Csa1G050370	6.25331	33.1946	-1.3072	0.0074823	0.15143	Down	gnl|BL_ORD_ID|516156 sp|Q8LFN2|Y3037_ARATH Probable inactive leucine-rich repeat receptor-like protein kinase At3g03770 OS=Arabidopsis thaliana GN=At3g03770 PE=2 SV=1//6.96805e-155
Csa1G050410	272.796	525.692	-0.77943	0.037367	0.40758	Down	gnl|BL_ORD_ID|53742 sp|Q9M643|CCI1_ARATH Cycloeucalenol cycloisomerase OS=Arabidopsis thaliana GN=CPI1 PE=2 SV=1//9.24731e-140
Csa1G050420	2167.39	3422.37	-0.6013	0.031095	0.36725	Down	gnl|BL_ORD_ID|108883 sp|P93447|EF1D_PIMBR Elongation factor 1-delta OS=Pimpinella brachycarpa PE=2 SV=3//1.49982e-49
Csa1G051710	22.0281	116.522	-1.7942	2.6039e-05	0.0019755	Down	gnl|BL_ORD_ID|439212 sp|O82587|SWT12_ARATH Bidirectional sugar transporter SWEET12 OS=Arabidopsis thaliana GN=SWEET12 PE=1 SV=1//5.95142e-87
Csa1G056920	30.3113	78.2509	-1.0911	0.0059731	0.12902	Down	gnl|BL_ORD_ID|47564 sp|O64759|CAAT5_ARATH Cationic amino acid transporter 5 OS=Arabidopsis thaliana GN=CAT5 PE=1 SV=1//0
Csa1G058070	111.002	343.753	-1.2366	0.0032819	0.084242	Down	gnl|BL_ORD_ID|516794 sp|Q9C7A2|Y3236_ARATH Ankyrin repeat-containing protein At3g12360 OS=Arabidopsis thaliana GN=At3g12360 PE=2 SV=1//2.67115e-12
Csa1G062310	549.733	1193.72	-0.8393	0.048858	0.47384	Down	gnl|BL_ORD_ID|144006 sp|P54260|GCST_SOLTU Aminomethyltransferase, mitochondrial OS=Solanum tuberosum GN=GDCST PE=1 SV=1//0
Csa1G063480	58.5251	438.688	-2.3411	1.2456e-09	4.0817e-07	Down	-//-
Csa1G064800	30.5943	93.5931	-0.97903	0.042002	0.43385	Down	gnl|BL_ORD_ID|75879 sp|Q9M0X5|CRK25_ARATH Cysteine-rich receptor-like protein kinase 25 OS=Arabidopsis thaliana GN=CRK25 PE=3 SV=1//1.47185e-18
Csa1G064850	34.9474	87.2441	-1.0276	0.012101	0.20846	Down	gnl|BL_ORD_ID|75879 sp|Q9M0X5|CRK25_ARATH Cysteine-rich receptor-like protein kinase 25 OS=Arabidopsis thaliana GN=CRK25 PE=3 SV=1//5.15251e-38
Csa1G065960	16.9792	74.9636	-1.4364	0.0018113	0.054272	Down	gnl|BL_ORD_ID|186968 sp|Q9FH37|ILR3_ARATH Transcription factor ILR3 OS=Arabidopsis thaliana GN=ILR3 PE=1 SV=1//2.16792e-66
Csa1G073000	31.2925	72.8708	-0.89763	0.036555	0.40289	Down	-//-
Csa1G075600	106.288	404.88	-1.6949	1.2781e-07	2.2625e-05	Down	gnl|BL_ORD_ID|176710 sp|Q9SGP2|HSL1_ARATH Receptor-like protein kinase HSL1 OS=Arabidopsis thaliana GN=HSL1 PE=2 SV=1//0
Csa1G085360	420.041	685.225	-0.64579	0.019383	0.27488	Down	gnl|BL_ORD_ID|41637 sp|Q9SCV4|BGAL8_ARATH Beta-galactosidase 8 OS=Arabidopsis thaliana GN=BGAL8 PE=2 SV=2//0
Csa1G085370	0.877383	11.5782	-0.9917	0.03275	NA	Down	gnl|BL_ORD_ID|204498 sp|Q9FJD5|LAC17_ARATH Laccase-17 OS=Arabidopsis thaliana GN=LAC17 PE=2 SV=1//0
Csa1G085380	4.66208	43.6883	-1.9022	6.6926e-05	0.0042243	Down	gnl|BL_ORD_ID|129593 sp|Q8LEE9|FLA12_ARATH Fasciclin-like arabinogalactan protein 12 OS=Arabidopsis thaliana GN=FLA12 PE=2 SV=2//2.89681e-47
Csa1G108800	149.501	283.765	-0.80937	0.013436	0.22425	Down	gnl|BL_ORD_ID|1469 sp|Q9M0X9|4CLL7_ARATH 4-coumarate--CoA ligase-like 7 OS=Arabidopsis thaliana GN=4CLL7 PE=1 SV=1//0
Csa1G109330	65.8609	154.639	-1.0522	0.0025186	0.069265	Down	gnl|BL_ORD_ID|419111 sp|Q56WF8|SCP48_ARATH Serine carboxypeptidase-like 48 OS=Arabidopsis thaliana GN=SCPL48 PE=2 SV=2//0
Csa1G120410	0.576271	14.7725	-1.0631	0.020065	NA	Down	gnl|BL_ORD_ID|29597 sp|Q8L817|ATCA7_ARATH Alpha carbonic anhydrase 7 OS=Arabidopsis thaliana GN=ACA7 PE=2 SV=1//4.08603e-98
Csa1G120420	7.65505	42.3768	-1.4182	0.0034973	0.087865	Down	gnl|BL_ORD_ID|29597 sp|Q8L817|ATCA7_ARATH Alpha carbonic anhydrase 7 OS=Arabidopsis thaliana GN=ACA7 PE=2 SV=1//9.88561e-97
Csa1G120450	73.8587	327.494	-1.552	0.00042923	0.018161	Down	gnl|BL_ORD_ID|29597 sp|Q8L817|ATCA7_ARATH Alpha carbonic anhydrase 7 OS=Arabidopsis thaliana GN=ACA7 PE=2 SV=1//1.4331e-94
Csa1G145980	158.687	311.96	-0.84429	0.012138	0.20873	Down	gnl|BL_ORD_ID|25070 sp|Q9SGD6|AROD6_ARATH Arogenate dehydratase/prephenate dehydratase 6, chloroplastic OS=Arabidopsis thaliana GN=ADT6 PE=1 SV=1//0
Csa1G163160	66.6345	324.675	-1.9496	2.599e-08	5.2667e-06	Down	gnl|BL_ORD_ID|127771 sp|P27788|FER3_MAIZE Ferredoxin-3, chloroplastic OS=Zea mays GN=FDX3 PE=2 SV=1//1.75426e-53
Csa1G168350	1530.06	3390.84	-0.88354	0.033126	0.38082	Down	gnl|BL_ORD_ID|310653 sp|Q949Q5|PSAO_ARATH Photosystem I subunit O OS=Arabidopsis thaliana GN=PSAO PE=1 SV=1//2.48272e-66
Csa1G188680	34.6982	150.006	-1.1512	0.018781	0.27118	Down	gnl|BL_ORD_ID|501263 sp|Q8LER3|XTH7_ARATH Probable xyloglucan endotransglucosylase/hydrolase protein 7 OS=Arabidopsis thaliana GN=XTH7 PE=2 SV=2//1.90556e-158
Csa1G240580	105.239	225.191	-0.9204	0.010388	0.18693	Down	gnl|BL_ORD_ID|201127 sp|Q940B8|KIN13_ARATH Kinesin-13A OS=Arabidopsis thaliana GN=KINESIN-13A PE=1 SV=1//2.98444e-10
Csa1G246600	8.55839	34.3538	-1.2723	0.0070212	0.14418	Down	-//-
Csa1G264570	11.4917	59.3168	-1.4802	0.0017488	0.053227	Down	-//-
Csa1G294620	207.899	451.264	-0.86463	0.035661	0.39798	Down	gnl|BL_ORD_ID|419772 sp|Q38885|SCY1_ARATH Preprotein translocase subunit SCY1, chloroplastic OS=Arabidopsis thaliana GN=SCY1 PE=1 SV=2//0
Csa1G294630	325.281	557.639	-0.70622	0.012666	0.21459	Down	gnl|BL_ORD_ID|63797 sp|P42730|CLPB1_ARATH Chaperone protein ClpB1 OS=Arabidopsis thaliana GN=CLPB1 PE=1 SV=2//3.10013e-08
Csa1G305710	0.438692	12.2439	-0.94035	0.034246	NA	Down	gnl|BL_ORD_ID|47079 sp|O48786|C734A_ARATH Cytochrome P450 734A1 OS=Arabidopsis thaliana GN=CYP734A1 PE=2 SV=1//0
Csa1G386590	302.76	867.106	-1.2619	0.00063251	0.024724	Down	gnl|BL_ORD_ID|85860 sp|J9U5U9|DAD2_PETHY Probable strigolactone esterase DAD2 OS=Petunia hybrida GN=DAD2 PE=1 SV=1//2.64304e-70
Csa1G418800	132.264	231.996	-0.71711	0.022082	0.29858	Down	gnl|BL_ORD_ID|144463 sp|Q9FHH5|GDU3_ARATH Protein GLUTAMINE DUMPER 3 OS=Arabidopsis thaliana GN=GDU3 PE=2 SV=1//7.34054e-19
Csa1G422480	451.614	855.62	-0.80811	0.012227	0.2097	Down	gnl|BL_ORD_ID|501247 sp|Q38910|XTH23_ARATH Probable xyloglucan endotransglucosylase/hydrolase protein 23 OS=Arabidopsis thaliana GN=XTH23 PE=2 SV=1//3.55235e-150
Csa1G435760	3.48358	30.2091	-1.7318	0.00035333	0.015773	Down	gnl|BL_ORD_ID|257386 sp|Q9C6Z1|NCED5_ARATH Probable 9-cis-epoxycarotenoid dioxygenase NCED5, chloroplastic OS=Arabidopsis thaliana GN=NCED5 PE=1 SV=1//0
Csa1G439830	90.6925	267.819	-1.184	0.0050294	0.11509	Down	gnl|BL_ORD_ID|137190 sp|Q9XG83|G2OX_PHACN Gibberellin 2-beta-dioxygenase OS=Phaseolus coccineus GN=GA2OX1 PE=2 SV=1//1.01111e-167
Csa1G445360	400.882	1107.22	-1.1174	0.0077139	0.15409	Down	gnl|BL_ORD_ID|317731 sp|O49726|PUP9_ARATH Probable purine permease 9 OS=Arabidopsis thaliana GN=PUP9 PE=2 SV=2//4.9592e-135
Csa1G470420	321.805	711.324	-0.93958	0.012782	0.21585	Down	gnl|BL_ORD_ID|62230 sp|Q9LWM4|CIPK5_ORYSJ CBL-interacting protein kinase 5 OS=Oryza sativa subsp. japonica GN=CIPK5 PE=2 SV=1//0
Csa1G479110	21.1247	137.95	-1.8057	9.1861e-05	0.0054205	Down	-//-
Csa1G481740	28.2217	71.9019	-0.9692	0.027379	0.34205	Down	gnl|BL_ORD_ID|483271 sp|Q9LX14|UFC_ARATH Protein UPSTREAM OF FLC OS=Arabidopsis thaliana GN=UFC PE=2 SV=1//3.75989e-33
Csa1G498810	211.052	388.488	-0.73774	0.042773	0.43842	Down	gnl|BL_ORD_ID|300307 sp|Q9LRQ8|PMAT2_ARATH Phenolic glucoside malonyltransferase 2 OS=Arabidopsis thaliana GN=PMAT2 PE=1 SV=1//3.04065e-79
Csa1G506960	5.53946	25.5327	-1.0978	0.025795	0.32778	Down	-//-
Csa1G507470	43.7732	91.654	-0.83891	0.035208	0.39637	Down	gnl|BL_ORD_ID|129623 sp|Q9SNC3|FLA4_ARATH Fasciclin-like arabinogalactan protein 4 OS=Arabidopsis thaliana GN=FLA4 PE=1 SV=1//1.14664e-119
Csa1G515470	148.563	381.998	-1.1978	0.00019527	0.0099254	Down	gnl|BL_ORD_ID|277984 sp|Q41050|OEP16_PEA Outer envelope pore protein 16, chloroplastic OS=Pisum sativum GN=OEP16 PE=1 SV=1//1.59382e-38
Csa1G524690	186.083	353.008	-0.77013	0.035537	0.39746	Down	gnl|BL_ORD_ID|501618 sp|Q0WWW9|XYLL3_ARATH D-xylose-proton symporter-like 3, chloroplastic OS=Arabidopsis thaliana GN=At5g59250 PE=2 SV=2//0
Csa1G525270	49.4061	101.826	-0.81028	0.049474	0.47702	Down	gnl|BL_ORD_ID|245822 sp|Q6DBM8|MTPB_ARATH Metal tolerance protein B OS=Arabidopsis thaliana GN=MTPB PE=2 SV=1//6.68293e-116
Csa1G529620	334.561	1157.28	-1.6437	1.1521e-09	3.9585e-07	Down	-//-
Csa1G531700	313.325	531.972	-0.69306	0.014933	0.23661	Down	gnl|BL_ORD_ID|63820 sp|O67588|CLPB_AQUAE Chaperone protein ClpB OS=Aquifex aeolicus (strain VF5) GN=clpB PE=3 SV=1//2.03583e-12
Csa1G533380	140.953	344.651	-1.0891	0.0022113	0.062951	Down	gnl|BL_ORD_ID|173348 sp|Q42381|HLS1_ARATH Probable N-acetyltransferase HLS1 OS=Arabidopsis thaliana GN=HLS1 PE=1 SV=1//4.86243e-115
Csa1G534780	74.9099	202.527	-1.2516	0.00013501	0.0075336	Down	-//-
Csa1G535790	38.2597	136.713	-1.3571	0.00158	0.049659	Down	-//-
Csa1G536820	115.983	253.901	-0.86199	0.038819	0.41631	Down	gnl|BL_ORD_ID|19677 sp|Q9ZTX8|ARFF_ARATH Auxin response factor 6 OS=Arabidopsis thaliana GN=ARF6 PE=1 SV=2//1.32238e-117
Csa1G541390	4.96319	31.1794	-1.2278	0.012744	0.21544	Down	gnl|BL_ORD_ID|286039 sp|Q94C59|PATL4_ARATH Patellin-4 OS=Arabidopsis thaliana GN=PATL4 PE=1 SV=2//1.79431e-09
Csa1G561360	38.5608	87.6234	-0.9041	0.028815	0.35137	Down	gnl|BL_ORD_ID|264894 sp|Q8R116|NOTUM_MOUSE Protein notum homolog OS=Mus musculus GN=Notum PE=2 SV=2//8.72648e-18
Csa1G561410	54.8677	136.046	-1.0395	0.009684	0.17917	Down	gnl|BL_ORD_ID|256563 sp|Q9C7X5|NAS4_ARATH Probable nicotianamine synthase 4 OS=Arabidopsis thaliana GN=NAS4 PE=2 SV=1//3.85462e-118
Csa1G568500	4.66208	51.0442	-1.9511	5.2049e-05	0.0035047	Down	gnl|BL_ORD_ID|281673 sp|Q9C7J9|P2B13_ARATH F-box protein PP2-B13 OS=Arabidopsis thaliana GN=PP2B13 PE=2 SV=1//3.43545e-30
Csa1G573680	138.793	242.451	-0.71554	0.020234	0.28356	Down	gnl|BL_ORD_ID|484631 sp|O22768|UNE12_ARATH Transcription factor UNE12 OS=Arabidopsis thaliana GN=UNE12 PE=2 SV=2//1.92337e-49
Csa1G574840	332.788	557.284	-0.65838	0.036446	0.40266	Down	gnl|BL_ORD_ID|160486 sp|O34598|GUAD_BACSU Guanine deaminase OS=Bacillus subtilis (strain 168) GN=guaD PE=1 SV=1//4.53433e-33
Csa1G574940	80.7323	148.916	-0.75188	0.034128	0.38761	Down	gnl|BL_ORD_ID|461723 sp|Q9SP35|TI172_ARATH Mitochondrial import inner membrane translocase subunit TIM17-2 OS=Arabidopsis thaliana GN=TIM17-2 PE=1 SV=2//8.70874e-78
Csa1G574950	104.86	246.829	-0.99521	0.010405	0.18693	Down	gnl|BL_ORD_ID|176710 sp|Q9SGP2|HSL1_ARATH Receptor-like protein kinase HSL1 OS=Arabidopsis thaliana GN=HSL1 PE=2 SV=1//1.77554e-19
Csa1G574960	415.997	746.427	-0.75072	0.015251	0.23918	Down	gnl|BL_ORD_ID|373596 sp|P47735|RLK5_ARATH Receptor-like protein kinase 5 OS=Arabidopsis thaliana GN=RLK5 PE=1 SV=1//0
Csa1G586850	3.04489	18.6887	-1.0949	0.025543	NA	Down	-//-
Csa1G586860	9.27224	35.8755	-1.0671	0.02934	0.35579	Down	gnl|BL_ORD_ID|96915 sp|Q8S9H7|DIV_ANTMA Transcription factor DIVARICATA OS=Antirrhinum majus GN=DIVARICATA PE=2 SV=1//1.56975e-24
Csa1G596420	4.79965	25.2478	-1.1341	0.02141	0.29389	Down	gnl|BL_ORD_ID|3822 sp|O04011|ABP20_PRUPE Auxin-binding protein ABP20 OS=Prunus persica GN=ABP20 PE=2 SV=1//5.13599e-86
Csa1G597090	7.10474	85.9341	-2.1028	1.1688e-05	0.0010405	Down	-//-
Csa1G597790	0	9.16386	-0.87985	0.037896	NA	Down	gnl|BL_ORD_ID|131397 sp|Q9LMA1|FMO1_ARATH Probable flavin-containing monooxygenase 1 OS=Arabidopsis thaliana GN=FMO1 PE=2 SV=1//0
Csa1G599440	90.8223	154.637	-0.66774	0.045535	0.45302	Down	gnl|BL_ORD_ID|522172 sp|Q9FM85|Y5564_ARATH Probable receptor-like protein kinase At5g56460 OS=Arabidopsis thaliana GN=At5g56460 PE=2 SV=1//0
Csa1G599510	19.8008	61.6169	-1.0734	0.020946	0.2901	Down	-//-
Csa1G599530	13.2724	54.2399	-1.2308	0.01002	0.18371	Down	-//-
Csa1G599540	55.3167	299.209	-1.7084	0.00013668	0.0075993	Down	-//-
Csa1G600210	163.445	336.603	-0.82859	0.036716	0.40365	Down	gnl|BL_ORD_ID|67213 sp|Q39054|CNX1_ARATH Molybdopterin biosynthesis protein CNX1 OS=Arabidopsis thaliana GN=CNX1 PE=1 SV=2//0
Csa1G604040	78.4636	240.972	-1.2461	0.0024893	0.068705	Down	gnl|BL_ORD_ID|27760 sp|P14133|ASO_CUCSA L-ascorbate oxidase OS=Cucumis sativus PE=1 SV=1//0
Csa1G611270	243.196	392.088	-0.62316	0.032276	0.37468	Down	gnl|BL_ORD_ID|41834 sp|Q7XKV4|BGL12_ORYSJ Beta-glucosidase 12 OS=Oryza sativa subsp. japonica GN=BGLU12 PE=2 SV=2//0
Csa1G611820	106.794	187.736	-0.69757	0.046214	0.45684	Down	gnl|BL_ORD_ID|41832 sp|Q7XKV5|BGL11_ORYSJ Beta-glucosidase 11 OS=Oryza sativa subsp. japonica GN=BGLU11 PE=3 SV=2//2.76017e-169
Csa1G614130	684.419	1342.52	-0.83385	0.015225	0.23918	Down	gnl|BL_ORD_ID|426007 sp|O82802|SIR1_TOBAC Sulfite reductase 1 [ferredoxin], chloroplastic OS=Nicotiana tabacum GN=SIR1 PE=1 SV=1//0
Csa1G614140	104.333	424.557	-1.6427	2.138e-05	0.001724	Down	-//-
Csa1G614640	46.5325	134.524	-1.0936	0.014348	0.23138	Down	-//-
Csa1G615730	88.852	156.348	-0.69507	0.049776	0.47891	Down	gnl|BL_ORD_ID|180919 sp|Q9LPS1|HXK3_ARATH Hexokinase-3 OS=Arabidopsis thaliana GN=At1g50460 PE=1 SV=1//1.81495e-18
Csa1G629740	38.81	87.0156	-0.90918	0.024301	0.3153	Down	gnl|BL_ORD_ID|129598 sp|Q66GR0|FLA17_ARATH Fasciclin-like arabinogalactan protein 17 OS=Arabidopsis thaliana GN=FLA17 PE=2 SV=1//0
Csa1G632370	815.23	1267.77	-0.57972	0.040684	0.42532	Down	gnl|BL_ORD_ID|211016 sp|Q9XIN0|LHW_ARATH Transcription factor LHW OS=Arabidopsis thaliana GN=LHW PE=1 SV=1//6.21266e-60
Csa1G651710	11.6033	90.7203	-2.1303	1.1516e-06	0.00015423	Down	gnl|BL_ORD_ID|164448 sp|Q93WI9|HD3A_ORYSJ Protein HEADING DATE 3A OS=Oryza sativa subsp. japonica GN=HD3A PE=1 SV=1//6.35978e-102
Csa1G654900	1216.65	2616	-0.84196	0.044602	0.44812	Down	gnl|BL_ORD_ID|294613 sp|P0DKC4|PGP1B_ARATH Phosphoglycolate phosphatase 1B, chloroplastic OS=Arabidopsis thaliana GN=PGLP1B PE=1 SV=1//1.78414e-171
Csa1G701280	51.8072	123.915	-0.9843	0.014402	0.23178	Down	gnl|BL_ORD_ID|433213 sp|Q6R2J8|SRF8_ARATH Protein STRUBBELIG-RECEPTOR FAMILY 8 OS=Arabidopsis thaliana GN=SRF8 PE=2 SV=1//0
Csa1G703580	2.6062	22.928	-1.5021	0.002294	NA	Down	gnl|BL_ORD_ID|281658 sp|Q9SA16|P2A09_ARATH Protein PHLOEM PROTEIN 2-LIKE A9 OS=Arabidopsis thaliana GN=PP2A9 PE=2 SV=1//2.01096e-34
Csa1G707110	38.8437	129.775	-1.2541	0.0044966	0.10538	Down	gnl|BL_ORD_ID|190791 sp|Q38856|IRT1_ARATH Fe(2+) transport protein 1 OS=Arabidopsis thaliana GN=IRT1 PE=1 SV=2//2.53176e-152
Csa2G000100	96.5875	278.593	-1.1671	0.0050287	0.11509	Down	gnl|BL_ORD_ID|538686 sp|Q9CAZ7|YLS2_ARATH Protein YLS2 OS=Arabidopsis thaliana GN=YLS2 PE=2 SV=1//1.00195e-43
Csa2G000420	6.22735	60.933	-1.9245	6.2096e-05	0.0039892	Down	gnl|BL_ORD_ID|42064 sp|Q9LTS4|BH041_ARATH Putative transcription factor bHLH041 OS=Arabidopsis thaliana GN=BHLH41 PE=3 SV=1//1.11144e-32
Csa2G000700	783.263	1157.43	-0.51959	0.049092	0.47552	Down	gnl|BL_ORD_ID|104065 sp|Q9ZQP1|DSP8_ARATH Putative dual specificity protein phosphatase DSP8 OS=Arabidopsis thaliana GN=DSP8 PE=2 SV=2//1.0578e-93
Csa2G000710	10.7518	35.1323	-1.0869	0.021212	0.29173	Down	gnl|BL_ORD_ID|217538 sp|Q9LHF1|LRX4_ARATH Leucine-rich repeat extensin-like protein 4 OS=Arabidopsis thaliana GN=LRX4 PE=2 SV=1//8.68298e-89
Csa2G000750	1.45365	23.2326	-1.5156	0.0019992	NA	Down	-//-
Csa2G000960	109.411	233.898	-0.93707	0.0064561	0.13696	Down	-//-
Csa2G005900	42.9295	110.303	-1.1328	0.0022043	0.062951	Down	gnl|BL_ORD_ID|512987 sp|O48788|Y2267_ARATH Probable inactive receptor kinase At2g26730 OS=Arabidopsis thaliana GN=At2g26730 PE=1 SV=1//6.01013e-68
Csa2G006030	9.13466	43.4035	-1.4665	0.0016576	0.051583	Down	gnl|BL_ORD_ID|47079 sp|O48786|C734A_ARATH Cytochrome P450 734A1 OS=Arabidopsis thaliana GN=CYP734A1 PE=2 SV=1//0
Csa2G010150	31.2224	79.2761	-0.92442	0.04388	0.4456	Down	-//-
Csa2G010190	221.76	383.286	-0.69855	0.028011	0.3457	Down	-//-
Csa2G010200	26.2514	58.8203	-0.8875	0.034935	0.39387	Down	gnl|BL_ORD_ID|516794 sp|Q9C7A2|Y3236_ARATH Ankyrin repeat-containing protein At3g12360 OS=Arabidopsis thaliana GN=At3g12360 PE=2 SV=1//5.81888e-23
Csa2G010260	96.938	192.284	-0.79273	0.043118	0.44035	Down	-//-
Csa2G011420	11.5773	51.6747	-1.1764	0.016323	0.25014	Down	gnl|BL_ORD_ID|38806 sp|O24542|AX22D_VIGRR Auxin-induced protein 22D OS=Vigna radiata var. radiata GN=AUX22D PE=2 SV=1//1.51981e-62
Csa2G020910	375.217	819.922	-0.85862	0.040613	0.42492	Down	gnl|BL_ORD_ID|480384 sp|Q6ATY4|U603_ORYSJ UPF0603 protein Os05g0401100, chloroplastic OS=Oryza sativa subsp. japonica GN=Os05g0401100 PE=3 SV=1//5.18687e-124
Csa2G033260	560.695	1363.64	-1.119	0.00064402	0.02511	Down	gnl|BL_ORD_ID|281820 sp|Q0WRB2|P2C73_ARATH Probable protein phosphatase 2C 73 OS=Arabidopsis thaliana GN=PPC6-7 PE=2 SV=1//0
Csa2G033880	28.7123	78.4413	-0.98528	0.030755	0.36576	Down	-//-
Csa2G036680	910.935	3809.21	-1.7074	4.446e-06	0.00045955	Down	gnl|BL_ORD_ID|89451 sp|Q0JC10|DCAM_ORYSJ S-adenosylmethionine decarboxylase proenzyme OS=Oryza sativa subsp. japonica GN=SAMDC PE=2 SV=1//1.93093e-141
Csa2G036690	250.543	1086.36	-1.6586	4.1612e-05	0.0029533	Down	-//-
Csa2G047790	17.0052	49.2969	-1.0775	0.01597	0.24724	Down	-//-
Csa2G048830	121.969	244.337	-0.82351	0.027881	0.34502	Down	gnl|BL_ORD_ID|77736 sp|B9IM09|CSPLG_POPTR CASP-like protein 2C1 OS=Populus trichocarpa GN=POPTRDRAFT_578614 PE=3 SV=2//5.55234e-54
Csa2G049930	170.301	313.422	-0.76627	0.0193	0.27421	Down	gnl|BL_ORD_ID|222459 sp|Q8GXM8|MATE7_ARATH MATE efflux family protein 7 OS=Arabidopsis thaliana GN=DTXL3 PE=2 SV=1//4.09264e-107
Csa2G055560	6.11573	62.6436	-2.0281	1.8942e-05	0.0015684	Down	gnl|BL_ORD_ID|225490 sp|Q945K2|MDL2_PRUDU (R)-mandelonitrile lyase 2 OS=Prunus dulcis GN=MDL2 PE=1 SV=1//0
Csa2G057080	479.15	870.651	-0.76399	0.014458	0.23218	Down	gnl|BL_ORD_ID|70889 sp|Q9FHH8|COL5_ARATH Zinc finger protein CONSTANS-LIKE 5 OS=Arabidopsis thaliana GN=COL5 PE=2 SV=2//1.70024e-77
Csa2G058110	156.984	279.047	-0.74258	0.014571	0.2331	Down	gnl|BL_ORD_ID|95248 sp|F4JQ95|DGK7_ARATH Diacylglycerol kinase 7 OS=Arabidopsis thaliana GN=DGK7 PE=1 SV=1//0
Csa2G060530	60.0904	540.075	-2.0529	1.0895e-05	0.00099284	Down	gnl|BL_ORD_ID|437040 sp|O65351|SUBL_ARATH Subtilisin-like protease OS=Arabidopsis thaliana GN=ARA12 PE=1 SV=1//2.81106e-88
Csa2G061030	810.475	1521.65	-0.82756	0.0033196	0.084925	Down	gnl|BL_ORD_ID|455727 sp|Q80XQ2|TBCD5_MOUSE TBC1 domain family member 5 OS=Mus musculus GN=Tbc1d5 PE=1 SV=2//5.91994e-32
Csa2G070200	1.31608	21.8449	-1.2326	0.0098478	NA	Down	gnl|BL_ORD_ID|47133 sp|H2DH22|C7A10_PANGI Cytochrome P450 CYP73A100 OS=Panax ginseng PE=2 SV=1//1.70748e-70
Csa2G070210	8.28323	39.9061	-1.2471	0.010674	0.1907	Down	gnl|BL_ORD_ID|47133 sp|H2DH22|C7A10_PANGI Cytochrome P450 CYP73A100 OS=Panax ginseng PE=2 SV=1//2.6072e-18
Csa2G070320	2.76973	18.707	-1.2307	0.012498	NA	Down	gnl|BL_ORD_ID|57265 sp|Q9SWW6|CESA7_ARATH Cellulose synthase A catalytic subunit 7 [UDP-forming] OS=Arabidopsis thaliana GN=CESA7 PE=1 SV=1//0
Csa2G079100	646.468	1410.28	-0.89919	0.022558	0.30236	Down	gnl|BL_ORD_ID|15169 sp|Q9ZPJ8|AMT12_ARATH Ammonium transporter 1 member 2 OS=Arabidopsis thaliana GN=AMT1-2 PE=1 SV=1//0
Csa2G108600	45.0892	111.785	-1.0277	0.010423	0.18693	Down	gnl|BL_ORD_ID|298068 sp|Q9SWI1|PKS1_ARATH Protein PHYTOCHROME KINASE SUBSTRATE 1 OS=Arabidopsis thaliana GN=PKS1 PE=1 SV=2//4.03762e-26
Csa2G176690	340.402	1610.66	-1.6495	0.00013907	0.0077043	Down	-//-
Csa2G177210	152.424	363.654	-0.99112	0.013767	0.22749	Down	gnl|BL_ORD_ID|117801 sp|Q8LDC8|ERF92_ARATH Ethylene-responsive transcription factor 1B OS=Arabidopsis thaliana GN=ERF1B PE=1 SV=2//1.23396e-47
Csa2G177220	0.438692	15.723	-1.2407	0.0081997	NA	Down	gnl|BL_ORD_ID|117807 sp|Q9LTC5|ERF98_ARATH Ethylene-responsive transcription factor ERF098 OS=Arabidopsis thaliana GN=ERF098 PE=1 SV=1//2.55179e-20
Csa2G200420	154.58	457.078	-1.0785	0.017679	0.26147	Down	gnl|BL_ORD_ID|181572 sp|Q38832|IAA14_ARATH Auxin-responsive protein IAA14 OS=Arabidopsis thaliana GN=IAA14 PE=1 SV=2//2.64237e-96
Csa2G222110	43.1372	153.312	-1.1659	0.013454	0.22425	Down	-//-
Csa2G225320	385.753	839.476	-0.92287	0.013942	0.22856	Down	gnl|BL_ORD_ID|38675 sp|P13089|AUX28_SOYBN Auxin-induced protein AUX28 OS=Glycine max GN=AUX28 PE=2 SV=1//1.9419e-66
Csa2G225360	5.5135	26.4832	-1.2601	0.0097385	0.17962	Down	gnl|BL_ORD_ID|161681 sp|O23628|H2AV1_ARATH Histone H2A variant 1 OS=Arabidopsis thaliana GN=H2AV PE=1 SV=1//1.39713e-65
Csa2G228420	45.5876	314.802	-1.7851	0.00014517	0.0079566	Down	gnl|BL_ORD_ID|167459 sp|Q9LUH8|HFA6B_ARATH Heat stress transcription factor A-6b OS=Arabidopsis thaliana GN=HSFA6b PE=2 SV=1//3.15685e-105
Csa2G231960	46.9634	187.207	-1.5995	4.6448e-05	0.0032663	Down	gnl|BL_ORD_ID|499817 sp|Q9SUF1|WTR31_ARATH WAT1-related protein At4g08290 OS=Arabidopsis thaliana GN=At4g08290 PE=2 SV=1//6.30862e-148
Csa2G236630	88.4056	240.459	-1.2056	0.0009418	0.033498	Down	gnl|BL_ORD_ID|20467 sp|Q93Z70|ARGC_ARATH Probable N-acetyl-gamma-glutamyl-phosphate reductase, chloroplastic OS=Arabidopsis thaliana GN=At2g19940 PE=1 SV=2//0
Csa2G238760	59.9606	126.293	-0.90887	0.010303	0.1869	Down	gnl|BL_ORD_ID|31231 sp|Q67YI6|ATL65_ARATH RING-H2 finger protein ATL65 OS=Arabidopsis thaliana GN=ATL65 PE=2 SV=2//8.9532e-73
Csa2G238860	27.9725	131.601	-1.344	0.0051231	0.11672	Down	-//-
Csa2G238880	24.5148	428.816	-1.086	0.018673	0.27054	Down	gnl|BL_ORD_ID|163839 sp|Q947C5|HBL1_GOSHI Non-symbiotic hemoglobin 1 OS=Gossypium hirsutum GN=HB1 PE=2 SV=1//3.6996e-79
Csa2G247590	5.07481	27.1489	-1.2603	0.010299	0.1869	Down	gnl|BL_ORD_ID|42077 sp|Q9SRT2|BH062_ARATH Transcription factor bHLH62 OS=Arabidopsis thaliana GN=BHLH62 PE=2 SV=1//2.76884e-08
Csa2G248130	67.9168	278.139	-1.7088	2.0721e-06	0.00024548	Down	gnl|BL_ORD_ID|13236 sp|E1U332|ALL12_OLEEU Isoflavone reductase-like protein OS=Olea europaea PE=1 SV=1//1.61287e-146
Csa2G250960	328.134	903.845	-1.0172	0.024577	0.31704	Down	gnl|BL_ORD_ID|222456 sp|Q8W4G3|MATE4_ARATH MATE efflux family protein 4, chloroplastic OS=Arabidopsis thaliana GN=DTX46 PE=2 SV=1//0
Csa2G252070	421.518	945.542	-0.99177	0.0047758	0.11061	Down	gnl|BL_ORD_ID|27289 sp|Q9STG9|ASE2_ARATH Amidophosphoribosyltransferase 2, chloroplastic OS=Arabidopsis thaliana GN=ASE2 PE=1 SV=1//0
Csa2G258100	0.576271	29.1839	-1.2559	0.0068547	0.14215	Down	gnl|BL_ORD_ID|38801 sp|P33081|AX15A_SOYBN Auxin-induced protein 15A OS=Glycine max PE=2 SV=1//1.05841e-21
Csa2G258620	1.45365	10.9126	-0.99725	0.037862	NA	Down	gnl|BL_ORD_ID|2040 sp|P33079|A10A5_SOYBN Auxin-induced protein 10A5 OS=Glycine max PE=2 SV=1//4.07788e-28
Csa2G258810	31.6611	84.4307	-0.96512	0.035922	0.39887	Down	gnl|BL_ORD_ID|2040 sp|P33079|A10A5_SOYBN Auxin-induced protein 10A5 OS=Glycine max PE=2 SV=1//1.77301e-25
Csa2G277650	237.255	458.504	-0.78913	0.032354	0.37468	Down	gnl|BL_ORD_ID|522400 sp|Q66GP0|Y5738_ARATH BTB/POZ domain-containing protein At5g67385 OS=Arabidopsis thaliana GN=At5g67385 PE=1 SV=2//2.58643e-15
Csa2G277660	417.085	944.238	-0.95874	0.012436	0.21187	Down	gnl|BL_ORD_ID|522400 sp|Q66GP0|Y5738_ARATH BTB/POZ domain-containing protein At5g67385 OS=Arabidopsis thaliana GN=At5g67385 PE=1 SV=2//3.14332e-142
Csa2G287040	202.712	407.867	-0.86778	0.010445	0.18704	Down	gnl|BL_ORD_ID|521690 sp|Q6AWW5|Y5262_ARATH Ankyrin repeat-containing protein At5g02620 OS=Arabidopsis thaliana GN=At5g02620 PE=1 SV=1//1.78109e-14
Csa2G292800	68.898	163.311	-0.96141	0.019319	0.27422	Down	gnl|BL_ORD_ID|48722 sp|Q9SCS2|CAMK5_ARATH CDPK-related kinase 5 OS=Arabidopsis thaliana GN=CRK5 PE=2 SV=1//0
Csa2G296130	102.649	232.265	-0.9673	0.010583	0.18931	Down	gnl|BL_ORD_ID|426490 sp|Q00497|SK_SOLLC Shikimate kinase, chloroplastic OS=Solanum lycopersicum GN=SK PE=1 SV=1//8.43314e-97
Csa2G301450	76.9918	176.977	-1.0243	0.0030633	0.080097	Down	gnl|BL_ORD_ID|499832 sp|Q9FGG3|WTR45_ARATH WAT1-related protein At5g64700 OS=Arabidopsis thaliana GN=At5g64700 PE=2 SV=1//3.03956e-107
Csa2G302050	0.877383	18.1754	-1.3283	0.0057266	NA	Down	-//-
Csa2G335550	127.62	340.954	-1.183	0.0011568	0.038815	Down	gnl|BL_ORD_ID|3305 sp|Q9SIT6|AB5G_ARATH ABC transporter G family member 5 OS=Arabidopsis thaliana GN=ABCG5 PE=2 SV=1//0
Csa2G336130	939.803	2946.68	-1.517	1.3023e-08	3.0388e-06	Down	gnl|BL_ORD_ID|159224 sp|P57108|GSTZ_EUPES Glutathione S-transferase zeta class OS=Euphorbia esula PE=2 SV=1//5.87094e-93
Csa2G336150	162.576	460.823	-1.2742	0.00031218	0.014267	Down	gnl|BL_ORD_ID|331007 sp|Q8RXC8|RBK2_ARATH Receptor-like cytosolic serine/threonine-protein kinase RBK2 OS=Arabidopsis thaliana GN=RBK2 PE=1 SV=1//2.13546e-73
Csa2G337760	16.73	50.514	-1.0578	0.022064	0.29858	Down	gnl|BL_ORD_ID|41627 sp|Q5N8X6|BGAL3_ORYSJ Beta-galactosidase 3 OS=Oryza sativa subsp. japonica GN=Os01g0875500 PE=3 SV=1//0
Csa2G345990	481.411	811.849	-0.66309	0.039033	0.41631	Down	-//-
Csa2G348200	2.19346	56.2185	-1.9492	7.6722e-05	0.0047323	Down	gnl|BL_ORD_ID|27755 sp|Q00624|ASOL_BRANA L-ascorbate oxidase homolog OS=Brassica napus GN=Bp10 PE=2 SV=1//0
Csa2G348230	227.881	498.867	-0.87967	0.031129	0.36737	Down	gnl|BL_ORD_ID|194846 sp|P92990|JP650_ARATH Probable polygalacturonase non-catalytic subunit JP650 OS=Arabidopsis thaliana GN=JP650 PE=2 SV=2//0
Csa2G349630	71.1928	377.134	-1.6896	0.00016798	0.0088904	Down	gnl|BL_ORD_ID|437684 sp|Q9FXE3|SUFE2_ARATH SufE-like protein 2, chloroplastic OS=Arabidopsis thaliana GN=SUFE2 PE=2 SV=1//2.25872e-64
Csa2G350210	0.576271	9.01154	-0.92788	0.040374	NA	Down	gnl|BL_ORD_ID|300184 sp|Q9FXD8|PLY5_ARATH Probable pectate lyase 5 OS=Arabidopsis thaliana GN=At1g67750 PE=2 SV=2//0
Csa2G351550	7.70696	41.2359	-1.5446	0.00096264	0.033926	Down	gnl|BL_ORD_ID|125839 sp|Q9FYF9|FB76_ARATH F-box protein At1g67340 OS=Arabidopsis thaliana GN=At1g67340 PE=1 SV=1//1.1348e-133
Csa2G351700	5055.22	14256.9	-1.0382	0.022066	0.29858	Down	gnl|BL_ORD_ID|143285 sp|P49361|GCSPA_FLAPR Glycine dehydrogenase (decarboxylating) A, mitochondrial OS=Flaveria pringlei GN=GDCSPA PE=2 SV=1//0
Csa2G351740	3.346	31.3698	-1.4592	0.0030724	0.080201	Down	gnl|BL_ORD_ID|96915 sp|Q8S9H7|DIV_ANTMA Transcription factor DIVARICATA OS=Antirrhinum majus GN=DIVARICATA PE=2 SV=1//6.50621e-25
Csa2G351840	539.389	949.341	-0.71706	0.025226	0.32269	Down	-//-
Csa2G353480	598.275	1732.85	-1.1978	0.0032721	0.084242	Down	gnl|BL_ORD_ID|117844 sp|Q9SM02|ERG14_ARATH Squalene epoxidase 1 OS=Arabidopsis thaliana GN=SQE1 PE=1 SV=1//0
Csa2G354020	753.494	1908.65	-1.0545	0.0089525	0.17022	Down	-//-
Csa2G354800	710.775	1173.84	-0.65503	0.023959	0.31227	Down	gnl|BL_ORD_ID|17943 sp|P31166|APT1_ARATH Adenine phosphoribosyltransferase 1, chloroplastic OS=Arabidopsis thaliana GN=APT1 PE=1 SV=2//1.7547e-88
Csa2G356610	16.1018	51.0273	-1.1444	0.011906	0.20696	Down	gnl|BL_ORD_ID|499568 sp|Q6X7J9|WOX4_ARATH WUSCHEL-related homeobox 4 OS=Arabidopsis thaliana GN=WOX4 PE=2 SV=1//2.72583e-59
Csa2G357300	35.0253	102.283	-1.1349	0.0087167	0.16697	Down	gnl|BL_ORD_ID|469014 sp|Q9C5C5|TRL4_ARATH Thioredoxin-like 4, chloroplastic OS=Arabidopsis thaliana GN=At1g07700 PE=2 SV=1//3.50228e-74
Csa2G360570	75.3902	201.578	-1.1302	0.0046345	0.10766	Down	gnl|BL_ORD_ID|298722 sp|O48723|PLP2_ARATH Patatin-like protein 2 OS=Arabidopsis thaliana GN=PLP2 PE=1 SV=1//1.74342e-126
Csa2G361610	58.7302	115.018	-0.81366	0.025967	0.32943	Down	-//-
Csa2G361630	42.4908	85.9509	-0.81832	0.036719	0.40365	Down	gnl|BL_ORD_ID|198013 sp|Q9LN49|KCS4_ARATH 3-ketoacyl-CoA synthase 4 OS=Arabidopsis thaliana GN=KCS4 PE=2 SV=1//0
Csa2G361640	1.89235	17.4717	-1.3083	0.0077396	NA	Down	gnl|BL_ORD_ID|329386 sp|Q1A173|RADL6_ARATH Protein RADIALIS-like 6 OS=Arabidopsis thaliana GN=RL6 PE=2 SV=1//1.05001e-28
Csa2G361740	2.19346	15.9697	-1.0112	0.035992	NA	Down	gnl|BL_ORD_ID|13236 sp|E1U332|ALL12_OLEEU Isoflavone reductase-like protein OS=Olea europaea PE=1 SV=1//1.40542e-166
Csa2G361830	12.6442	35.6837	-0.97859	0.035892	0.39887	Down	-//-
Csa2G361860	4.05985	21.6164	-1.1601	0.018594	NA	Down	gnl|BL_ORD_ID|42115 sp|Q9SFZ3|BH110_ARATH Transcription factor bHLH110 OS=Arabidopsis thaliana GN=BHLH110 PE=2 SV=2//3.09174e-36
Csa2G368830	33.8468	74.2584	-0.89867	0.023266	0.30836	Down	gnl|BL_ORD_ID|455529 sp|Q6VAF6|TBB6_GOSHI Tubulin beta-6 chain OS=Gossypium hirsutum PE=2 SV=1//0
Csa2G369070	563.444	919.751	-0.64742	0.018185	0.26673	Down	gnl|BL_ORD_ID|387 sp|P46266|1433_PEA 14-3-3-like protein OS=Pisum sativum PE=2 SV=1//4.93135e-25
Csa2G369740	762.603	1234.51	-0.63954	0.016631	0.25309	Down	gnl|BL_ORD_ID|317725 sp|Q9FZ95|PUP3_ARATH Purine permease 3 OS=Arabidopsis thaliana GN=PUP3 PE=2 SV=1//1.594e-124
Csa2G370480	145.983	273.691	-0.75907	0.036792	0.40387	Down	-//-
Csa2G370490	142.879	306.525	-0.91018	0.014443	0.23218	Down	-//-
Csa2G372150	1576.52	2368.64	-0.5416	0.040172	0.42318	Down	gnl|BL_ORD_ID|305 sp|P48348|14338_ARATH 14-3-3-like protein GF14 kappa OS=Arabidopsis thaliana GN=GRF8 PE=1 SV=2//3.59907e-156
Csa2G372740	41.6316	125.476	-1.197	0.0045025	0.10538	Down	gnl|BL_ORD_ID|503757 sp|Q55874|Y103_SYNY3 Uncharacterized protein sll0103 OS=Synechocystis sp. (strain PCC 6803 / Kazusa) GN=sll0103 PE=3 SV=1//1.47585e-12
Csa2G372750	437.233	1174.35	-1.0438	0.016569	0.25295	Down	gnl|BL_ORD_ID|164998 sp|P93111|HEM11_CUCSA Glutamyl-tRNA reductase 1, chloroplastic OS=Cucumis sativus GN=HEMA1 PE=2 SV=1//0
Csa2G374590	21.3921	59.3717	-1.0483	0.017697	0.26147	Down	gnl|BL_ORD_ID|103482 sp|Q9LYD3|DREB3_ARATH Dehydration-responsive element-binding protein 3 OS=Arabidopsis thaliana GN=DREB3 PE=2 SV=1//5.56451e-45
Csa2G374630	162.929	417.483	-0.99992	0.021034	0.29027	Down	gnl|BL_ORD_ID|463292 sp|O82316|TIP41_ARATH Aquaporin TIP4-1 OS=Arabidopsis thaliana GN=TIP4-1 PE=2 SV=1//6.14483e-105
Csa2G374640	20.5485	68.5554	-1.251	0.0048198	0.11146	Down	gnl|BL_ORD_ID|317374 sp|Q9M817|PTR6_ARATH Protein NRT1/ PTR FAMILY 1.2 OS=Arabidopsis thaliana GN=NPF1.2 PE=1 SV=1//0
Csa2G379300	13.9862	55.7982	-1.3278	0.0038832	0.09523	Down	gnl|BL_ORD_ID|137214 sp|O24648|G3OX_PEA Gibberellin 3-beta-dioxygenase 1 OS=Pisum sativum GN=LE PE=1 SV=1//1.01439e-93
Csa2G381890	47.5579	377.944	-2.5298	5.1577e-13	3.7825e-10	Down	gnl|BL_ORD_ID|407 sp|P14009|14KD_DAUCA 14 kDa proline-rich protein DC2.15 OS=Daucus carota PE=2 SV=1//3.4204e-25
Csa2G382680	284.143	654.778	-1.0041	0.0060203	0.12968	Down	gnl|BL_ORD_ID|265520 sp|Q8H1D3|NPY1_ARATH BTB/POZ domain-containing protein NPY1 OS=Arabidopsis thaliana GN=NPY1 PE=2 SV=1//0
Csa2G382780	316.86	524.07	-0.64763	0.033231	0.38165	Down	gnl|BL_ORD_ID|230516 sp|P93115|MGDG_CUCSA Monogalactosyldiacylglycerol synthase, chloroplastic OS=Cucumis sativus PE=1 SV=1//0
Csa2G402640	8.8595	32.5473	-1.2102	0.0097852	0.18005	Down	-//-
Csa2G404910	158.531	311.896	-0.83625	0.016394	0.25098	Down	gnl|BL_ORD_ID|509378 sp|Q9C9N5|Y1668_ARATH Probable inactive leucine-rich repeat receptor-like protein kinase At1g66830 OS=Arabidopsis thaliana GN=At1g66830 PE=2 SV=1//2.17388e-176
Csa2G416190	275.372	503.401	-0.75527	0.024759	0.3183	Down	gnl|BL_ORD_ID|77122 sp|Q339N5|CSLH1_ORYSJ Cellulose synthase-like protein H1 OS=Oryza sativa subsp. japonica GN=CSLH1 PE=2 SV=2//0
Csa2G416200	289.251	542.417	-0.78225	0.020467	0.28551	Down	gnl|BL_ORD_ID|77122 sp|Q339N5|CSLH1_ORYSJ Cellulose synthase-like protein H1 OS=Oryza sativa subsp. japonica GN=CSLH1 PE=2 SV=2//1.59445e-55
Csa2G416210	348.859	601.164	-0.67736	0.0448	0.44861	Down	gnl|BL_ORD_ID|77074 sp|Q8RX83|CSLB3_ARATH Cellulose synthase-like protein B3 OS=Arabidopsis thaliana GN=CSLB3 PE=2 SV=1//2.4667e-100
Csa2G416250	32.2815	171.032	-1.5701	0.00075835	0.028417	Down	gnl|BL_ORD_ID|77122 sp|Q339N5|CSLH1_ORYSJ Cellulose synthase-like protein H1 OS=Oryza sativa subsp. japonica GN=CSLH1 PE=2 SV=2//0
Csa2G425740	95.4143	197.505	-0.82351	0.04337	0.44211	Down	gnl|BL_ORD_ID|47172 sp|Q6WNQ8|C81E8_MEDTR Cytochrome P450 81E8 OS=Medicago truncatula GN=CYP81E8 PE=2 SV=1//6.56671e-174
Csa2G433930	204.981	361.827	-0.72064	0.024471	0.31644	Down	gnl|BL_ORD_ID|288656 sp|Q76CU2|PDR1_TOBAC Pleiotropic drug resistance protein 1 OS=Nicotiana tabacum GN=PDR1 PE=2 SV=1//0
Csa3G002740	263.516	557.34	-0.91835	0.0087135	0.16697	Down	gnl|BL_ORD_ID|234003 sp|O23693|MLO4_ARATH MLO-like protein 4 OS=Arabidopsis thaliana GN=MLO4 PE=2 SV=2//5.88652e-131
Csa3G002750	51.7734	167.797	-1.1317	0.014312	0.23138	Down	gnl|BL_ORD_ID|463715 sp|P83332|TLP1_PRUPE Thaumatin-like protein 1 OS=Prunus persica PE=2 SV=1//2.79487e-71
Csa3G002850	528.946	1090.88	-0.84643	0.028282	0.34845	Down	gnl|BL_ORD_ID|85669 sp|Q7XA78|D27_ARATH Beta-carotene isomerase D27, chloroplastic OS=Arabidopsis thaliana GN=D27 PE=1 SV=1//4.27801e-47
Csa3G002970	4.66208	45.2664	-1.9268	5.4321e-05	0.0036216	Down	gnl|BL_ORD_ID|211016 sp|Q9XIN0|LHW_ARATH Transcription factor LHW OS=Arabidopsis thaliana GN=LHW PE=1 SV=1//1.8739e-20
Csa3G003480	137.357	282.336	-0.90087	0.0066075	0.13883	Down	gnl|BL_ORD_ID|426359 sp|Q8GX29|SKI25_ARATH F-box/kelch-repeat protein SKIP25 OS=Arabidopsis thaliana GN=SKIP25 PE=1 SV=1//1.29916e-67
Csa3G015890	522.69	1171.67	-1.0613	0.00015519	0.0083569	Down	gnl|BL_ORD_ID|190019 sp|Q9FUR2|IP5P2_ARATH Type I inositol 1,4,5-trisphosphate 5-phosphatase 2 OS=Arabidopsis thaliana GN=IP5P2 PE=1 SV=2//0
Csa3G016930	490.502	791.348	-0.62163	0.035869	0.39887	Down	gnl|BL_ORD_ID|424704 sp|Q9ZVJ5|SGGP_ARATH Haloacid dehalogenase-like hydrolase domain-containing protein Sgpp OS=Arabidopsis thaliana GN=SGPP PE=1 SV=2//1.51597e-120
Csa3G016980	446.114	728.281	-0.64427	0.021479	0.29449	Down	gnl|BL_ORD_ID|45121 sp|Q9LDD1|BRG3_ARATH Probable BOI-related E3 ubiquitin-protein ligase 3 OS=Arabidopsis thaliana GN=BRG3 PE=1 SV=1//4.20503e-09
Csa3G017020	89.135	1032.56	-2.2939	8.5354e-07	0.00011737	Down	gnl|BL_ORD_ID|39935 sp|O23553|BAM3_ARATH Beta-amylase 3, chloroplastic OS=Arabidopsis thaliana GN=BAM3 PE=1 SV=3//0
Csa3G017110	10.1756	50.514	-1.5013	0.0012574	0.041294	Down	-//-
Csa3G017320	148.727	255.626	-0.69805	0.022282	0.29997	Down	gnl|BL_ORD_ID|108595 sp|O80337|EF100_ARATH Ethylene-responsive transcription factor 1A OS=Arabidopsis thaliana GN=ERF1A PE=1 SV=2//2.52802e-61
Csa3G019400	11.7409	32.3767	-0.94882	0.043552	0.44332	Down	gnl|BL_ORD_ID|117753 sp|Q9ZQP3|ERF38_ARATH Ethylene-responsive transcription factor ERF038 OS=Arabidopsis thaliana GN=ERF038 PE=2 SV=1//1.91137e-40
Csa3G021150	250.07	1447.89	-2.1108	8.3313e-09	2.1385e-06	Down	gnl|BL_ORD_ID|407 sp|P14009|14KD_DAUCA 14 kDa proline-rich protein DC2.15 OS=Daucus carota PE=2 SV=1//4.5017e-31
Csa3G027720	401.382	1388.04	-1.4715	9.0679e-05	0.0053713	Down	gnl|BL_ORD_ID|317375 sp|Q05085|PTR7_ARATH Protein NRT1/ PTR FAMILY 6.3 OS=Arabidopsis thaliana GN=NPF6.3 PE=1 SV=1//0
Csa3G035840	1152.97	2221.43	-0.8714	0.0010685	0.036651	Down	-//-
Csa3G035870	81.9887	237.362	-1.2014	0.0030237	0.079586	Down	gnl|BL_ORD_ID|138524 sp|Q9LPC1|GAE2_ARATH UDP-glucuronate 4-epimerase 2 OS=Arabidopsis thaliana GN=GAE2 PE=2 SV=1//0
Csa3G036460	21.9943	68.8783	-1.1478	0.010422	0.18693	Down	-//-
Csa3G036510	87.2011	156.197	-0.73143	0.027982	0.3457	Down	gnl|BL_ORD_ID|267580 sp|O80763|NRX1_ARATH Probable nucleoredoxin 1 OS=Arabidopsis thaliana GN=At1g60420 PE=1 SV=1//1.55041e-28
Csa3G037080	36.0922	81.8259	-0.85628	0.049459	0.47702	Down	gnl|BL_ORD_ID|504534 sp|C0LGE4|Y1124_ARATH Probable LRR receptor-like serine/threonine-protein kinase At1g12460 OS=Arabidopsis thaliana GN=At1g12460 PE=2 SV=1//0
Csa3G038200	306.228	625.448	-0.84734	0.024344	0.31554	Down	gnl|BL_ORD_ID|173530 sp|P54873|HMCS_ARATH Hydroxymethylglutaryl-CoA synthase OS=Arabidopsis thaliana GN=HMGS PE=1 SV=2//0
Csa3G044470	12.042	39.1445	-1.1701	0.010071	0.18399	Down	-//-
Csa3G076540	68.6229	138.023	-0.82333	0.028846	0.35146	Down	gnl|BL_ORD_ID|39555 sp|A8MRC7|B3GT2_ARATH Probable beta-1,3-galactosyltransferase 2 OS=Arabidopsis thaliana GN=B3GALT2 PE=2 SV=1//0
Csa3G077660	73.3706	285.791	-1.5756	5.3679e-05	0.0035944	Down	gnl|BL_ORD_ID|298988 sp|Q42670|PLSC_COCNU 1-acyl-sn-glycerol-3-phosphate acyltransferase OS=Cocos nucifera PE=1 SV=1//5.29297e-137
Csa3G077710	145.495	440.009	-1.2075	0.0041824	0.10086	Down	gnl|BL_ORD_ID|124282 sp|Q9SZ42|FAD4_ARATH Fatty acid desaturase 4, chloroplastic OS=Arabidopsis thaliana GN=FAD4 PE=2 SV=1//1.23541e-131
Csa3G081930	412.472	739.424	-0.76987	0.0054484	0.12232	Down	gnl|BL_ORD_ID|265674 sp|C4XGC2|NQOR_DESMR NAD(P)H dehydrogenase (quinone) OS=Desulfovibrio magneticus (strain ATCC 700980 / DSM 13731 / RS-1) GN=DMR_02110 PE=3 SV=1//4.67391e-54
Csa3G099580	351.595	861.457	-1.0678	0.0041847	0.10086	Down	gnl|BL_ORD_ID|419788 sp|O81905|SD18_ARATH Receptor-like serine/threonine-protein kinase SD1-8 OS=Arabidopsis thaliana GN=SD18 PE=1 SV=1//4.09952e-158
Csa3G099680	260.741	674.594	-0.97397	0.029017	0.35299	Down	gnl|BL_ORD_ID|51578 sp|P27489|CB23_SOLLC Chlorophyll a-b binding protein 13, chloroplastic OS=Solanum lycopersicum GN=CAB13 PE=1 SV=1//6.53562e-167
Csa3G100790	1215.2	2320.95	-0.77068	0.039229	0.41752	Down	gnl|BL_ORD_ID|321840 sp|Q2KIY1|PXMP2_BOVIN Peroxisomal membrane protein 2 OS=Bos taurus GN=PXMP2 PE=2 SV=3//1.20962e-18
Csa3G110030	10.4767	35.4369	-1.124	0.016611	0.25304	Down	-//-
Csa3G110630	601.782	1082.34	-0.77172	0.0059168	0.12844	Down	gnl|BL_ORD_ID|108909 sp|Q9FUM1|EF1G_PRUAV Elongation factor 1-gamma OS=Prunus avium PE=2 SV=1//0
Csa3G113320	54.1201	103.118	-0.77522	0.034918	0.39387	Down	gnl|BL_ORD_ID|191589 sp|P69834|ISPD_ARATH 2-C-methyl-D-erythritol 4-phosphate cytidylyltransferase, chloroplastic OS=Arabidopsis thaliana GN=ISPD PE=1 SV=1//7.75702e-122
Csa3G113920	437.706	771.418	-0.71089	0.031331	0.36835	Down	gnl|BL_ORD_ID|160730 sp|Q38890|GUN25_ARATH Endoglucanase 25 OS=Arabidopsis thaliana GN=KOR PE=1 SV=1//0
Csa3G115100	158.627	296.612	-0.79923	0.01115	0.1969	Down	gnl|BL_ORD_ID|176724 sp|C0LGX3|HSL2_ARATH LRR receptor-like serine/threonine-protein kinase HSL2 OS=Arabidopsis thaliana GN=HSL2 PE=2 SV=1//0
Csa3G116740	29.8648	85.3431	-1.0392	0.021995	0.29845	Down	gnl|BL_ORD_ID|85717 sp|Q39183|D6KL2_ARATH Serine/threonine-protein kinase D6PKL2 OS=Arabidopsis thaliana GN=D6PKL2 PE=1 SV=1//0
Csa3G116790	23.3701	53.7265	-0.89339	0.037096	0.40622	Down	gnl|BL_ORD_ID|40812 sp|Q41001|BCP_PEA Blue copper protein OS=Pisum sativum PE=2 SV=1//7.79363e-27
Csa3G119570	33.6573	126.62	-1.2371	0.0083937	0.1622	Down	gnl|BL_ORD_ID|543261 sp|O32107|YUID_BACSU Uncharacterized membrane protein YuiD OS=Bacillus subtilis (strain 168) GN=yuiD PE=4 SV=1//2.38155e-24
Csa3G119840	481.593	1061.2	-0.85468	0.044933	0.44902	Down	gnl|BL_ORD_ID|79641 sp|O04616|CUT1A_ARATH Protein CURVATURE THYLAKOID 1A, chloroplastic OS=Arabidopsis thaliana GN=CURT1A PE=1 SV=1//1.57429e-49
Csa3G121600	400.061	676.961	-0.67578	0.027798	0.34499	Down	-//-
Csa3G121690	32.3412	93.1376	-1.1984	0.0030491	0.079956	Down	gnl|BL_ORD_ID|504776 sp|Q3EDL4|Y1154_ARATH Probable serine/threonine-protein kinase At1g01540 OS=Arabidopsis thaliana GN=At1g01540 PE=1 SV=2//0
Csa3G126940	1846.73	3658.96	-0.8897	0.0024283	0.067506	Down	gnl|BL_ORD_ID|159216 sp|P32110|GSTX6_SOYBN Probable glutathione S-transferase OS=Glycine max GN=HSP26-A PE=2 SV=1//3.95411e-75
Csa3G127230	282.071	638.379	-1.0055	0.004114	0.09978	Down	gnl|BL_ORD_ID|3201 sp|Q7FB56|AB15C_ARATH Putative ABC transporter C family member 15 OS=Arabidopsis thaliana GN=ABCC15 PE=5 SV=2//0
Csa3G129660	2.6062	18.2516	-1.064	0.028411	NA	Down	gnl|BL_ORD_ID|417216 sp|P50246|SAHH_MEDSA Adenosylhomocysteinase OS=Medicago sativa GN=SAHH PE=2 SV=1//0
Csa3G133180	58.6108	151.239	-0.9987	0.021722	0.29553	Down	gnl|BL_ORD_ID|300152 sp|Q944R1|PLY15_ARATH Probable pectate lyase 15 OS=Arabidopsis thaliana GN=At4g13710 PE=2 SV=1//0
Csa3G133380	1202.9	2209.44	-0.7681	0.018443	0.26924	Down	gnl|BL_ORD_ID|159216 sp|P32110|GSTX6_SOYBN Probable glutathione S-transferase OS=Glycine max GN=HSP26-A PE=2 SV=1//3.90831e-60
Csa3G135120	113.925	209.03	-0.75987	0.02451	0.31667	Down	gnl|BL_ORD_ID|117801 sp|Q8LDC8|ERF92_ARATH Ethylene-responsive transcription factor 1B OS=Arabidopsis thaliana GN=ERF1B PE=1 SV=2//1.44182e-58
Csa3G135700	678.265	1119.37	-0.65937	0.018086	0.26553	Down	gnl|BL_ORD_ID|5046 sp|Q8H1S4|ACCH3_ARATH 1-aminocyclopropane-1-carboxylate oxidase homolog 3 OS=Arabidopsis thaliana GN=At1g06650 PE=2 SV=1//2.46979e-14
Csa3G143500	1075.1	2144.38	-0.85137	0.014159	0.23047	Down	-//-
Csa3G143580	21.1429	166.336	-1.755	0.00026452	0.012613	Down	gnl|BL_ORD_ID|38804 sp|P32294|AX22B_VIGRR Auxin-induced protein 22B OS=Vigna radiata var. radiata GN=AUX22B PE=2 SV=1//5.56029e-75
Csa3G144110	214.57	450.174	-0.92686	0.0057782	0.12695	Down	gnl|BL_ORD_ID|219391 sp|O22808|LYK5_ARATH Protein LYK5 OS=Arabidopsis thaliana GN=LYK5 PE=2 SV=1//2.07121e-06
Csa3G144170	273.097	990.105	-1.5773	7.3713e-06	0.00071851	Down	-//-
Csa3G146450	191.194	347.205	-0.73978	0.029134	0.35386	Down	gnl|BL_ORD_ID|190020 sp|Q9LR47|IP5P3_ARATH Type I inositol 1,4,5-trisphosphate 5-phosphatase CVP2 OS=Arabidopsis thaliana GN=CVP2 PE=1 SV=2//0
Csa3G146550	0.438692	69.3946	-2.1153	1.6406e-05	0.0014098	Down	-//-
Csa3G147730	37.8028	221.962	-1.9395	3.808e-06	0.00040727	Down	gnl|BL_ORD_ID|407864 sp|Q55CU8|RSC5_DICDI Random slug protein 5 OS=Dictyostelium discoideum GN=rsc5 PE=2 SV=1//8.87233e-13
Csa3G149310	73.1552	310.099	-1.729	2.7816e-06	0.0003127	Down	gnl|BL_ORD_ID|436422 sp|Q94AZ2|STP13_ARATH Sugar transport protein 13 OS=Arabidopsis thaliana GN=STP13 PE=1 SV=2//0
Csa3G149380	5.34997	38.1757	-1.5267	0.0018076	0.054268	Down	gnl|BL_ORD_ID|124911 sp|Q6NMR8|FAF3_ARATH Protein FANTASTIC FOUR 3 OS=Arabidopsis thaliana GN=FAF3 PE=2 SV=1//3.37662e-14
Csa3G149890	436.904	1111.78	-1.042	0.01145	0.20084	Down	gnl|BL_ORD_ID|147109 sp|P55229|GLGL1_ARATH Glucose-1-phosphate adenylyltransferase large subunit 1, chloroplastic OS=Arabidopsis thaliana GN=ADG2 PE=1 SV=3//0
Csa3G150000	201.944	479.976	-0.91273	0.036623	0.40317	Down	gnl|BL_ORD_ID|2024 sp|P13917|7SB1_SOYBN Basic 7S globulin OS=Glycine max GN=BG PE=1 SV=2//5.816e-72
Csa3G150160	1254.26	3455.56	-1.0994	0.009705	0.17922	Down	gnl|BL_ORD_ID|149013 sp|P15102|GLNA4_PHAVU Glutamine synthetase leaf isozyme, chloroplastic OS=Phaseolus vulgaris PE=1 SV=1//0
Csa3G150210	6.52847	50.1911	-1.7834	0.00018125	0.0093674	Down	gnl|BL_ORD_ID|281744 sp|Q7XJ53|P2C35_ARATH Probable protein phosphatase 2C 35 OS=Arabidopsis thaliana GN=At3g06270 PE=2 SV=1//2.78778e-171
Csa3G150810	261.287	509.949	-0.81565	0.021655	0.29549	Down	gnl|BL_ORD_ID|520209 sp|Q93W28|Y4554_ARATH Uncharacterized protein At4g15545 OS=Arabidopsis thaliana GN=At4g15545 PE=1 SV=1//2.06458e-88
Csa3G150820	67.8909	126.444	-0.76505	0.029579	0.35702	Down	gnl|BL_ORD_ID|282053 sp|Q8LAN3|P4H4_ARATH Probable prolyl 4-hydroxylase 4 OS=Arabidopsis thaliana GN=P4H4 PE=2 SV=1//1.10677e-158
Csa3G150830	283.977	462.163	-0.63696	0.026021	0.32983	Down	gnl|BL_ORD_ID|11341 sp|Q9ZNV9|AHP1_ARATH Histidine-containing phosphotransfer protein 1 OS=Arabidopsis thaliana GN=AHP1 PE=1 SV=1//4.93582e-46
Csa3G151460	69.9311	155.399	-0.85838	0.04392	0.4456	Down	gnl|BL_ORD_ID|91072 sp|J9RYI6|DCVR_CUCSA Divinyl chlorophyllide a 8-vinyl-reductase, chloroplastic OS=Cucumis sativus GN=DVR PE=1 SV=1//0
Csa3G154270	376.286	1094.75	-1.3268	9.7645e-05	0.0056748	Down	gnl|BL_ORD_ID|281754 sp|Q9LUS8|P2C40_ARATH Probable protein phosphatase 2C 40 OS=Arabidopsis thaliana GN=At3g16560 PE=2 SV=1//2.72724e-175
Csa3G154400	9.13466	52.6801	-1.7641	8.3186e-05	0.0050241	Down	-//-
Csa3G154410	25.7089	167.217	-1.4915	0.002268	0.064138	Down	gnl|BL_ORD_ID|296657 sp|Q56S59|PHYLL_TOBAC Phylloplanin OS=Nicotiana tabacum PE=1 SV=1//5.86273e-15
Csa3G166220	19.7489	47.2238	-0.92674	0.03197	0.37329	Down	gnl|BL_ORD_ID|78740 sp|Q9LSP9|CTL2_ARATH Chitinase-like protein 2 OS=Arabidopsis thaliana GN=CTL2 PE=2 SV=1//1.98994e-180
Csa3G166360	0.576271	9.0877	-0.8735	0.049883	NA	Down	gnl|BL_ORD_ID|300395 sp|Q9LSP1|PME67_ARATH Probable pectinesterase 67 OS=Arabidopsis thaliana GN=PME67 PE=2 SV=1//1.19726e-159
Csa3G168380	16.5405	51.2177	-1.0809	0.019883	0.28042	Down	-//-
Csa3G171820	507.492	949.216	-0.82798	0.0024459	0.067873	Down	-//-
Csa3G171840	3.04489	17.3955	-1.178	0.016855	NA	Down	gnl|BL_ORD_ID|373567 sp|O23262|RLF32_ARATH Protein RALF-like 32 OS=Arabidopsis thaliana GN=RALFL32 PE=3 SV=1//8.01245e-21
Csa3G172950	219.146	378.307	-0.70702	0.018787	0.27118	Down	gnl|BL_ORD_ID|57636 sp|P51228|CFXQ_PORPU Protein cfxQ homolog OS=Porphyra purpurea GN=cfxQ PE=3 SV=1//4.87288e-40
Csa3G175080	103.355	196.327	-0.78965	0.023715	0.31191	Down	gnl|BL_ORD_ID|520810 sp|Q8VZG8|Y4885_ARATH Probable LRR receptor-like serine/threonine-protein kinase At4g08850 OS=Arabidopsis thaliana GN=At4g08850 PE=2 SV=3//0
Csa3G175610	6.36493	22.6995	-1.0187	0.037382	0.40758	Down	-//-
Csa3G175640	23.4817	67.1494	-1.0733	0.016505	0.25242	Down	-//-
Csa3G176320	26.6564	76.8068	-1.0469	0.021009	0.29027	Down	gnl|BL_ORD_ID|120884 sp|Q9FHM9|EXOL3_ARATH Protein EXORDIUM-like 3 OS=Arabidopsis thaliana GN=EXL3 PE=2 SV=1//1.15875e-177
Csa3G176870	2.33104	17.2249	-1.0357	0.031997	NA	Down	gnl|BL_ORD_ID|220732 sp|Q9FHM4|MA653_ARATH 65-kDa microtubule-associated protein 3 OS=Arabidopsis thaliana GN=MAP65-3 PE=1 SV=1//0
Csa3G180440	16.2913	53.2132	-1.1898	0.007967	0.15751	Down	gnl|BL_ORD_ID|57286 sp|Q9XH44|CET1_TOBAC CEN-like protein 1 OS=Nicotiana tabacum GN=CET1 PE=2 SV=1//3.36465e-88
Csa3G182150	123.553	740.341	-1.8696	1.9792e-05	0.0016301	Down	-//-
Csa3G199020	44.77	112.816	-0.93765	0.03727	0.40708	Down	gnl|BL_ORD_ID|544917 sp|Q39266|ZFP7_ARATH Zinc finger protein 7 OS=Arabidopsis thaliana GN=ZFP7 PE=2 SV=1//1.68543e-18
Csa3G207890	1161.56	6539.99	-2.124	1.2162e-09	4.072e-07	Down	gnl|BL_ORD_ID|262970 sp|P38500|NIR_BETPN Ferredoxin--nitrite reductase, chloroplastic OS=Betula pendula GN=NIR1 PE=2 SV=1//0
Csa3G221730	578.313	1362.22	-1.0639	0.0017817	0.053698	Down	gnl|BL_ORD_ID|12184 sp|Q38898|AKT2_ARATH Potassium channel AKT2/3 OS=Arabidopsis thaliana GN=AKT2 PE=1 SV=1//1.45347e-23
Csa3G222790	139.328	310.423	-0.91042	0.023225	0.30809	Down	gnl|BL_ORD_ID|127702 sp|O04683|FER1_MESCR Ferredoxin-1, chloroplastic OS=Mesembryanthemum crystallinum PE=2 SV=1//4.14542e-48
Csa3G229430	62.5227	151.708	-0.99495	0.015831	0.24578	Down	gnl|BL_ORD_ID|40089 sp|O65440|BAME3_ARATH Leucine-rich repeat receptor-like serine/threonine-protein kinase BAM3 OS=Arabidopsis thaliana GN=BAM3 PE=2 SV=3//3.98691e-13
Csa3G238100	183.487	461.662	-1.056	0.0079351	0.15748	Down	gnl|BL_ORD_ID|542689 sp|Q2EF88|YSL3_ARATH Metal-nicotianamine transporter YSL3 OS=Arabidopsis thaliana GN=YSL3 PE=2 SV=1//0
Csa3G239250	76.5271	231.293	-1.3738	5.063e-05	0.0034656	Down	-//-
Csa3G239260	108.894	331.2	-1.3729	6.9692e-05	0.004367	Down	-//-
Csa3G252490	2883.92	7604.81	-1.0729	0.0099567	0.18299	Down	gnl|BL_ORD_ID|137301 sp|P12858|G3PA_PEA Glyceraldehyde-3-phosphate dehydrogenase A, chloroplastic OS=Pisum sativum GN=GAPA PE=2 SV=2//0
Csa3G258120	221.607	383.021	-0.71378	0.01395	0.22856	Down	-//-
Csa3G259700	64.2359	194.568	-1.1521	0.0089162	0.16991	Down	-//-
Csa3G300600	108.731	285.102	-1.0465	0.01368	0.22654	Down	gnl|BL_ORD_ID|239362 sp|Q9M884|MPI1_ARATH Mannose-6-phosphate isomerase 1 OS=Arabidopsis thaliana GN=PMI1 PE=1 SV=1//7.56881e-176
Csa3G319290	1237.11	4351.85	-1.5993	5.0643e-07	7.3581e-05	Down	gnl|BL_ORD_ID|234021 sp|Q941R6|MLP31_ARATH MLP-like protein 31 OS=Arabidopsis thaliana GN=MLP31 PE=2 SV=2//3.0931e-22
Csa3G321300	3.18247	42.8887	-2.0617	2.0888e-05	0.0016931	Down	gnl|BL_ORD_ID|234022 sp|Q9SSK7|MLP34_ARATH MLP-like protein 34 OS=Arabidopsis thaliana GN=MLP34 PE=2 SV=1//2.32491e-10
Csa3G331330	1.15254	23.9927	-1.6922	0.00057999	NA	Down	gnl|BL_ORD_ID|234018 sp|Q9SSK9|MLP28_ARATH MLP-like protein 28 OS=Arabidopsis thaliana GN=MLP28 PE=1 SV=1//1.52759e-14
Csa3G346900	0.438692	38.1954	-1.7984	0.00022273	0.011066	Down	-//-
Csa3G363150	1.75477	22.4344	-1.0566	0.024304	NA	Down	gnl|BL_ORD_ID|221281 sp|Q84JK8|MAKR6_ARATH Probable membrane-associated kinase regulator 6 OS=Arabidopsis thaliana GN=MAKR6 PE=2 SV=1//4.79843e-37
Csa3G389830	1162.59	1762.75	-0.5488	0.047913	0.46762	Down	gnl|BL_ORD_ID|9866 sp|Q8SAG3|ADF_VITVI Actin-depolymerizing factor OS=Vitis vinifera PE=2 SV=1//7.11873e-66
Csa3G481240	266.644	488.776	-0.78083	0.010394	0.18693	Down	-//-
Csa3G536670	23.7569	157.589	-1.9016	2.3825e-05	0.0018532	Down	gnl|BL_ORD_ID|44592 sp|Q9XI23|BOR4_ARATH Boron transporter 4 OS=Arabidopsis thaliana GN=BOR4 PE=2 SV=1//0
Csa3G550680	123.278	281.175	-0.9642	0.011885	0.20682	Down	gnl|BL_ORD_ID|288656 sp|Q76CU2|PDR1_TOBAC Pleiotropic drug resistance protein 1 OS=Nicotiana tabacum GN=PDR1 PE=2 SV=1//0
Csa3G588540	144.187	298.976	-0.87984	0.015129	0.23873	Down	-//-
Csa3G592690	268.69	583.37	-0.94472	0.0082942	0.16108	Down	gnl|BL_ORD_ID|480451 sp|Q9SYK9|U74E2_ARATH UDP-glycosyltransferase 74E2 OS=Arabidopsis thaliana GN=UGT74E2 PE=1 SV=1//9.55508e-126
Csa3G596240	123.241	294.814	-1.028	0.0068713	0.14224	Down	gnl|BL_ORD_ID|78823 sp|P57758|CTNS_ARATH Cystinosin homolog OS=Arabidopsis thaliana GN=At5g40670 PE=2 SV=1//3.10101e-110
Csa3G596250	62.842	125.039	-0.81461	0.030788	0.36578	Down	-//-
Csa3G603580	1279.36	2511.81	-0.79281	0.038476	0.41468	Down	gnl|BL_ORD_ID|151023 sp|Q03460|GLSN_MEDSA Glutamate synthase [NADH], amyloplastic OS=Medicago sativa PE=1 SV=1//0
Csa3G607120	187.166	329.907	-0.70347	0.04045	0.42379	Down	gnl|BL_ORD_ID|66943 sp|O65717|CNGC1_ARATH Cyclic nucleotide-gated ion channel 1 OS=Arabidopsis thaliana GN=CNGC1 PE=1 SV=1//1.49507e-150
Csa3G608690	547.675	1129.46	-0.89679	0.0087993	0.16814	Down	gnl|BL_ORD_ID|295374 sp|Q8GUN5|PHL1_ARATH Protein PHR1-LIKE 1 OS=Arabidopsis thaliana GN=PHL1 PE=1 SV=1//1.8556e-75
Csa3G608700	36.7541	90.7994	-1.008	0.013991	0.22898	Down	-//-
Csa3G619930	3.346	23.7825	-1.3378	0.0066427	0.13924	Down	gnl|BL_ORD_ID|543226 sp|Q9SVU0|YUC8_ARATH Probable indole-3-pyruvate monooxygenase YUCCA8 OS=Arabidopsis thaliana GN=YUC8 PE=2 SV=1//0
Csa3G636390	22.6822	73.1373	-1.2529	0.0033275	0.084987	Down	gnl|BL_ORD_ID|128563 sp|Q9SE97|FH1_ARATH Formin-like protein 1 OS=Arabidopsis thaliana GN=FH1 PE=1 SV=1//0
Csa3G638540	3476.44	10785.6	-1.1921	0.0063717	0.13554	Down	gnl|BL_ORD_ID|202176 sp|P26302|KPPR_WHEAT Phosphoribulokinase, chloroplastic OS=Triticum aestivum PE=2 SV=1//0
Csa3G640640	16.8416	39.6578	-0.87706	0.048918	0.47412	Down	gnl|BL_ORD_ID|480518 sp|Q9LZD8|U89A2_ARATH UDP-glycosyltransferase 89A2 OS=Arabidopsis thaliana GN=UGT89A2 PE=2 SV=1//9.97727e-141
Csa3G646530	81.4722	308.138	-1.6402	2.46e-06	0.00028588	Down	gnl|BL_ORD_ID|147308 sp|Q9FLN0|GLIP1_ARATH GDSL esterase/lipase 1 OS=Arabidopsis thaliana GN=GLIP1 PE=1 SV=1//5.80161e-81
Csa3G651750	84.4833	189.77	-1.0138	0.0023273	0.065647	Down	gnl|BL_ORD_ID|382859 sp|P93194|RPK1_IPONI Receptor-like protein kinase OS=Ipomoea nil GN=INRPK1 PE=2 SV=2//0
Csa3G651800	6.36493	32.8717	-1.1733	0.017266	0.25891	Down	gnl|BL_ORD_ID|47088 sp|Q50EK4|C75A1_PINTA Cytochrome P450 750A1 OS=Pinus taeda GN=CYP750A1 PE=2 SV=1//1.28175e-51
Csa3G665600	409.811	982.099	-0.91956	0.035481	0.39746	Down	gnl|BL_ORD_ID|44590 sp|Q9M1P7|BOR2_ARATH Probable boron transporter 2 OS=Arabidopsis thaliana GN=BOR2 PE=2 SV=1//0
Csa3G686720	301.4	746.922	-0.9115	0.043965	0.44569	Down	-//-
Csa3G687740	52.7962	132.265	-0.9472	0.032381	0.37468	Down	gnl|BL_ORD_ID|425704 sp|Q9ZSL6|SIGD_ARATH RNA polymerase sigma factor sigD, chloroplastic OS=Arabidopsis thaliana GN=SIGD PE=2 SV=1//3.04678e-93
Csa3G689280	805.48	1663.07	-0.90406	0.0072552	0.14775	Down	gnl|BL_ORD_ID|428290 sp|Q9LM02|SMT1_ARATH Cycloartenol-C-24-methyltransferase OS=Arabidopsis thaliana GN=SMT1 PE=1 SV=1//8.09395e-57
Csa3G696860	12.0679	36.7301	-1.0597	0.022126	0.29892	Down	gnl|BL_ORD_ID|134186 sp|Q9SFB0|FRD3_ARATH MATE efflux family protein FRD3 OS=Arabidopsis thaliana GN=FRD3 PE=1 SV=1//0
Csa3G710200	278.668	526.05	-0.79675	0.016599	0.25304	Down	gnl|BL_ORD_ID|1443 sp|O24145|4CL1_TOBAC 4-coumarate--CoA ligase 1 OS=Nicotiana tabacum GN=4CL1 PE=2 SV=1//0
Csa3G710760	145.511	285.795	-0.86171	0.0059294	0.12844	Down	gnl|BL_ORD_ID|512867 sp|Q9ZUI0|Y2241_ARATH Putative leucine-rich repeat receptor-like serine/threonine-protein kinase At2g24130 OS=Arabidopsis thaliana GN=At2g24130 PE=3 SV=1//0
Csa3G710840	93.3687	218.174	-1.0748	0.0008146	0.029858	Down	gnl|BL_ORD_ID|3193 sp|Q9SKX0|AB13C_ARATH ABC transporter C family member 13 OS=Arabidopsis thaliana GN=ABCC13 PE=2 SV=3//0
Csa3G722880	8.44677	38.8215	-1.3343	0.0051557	0.11711	Down	gnl|BL_ORD_ID|224224 sp|B8BKI8|MCM2_ORYSI DNA replication licensing factor MCM2 OS=Oryza sativa subsp. indica GN=OsI_36121 PE=3 SV=1//0
Csa3G730890	218.744	495.946	-1.06	0.00036269	0.016097	Down	gnl|BL_ORD_ID|321990 sp|O80920|PYL4_ARATH Abscisic acid receptor PYL4 OS=Arabidopsis thaliana GN=PYL4 PE=1 SV=1//2.51537e-73
Csa3G731840	37.9326	83.765	-0.87568	0.034181	0.38793	Down	gnl|BL_ORD_ID|517485 sp|C0LGP4|Y3475_ARATH Probable LRR receptor-like serine/threonine-protein kinase At3g47570 OS=Arabidopsis thaliana GN=At3g47570 PE=2 SV=1//0
Csa3G731880	659.258	1190.58	-0.7433	0.023935	0.31227	Down	gnl|BL_ORD_ID|205401 sp|Q9FEL7|LAX2_MEDTR Auxin transporter-like protein 2 OS=Medicago truncatula GN=LAX2 PE=2 SV=1//0
Csa3G732400	67.7377	170.04	-0.95326	0.030626	0.36508	Down	gnl|BL_ORD_ID|153708 sp|O80437|GPAT6_ARATH Glycerol-3-phosphate 2-O-acyltransferase 6 OS=Arabidopsis thaliana GN=GPAT6 PE=1 SV=1//0
Csa3G732650	316.017	654.656	-0.9559	0.0006979	0.026804	Down	gnl|BL_ORD_ID|455472 sp|Q9ASR0|TBB3_ARATH Tubulin beta-3 chain OS=Arabidopsis thaliana GN=TUBB3 PE=2 SV=2//0
Csa3G732680	419.021	1342.78	-1.3146	0.0012149	0.040238	Down	-//-
Csa3G733300	26.5526	69.8486	-1.0501	0.013305	0.22298	Down	gnl|BL_ORD_ID|317338 sp|P0CI03|PTR28_ARATH Protein NRT1/ PTR FAMILY 5.6 OS=Arabidopsis thaliana GN=NPF5.6 PE=2 SV=1//1.23608e-51
Csa3G733310	15.2504	49.9626	-1.1763	0.0095591	0.17802	Down	gnl|BL_ORD_ID|317338 sp|P0CI03|PTR28_ARATH Protein NRT1/ PTR FAMILY 5.6 OS=Arabidopsis thaliana GN=NPF5.6 PE=2 SV=1//3.0975e-49
Csa3G733860	82.0406	163.937	-0.82998	0.023872	0.3121	Down	gnl|BL_ORD_ID|202199 sp|P17801|KPRO_MAIZE Putative receptor protein kinase ZmPK1 OS=Zea mays GN=PK1 PE=2 SV=2//0
Csa3G733950	520.027	1415.96	-1.1882	0.0015947	0.049919	Down	gnl|BL_ORD_ID|211016 sp|Q9XIN0|LHW_ARATH Transcription factor LHW OS=Arabidopsis thaliana GN=LHW PE=1 SV=1//1.48167e-15
Csa3G734210	24.5486	65.6094	-1.0114	0.022505	0.30191	Down	gnl|BL_ORD_ID|27110 sp|O80931|AS1_ARATH Transcription factor AS1 OS=Arabidopsis thaliana GN=AS1 PE=1 SV=1//5.49215e-53
Csa3G736730	198.359	417.288	-0.86742	0.024842	0.31909	Down	-//-
Csa3G740120	198.805	354.716	-0.73309	0.022457	0.30154	Down	gnl|BL_ORD_ID|520557 sp|Q54P70|Y4757_DICDI OTU domain-containing protein DDB_G0284757 OS=Dictyostelium discoideum GN=DDB_G0284757 PE=1 SV=2//1.00469e-19
Csa3G740250	145.545	290.27	-0.81708	0.030615	0.36508	Down	gnl|BL_ORD_ID|3233 sp|Q9ZR72|AB1B_ARATH ABC transporter B family member 1 OS=Arabidopsis thaliana GN=ABCB1 PE=1 SV=1//2.74132e-27
Csa3G741840	269.983	778.208	-1.2357	0.0013934	0.044709	Down	-//-
Csa3G743980	396.162	871.654	-1.0227	0.00060173	0.023946	Down	gnl|BL_ORD_ID|480439 sp|Q9ZQ96|U73C3_ARATH UDP-glycosyltransferase 73C3 OS=Arabidopsis thaliana GN=UGT73C3 PE=2 SV=1//1.26034e-159
Csa3G744990	452.292	868.242	-0.84566	0.004267	0.1022	Down	gnl|BL_ORD_ID|480439 sp|Q9ZQ96|U73C3_ARATH UDP-glycosyltransferase 73C3 OS=Arabidopsis thaliana GN=UGT73C3 PE=2 SV=1//1.50779e-156
Csa3G769110	1565.98	2337.26	-0.5321	0.045431	0.45229	Down	gnl|BL_ORD_ID|417894 sp|Q39218|SAT3_ARATH Serine acetyltransferase 3, mitochondrial OS=Arabidopsis thaliana GN=SAT3 PE=1 SV=3//1.20315e-112
Csa3G769610	358.684	1058.05	-1.3061	0.00033836	0.015282	Down	gnl|BL_ORD_ID|3288 sp|Q9LK64|AB3C_ARATH ABC transporter C family member 3 OS=Arabidopsis thaliana GN=ABCC3 PE=1 SV=1//0
Csa3G775240	649.225	1223.78	-0.84076	0.0017807	0.053698	Down	gnl|BL_ORD_ID|224758 sp|Q43497|MDAR_SOLLC Monodehydroascorbate reductase OS=Solanum lycopersicum GN=AFRR PE=1 SV=1//0
Csa3G775250	225.179	805.043	-1.5691	6.0507e-06	0.00060121	Down	-//-
Csa3G776970	1162.56	4263.68	-1.6199	1.5952e-06	0.00020304	Down	gnl|BL_ORD_ID|29591 sp|O04846|ATCA1_ARATH Alpha carbonic anhydrase 1, chloroplastic OS=Arabidopsis thaliana GN=ACA1 PE=1 SV=2//3.85928e-92
Csa3G777030	377.301	696.605	-0.75744	0.028414	0.34904	Down	gnl|BL_ORD_ID|339040 sp|Q9FMR1|RGAP1_ARATH Rho GTPase-activating protein 1 OS=Arabidopsis thaliana GN=ROPGAP1 PE=2 SV=1//7.68375e-149
Csa3G778270	400.503	1662.34	-1.8342	1.4644e-09	4.3372e-07	Down	gnl|BL_ORD_ID|425828 sp|Q94KL7|SILD_FORIN Secoisolariciresinol dehydrogenase (Fragment) OS=Forsythia intermedia PE=1 SV=1//6.16527e-115
Csa3G778290	24.032	68.6118	-1.1365	0.0080519	0.15845	Down	gnl|BL_ORD_ID|467715 sp|H9BFQ0|TPRL1_ERYCB Tropinone reductase-like 1 OS=Erythroxylum coca PE=2 SV=1//1.2827e-92
Csa3G780520	338.055	582.869	-0.70652	0.016572	0.25295	Down	gnl|BL_ORD_ID|538691 sp|Q9SJ52|YLS9_ARATH Protein YLS9 OS=Arabidopsis thaliana GN=YLS9 PE=2 SV=1//4.20185e-18
Csa3G784390	596.59	1515.51	-1.1458	0.0010457	0.03595	Down	gnl|BL_ORD_ID|3252 sp|Q93YS4|AB22G_ARATH ABC transporter G family member 22 OS=Arabidopsis thaliana GN=ABCG22 PE=1 SV=1//0
Csa3G797570	15.388	50.9892	-1.1907	0.0086718	0.16674	Down	-//-
Csa3G799120	37.7872	172.95	-1.3812	0.0035207	0.088145	Down	gnl|BL_ORD_ID|544920 sp|P93751|ZFP8_ARATH Zinc finger protein 8 OS=Arabidopsis thaliana GN=ZFP8 PE=2 SV=1//1.11379e-30
Csa3G800710	243.225	540.973	-0.98036	0.0050979	0.11632	Down	gnl|BL_ORD_ID|456026 sp|Q9FG35|TBR_ARATH Protein trichome birefringence OS=Arabidopsis thaliana GN=TBR PE=1 SV=1//0
Csa3G813820	1044.87	1687.18	-0.62494	0.031625	0.37011	Down	gnl|BL_ORD_ID|288663 sp|Q5W274|PDR3_TOBAC Pleiotropic drug resistance protein 3 OS=Nicotiana tabacum GN=PDR3 PE=2 SV=1//0
Csa3G816030	99.9673	204.734	-0.8374	0.028726	0.35112	Down	gnl|BL_ORD_ID|252088 sp|P81392|MYB06_ANTMA Myb-related protein 306 OS=Antirrhinum majus GN=MYB306 PE=2 SV=1//1.51339e-75
Csa3G816140	173.302	314.982	-0.75712	0.01853	0.26999	Down	gnl|BL_ORD_ID|425944 sp|Q9M1K3|SIP21_ARATH Probable aquaporin SIP2-1 OS=Arabidopsis thaliana GN=SIP2-1 PE=2 SV=1//1.11364e-99
Csa3G821030	2196.64	8135.8	-1.3834	0.0014875	0.047332	Down	gnl|BL_ORD_ID|151077 sp|Q9ZNZ7|GLTB1_ARATH Ferredoxin-dependent glutamate synthase 1, chloroplastic/mitochondrial OS=Arabidopsis thaliana GN=GLU1 PE=1 SV=3//0
Csa3G821560	3769.62	7441.13	-0.84475	0.0132	0.2217	Down	gnl|BL_ORD_ID|164717 sp|Q5HZL9|HDHD3_XENLA Haloacid dehalogenase-like hydrolase domain-containing protein 3 OS=Xenopus laevis GN=hdhd3 PE=2 SV=1//8.94578e-17
Csa3G822260	1517.4	2805.35	-0.81932	0.0016836	0.052066	Down	gnl|BL_ORD_ID|228526 sp|Q42699|METE_CATRO 5-methyltetrahydropteroyltriglutamate--homocysteine methyltransferase OS=Catharanthus roseus GN=METE PE=2 SV=1//0
Csa3G822290	126.476	225.434	-0.71945	0.033494	0.38381	Down	gnl|BL_ORD_ID|15684 sp|P16157|ANK1_HUMAN Ankyrin-1 OS=Homo sapiens GN=ANK1 PE=1 SV=3//3.42926e-09
Csa3G824940	22.054	82.3942	-1.4786	0.0002952	0.013777	Down	gnl|BL_ORD_ID|465034 sp|Q40392|TMVRN_NICGU TMV resistance protein N OS=Nicotiana glutinosa GN=N PE=1 SV=1//2.84778e-78
Csa3G827250	104.051	258.5	-1.0957	0.0028787	0.076704	Down	gnl|BL_ORD_ID|138991 sp|Q66HG4|GALM_RAT Aldose 1-epimerase OS=Rattus norvegicus GN=Galm PE=1 SV=1//1.41509e-81
Csa3G828430	182.21	355.568	-0.8277	0.017069	0.25758	Down	gnl|BL_ORD_ID|40832 sp|Q54DY9|BCS1B_DICDI Probable mitochondrial chaperone BCS1-B OS=Dictyostelium discoideum GN=bcsl1b PE=3 SV=1//3.38944e-26
Csa3G828930	205.142	442.981	-0.96514	0.0039736	0.097097	Down	-//-
Csa3G828940	0.576271	13.0801	-1.1874	0.011593	NA	Down	gnl|BL_ORD_ID|463760 sp|P50699|TLPH_ARATH Thaumatin-like protein OS=Arabidopsis thaliana GN=At1g18250 PE=2 SV=2//7.33226e-65
Csa3G829060	357.879	716.721	-0.84418	0.018613	0.27027	Down	-//-
Csa3G829270	11.8784	131.81	-2.2023	2.6339e-06	0.00030047	Down	gnl|BL_ORD_ID|101730 sp|Q9SGH6|DOX1_ARATH Alpha-dioxygenase 1 OS=Arabidopsis thaliana GN=DOX1 PE=1 SV=1//0
Csa3G835770	19.5594	47.3944	-0.90127	0.045613	0.45322	Down	gnl|BL_ORD_ID|499829 sp|Q9FL08|WTR42_ARATH WAT1-related protein At5g40240 OS=Arabidopsis thaliana GN=At5g40240 PE=2 SV=1//3.65163e-25
Csa3G835780	212.034	397.833	-0.80993	0.0080264	0.15828	Down	gnl|BL_ORD_ID|499829 sp|Q9FL08|WTR42_ARATH WAT1-related protein At5g40240 OS=Arabidopsis thaliana GN=At5g40240 PE=2 SV=1//1.10247e-95
Csa3G838640	850.492	1618.1	-0.7875	0.025725	0.32743	Down	gnl|BL_ORD_ID|202933 sp|Q8VZD5|KSG5_ARATH Shaggy-related protein kinase epsilon OS=Arabidopsis thaliana GN=ASK5 PE=2 SV=1//0
Csa3G839830	347.465	750.506	-0.91321	0.015245	0.23918	Down	gnl|BL_ORD_ID|126451 sp|Q8BH16|FBXL2_MOUSE F-box/LRR-repeat protein 2 OS=Mus musculus GN=Fbxl2 PE=1 SV=1//7.65743e-10
Csa3G842010	23.9723	153.862	-1.9999	2.4688e-06	0.00028588	Down	gnl|BL_ORD_ID|125541 sp|Q6NLB1|FB118_ARATH F-box protein At2g26850 OS=Arabidopsis thaliana GN=At2g26850 PE=2 SV=1//5.36107e-118
Csa3G848170	428.877	1844.02	-1.7509	1.9047e-06	0.00023098	Down	gnl|BL_ORD_ID|17649 sp|Q8VZH2|APM1_ARATH Aminopeptidase M1 OS=Arabidopsis thaliana GN=APM1 PE=1 SV=1//0
Csa3G848290	270.369	478.063	-0.72663	0.02094	0.2901	Down	gnl|BL_ORD_ID|538691 sp|Q9SJ52|YLS9_ARATH Protein YLS9 OS=Arabidopsis thaliana GN=YLS9 PE=2 SV=1//4.24979e-07
Csa3G848300	3.64711	196.512	-2.9041	2.1918e-09	6.1374e-07	Down	gnl|BL_ORD_ID|178727 sp|Q9S746|HTH_ARATH Protein HOTHEAD OS=Arabidopsis thaliana GN=HTH PE=1 SV=1//0
Csa3G850490	288.055	486.836	-0.66146	0.042758	0.43842	Down	gnl|BL_ORD_ID|186953 sp|O04373|ILL4_ARATH IAA-amino acid hydrolase ILR1-like 4 OS=Arabidopsis thaliana GN=ILL4 PE=1 SV=2//0
Csa3G850630	112.393	301.328	-1.2078	0.0006844	0.026351	Down	gnl|BL_ORD_ID|419788 sp|O81905|SD18_ARATH Receptor-like serine/threonine-protein kinase SD1-8 OS=Arabidopsis thaliana GN=SD18 PE=1 SV=1//1.00973e-118
Csa3G851720	3950.76	7374.09	-0.75685	0.035901	0.39887	Down	gnl|BL_ORD_ID|106767 sp|Q39580|DYL1_CHLRE Dynein 8 kDa light chain, flagellar outer arm OS=Chlamydomonas reinhardtii PE=1 SV=1//2.91854e-18
Csa3G852530	74.2558	130.949	-0.70066	0.044936	0.44902	Down	gnl|BL_ORD_ID|196583 sp|Q9FJV5|KAN4_ARATH Probable transcription factor KAN4 OS=Arabidopsis thaliana GN=KAN4 PE=1 SV=1//7.3991e-40
Csa3G852620	11.053	35.2846	-1.0766	0.021661	0.29549	Down	gnl|BL_ORD_ID|47181 sp|Q9SZ46|C82C4_ARATH Cytochrome P450 82C4 OS=Arabidopsis thaliana GN=CYP82C4 PE=2 SV=1//2.40156e-151
Csa3G853140	309.878	595.637	-0.81823	0.013799	0.22753	Down	gnl|BL_ORD_ID|47177 sp|O49858|C82A3_SOYBN Cytochrome P450 82A3 OS=Glycine max GN=CYP82A3 PE=2 SV=1//7.63048e-75
Csa3G853160	616.76	1605.29	-1.0425	0.013854	0.22796	Down	gnl|BL_ORD_ID|47177 sp|O49858|C82A3_SOYBN Cytochrome P450 82A3 OS=Glycine max GN=CYP82A3 PE=2 SV=1//1.56891e-150
Csa3G855290	5.65108	23.4032	-1.136	0.020066	0.28191	Down	-//-
Csa3G855300	1220.64	2733.29	-1.0103	0.0024248	0.067506	Down	gnl|BL_ORD_ID|194501 sp|Q9C9Q4|JAC1_ARATH J domain-containing protein required for chloroplast accumulation response 1 OS=Arabidopsis thaliana GN=JAC1 PE=1 SV=1//3.80124e-10
Csa3G857030	1.15254	12.1479	-0.99726	0.033284	NA	Down	gnl|BL_ORD_ID|329381 sp|F4JVB8|RADL1_ARATH Protein RADIALIS-like 1 OS=Arabidopsis thaliana GN=RL1 PE=2 SV=1//3.34548e-33
Csa3G859630	16.4886	82.5648	-1.6132	0.00037172	0.016327	Down	gnl|BL_ORD_ID|206575 sp|P83304|LEC_PARPC Mannose/glucose-specific lectin (Fragment) OS=Parkia platycephala PE=1 SV=1//6.32432e-13
Csa3G859730	1.01496	11.3117	-1.1189	0.019458	NA	Down	gnl|BL_ORD_ID|194823 sp|Q9AR07|JMT_ARATH Jasmonate O-methyltransferase OS=Arabidopsis thaliana GN=JMT PE=1 SV=3//2.58136e-111
Csa3G866460	14.0979	37.1673	-0.95233	0.036754	0.40375	Down	gnl|BL_ORD_ID|190449 sp|Q9FXI5|IQD32_ARATH Protein IQ-DOMAIN 32 OS=Arabidopsis thaliana GN=IQD32 PE=1 SV=3//6.94784e-06
Csa3G866510	17.4439	81.6934	-1.5523	0.00053906	0.022139	Down	gnl|BL_ORD_ID|19675 sp|P93024|ARFE_ARATH Auxin response factor 5 OS=Arabidopsis thaliana GN=ARF5 PE=1 SV=3//0
Csa3G872030	74.7386	158.992	-0.90096	0.014321	0.23138	Down	gnl|BL_ORD_ID|134077 sp|Q0WSY2|FPP4_ARATH Filament-like plant protein 4 OS=Arabidopsis thaliana GN=FPP4 PE=1 SV=1//0
Csa3G872050	400.957	917.223	-0.96337	0.013152	0.22113	Down	gnl|BL_ORD_ID|17934 sp|Q43870|APS2_ARATH ATP sulfurylase 2 OS=Arabidopsis thaliana GN=APS2 PE=1 SV=1//0
Csa3G872080	222.409	516.419	-0.91391	0.031433	0.36892	Down	gnl|BL_ORD_ID|217008 sp|Q8GSJ6|LQY1_ARATH Protein disulfide-isomerase LQY1 OS=Arabidopsis thaliana GN=LQY1 PE=1 SV=1//6.95986e-68
Csa3G873260	91.6296	222.731	-0.97244	0.021493	0.29449	Down	-//-
Csa3G875430	1358.1	3754.22	-0.99134	0.031398	0.36885	Down	gnl|BL_ORD_ID|298231 sp|P00293|PLAS_CUCSA Plastocyanin OS=Cucumis sativus GN=PETE PE=1 SV=1//1.26811e-60
Csa3G878780	613.51	1069.69	-0.71798	0.016882	0.25591	Down	gnl|BL_ORD_ID|57249 sp|O48946|CESA1_ARATH Cellulose synthase A catalytic subunit 1 [UDP-forming] OS=Arabidopsis thaliana GN=CESA1 PE=1 SV=1//0
Csa3G878890	3.92227	26.3126	-1.2487	0.01127	0.19811	Down	-//-
Csa3G881750	98.5033	350.478	-1.5529	1.1108e-05	0.0010064	Down	gnl|BL_ORD_ID|506493 sp|Q9XID3|Y1343_ARATH G-type lectin S-receptor-like serine/threonine-protein kinase At1g34300 OS=Arabidopsis thaliana GN=At1g34300 PE=2 SV=1//6.5795e-76
Csa3G881760	51.436	100.664	-0.78592	0.044071	0.44595	Down	gnl|BL_ORD_ID|521665 sp|Q9FLV4|Y5248_ARATH G-type lectin S-receptor-like serine/threonine-protein kinase At5g24080 OS=Arabidopsis thaliana GN=At5g24080 PE=2 SV=1//2.40313e-70
Csa3G881920	15.6891	48.0996	-1.0769	0.019762	0.27963	Down	gnl|BL_ORD_ID|77084 sp|Q9SB75|CSLC5_ARATH Probable xyloglucan glycosyltransferase 5 OS=Arabidopsis thaliana GN=CSLC5 PE=1 SV=1//0
Csa3G889710	79.4344	220.25	-1.2069	0.0013558	0.043865	Down	gnl|BL_ORD_ID|304 sp|P93212|14337_SOLLC 14-3-3 protein 7 OS=Solanum lycopersicum GN=TFT7 PE=2 SV=2//1.67592e-127
Csa3G889810	1234.33	1937.97	-0.58707	0.045102	0.44988	Down	gnl|BL_ORD_ID|387 sp|P46266|1433_PEA 14-3-3-like protein OS=Pisum sativum PE=2 SV=1//2.36781e-167
Csa3G892750	0.877383	14.544	-1.2196	0.010771	NA	Down	gnl|BL_ORD_ID|340209 sp|Q8RJP2|RHIE_DICD3 Rhamnogalacturonate lyase OS=Dickeya dadantii (strain 3937) GN=rhiE PE=1 SV=1//1.90631e-29
Csa3G894510	33.6832	92.9091	-1.1704	0.0028509	0.076549	Down	-//-
Csa3G895620	3.48358	19.7916	-1.0126	0.038136	NA	Down	gnl|BL_ORD_ID|514457 sp|O82318|Y2579_ARATH Probably inactive leucine-rich repeat receptor-like protein kinase At2g25790 OS=Arabidopsis thaliana GN=At2g25790 PE=2 SV=1//0
Csa3G895630	102.89	198.991	-0.83859	0.0086182	0.16591	Down	gnl|BL_ORD_ID|30573 sp|Q39123|ATHB8_ARATH Homeobox-leucine zipper protein ATHB-8 OS=Arabidopsis thaliana GN=ATHB-8 PE=1 SV=1//0
Csa3G895680	3.18247	31.5404	-1.6867	0.00058786	0.0237	Down	gnl|BL_ORD_ID|117771 sp|Q9M080|ERF43_ARATH Ethylene-responsive transcription factor ERF043 OS=Arabidopsis thaliana GN=ERF043 PE=2 SV=1//1.46524e-55
Csa3G895730	58.9976	120.57	-0.85897	0.018048	0.26532	Down	gnl|BL_ORD_ID|190831 sp|Q9SXC4|IRX9H_ARATH Probable beta-1,4-xylosyltransferase IRX9H OS=Arabidopsis thaliana GN=IRX9H PE=2 SV=2//2.79183e-101
Csa3G901130	480.544	875.655	-0.74929	0.025747	0.32744	Down	gnl|BL_ORD_ID|520917 sp|Q8L586|Y4958_ARATH Uncharacterized membrane protein At4g09580 OS=Arabidopsis thaliana GN=At4g09580 PE=1 SV=1//3.22885e-109
Csa3G902270	835.683	1281.65	-0.56515	0.038114	0.41212	Down	gnl|BL_ORD_ID|252183 sp|Q39204|MYC2_ARATH Transcription factor MYC2 OS=Arabidopsis thaliana GN=MYC2 PE=1 SV=2//6.26545e-178
Csa3G902310	5.81462	26.1786	-1.2539	0.0095188	0.1777	Down	gnl|BL_ORD_ID|322018 sp|O49686|PYR1_ARATH Abscisic acid receptor PYR1 OS=Arabidopsis thaliana GN=PYR1 PE=1 SV=1//2.13035e-89
Csa3G903530	66.6448	188.104	-0.9979	0.031175	0.36763	Down	gnl|BL_ORD_ID|40114 sp|B5BSX1|BAMO_GLYUR Beta-amyrin 11-oxidase OS=Glycyrrhiza uralensis GN=CYP88D6 PE=1 SV=1//3.34577e-87
Csa3G914580	185.691	415.766	-0.87293	0.039929	0.42091	Down	gnl|BL_ORD_ID|174909 sp|Q6XNP7|HPI_HEVBR Protease inhibitor HPI OS=Hevea brasiliensis GN=PI1 PE=1 SV=2//7.50646e-07
Csa4G000580	398.12	862.985	-0.99539	0.001089	0.037269	Down	gnl|BL_ORD_ID|455384 sp|P33629|TBA_PRUDU Tubulin alpha chain OS=Prunus dulcis GN=TUBA PE=2 SV=1//0
Csa4G001580	2.02992	16.7116	-1.1027	0.022711	NA	Down	gnl|BL_ORD_ID|489288 sp|Q9FN03|UVR8_ARATH Ultraviolet-B receptor UVR8 OS=Arabidopsis thaliana GN=UVR8 PE=1 SV=1//1.54586e-06
Csa4G001720	158.859	383.089	-0.94652	0.027437	0.34211	Down	gnl|BL_ORD_ID|41831 sp|B3H5Q1|BGL11_ARATH Beta-glucosidase 11 OS=Arabidopsis thaliana GN=BGLU11 PE=2 SV=2//0
Csa4G001740	170.137	371.697	-0.92461	0.014225	0.23109	Down	gnl|BL_ORD_ID|112956 sp|Q8LEA8|EID1_ARATH Phytochrome A-associated F-box protein OS=Arabidopsis thaliana GN=EID1 PE=1 SV=2//2.95424e-136
Csa4G001830	44.4611	97.6023	-0.88169	0.030804	0.36578	Down	gnl|BL_ORD_ID|181128 sp|P34913|HYES_HUMAN Bifunctional epoxide hydrolase 2 OS=Homo sapiens GN=EPHX2 PE=1 SV=2//6.53566e-46
Csa4G002530	56.2538	109.771	-0.78998	0.034836	0.39334	Down	gnl|BL_ORD_ID|141341 sp|Q8VYF4|GATL7_ARATH Probable galacturonosyltransferase-like 7 OS=Arabidopsis thaliana GN=GATL7 PE=2 SV=1//0
Csa4G005540	527.505	876.781	-0.64383	0.044497	0.44784	Down	gnl|BL_ORD_ID|214294 sp|Q9LVZ8|LOR12_ARATH Protein LURP-one-related 12 OS=Arabidopsis thaliana GN=At3g15810 PE=2 SV=1//2.34146e-65
Csa4G006050	80.5973	309.623	-1.3953	0.0015449	0.048828	Down	gnl|BL_ORD_ID|10350 sp|Q949X0|ADS3_ARATH Palmitoyl-monogalactosyldiacylglycerol delta-7 desaturase, chloroplastic OS=Arabidopsis thaliana GN=ADS3 PE=2 SV=2//2.20989e-172
Csa4G006170	216.716	592.271	-1.1263	0.0059217	0.12844	Down	gnl|BL_ORD_ID|288237 sp|Q9LVZ7|PDCT1_ARATH Phosphatidylcholine:diacylglycerol cholinephosphotransferase 1 OS=Arabidopsis thaliana GN=ROD1 PE=1 SV=1//1.55199e-112
Csa4G006490	1.31608	20.5898	-1.4088	0.0038802	NA	Down	gnl|BL_ORD_ID|304143 sp|Q93VG8|PPDEX_ARATH DeSI-like protein At4g17486 OS=Arabidopsis thaliana GN=At4g17486 PE=2 SV=1//1.55357e-61
Csa4G007100	10.4767	63.3488	-1.1584	0.018565	0.27025	Down	gnl|BL_ORD_ID|145326 sp|Q9FZ87|GH317_ARATH Indole-3-acetic acid-amido synthetase GH3.17 OS=Arabidopsis thaliana GN=GH3.17 PE=1 SV=1//0
Csa4G007610	592.273	1053.23	-0.70662	0.044616	0.44812	Down	gnl|BL_ORD_ID|317366 sp|Q9LYR6|PTR49_ARATH Protein NRT1/ PTR FAMILY 6.1 OS=Arabidopsis thaliana GN=NPF6.1 PE=2 SV=1//0
Csa4G007660	17.2803	58.0617	-1.2149	0.0070668	0.14492	Down	gnl|BL_ORD_ID|190802 sp|Q9FZJ1|IRX10_ARATH Probable beta-1,4-xylosyltransferase IRX10 OS=Arabidopsis thaliana GN=IRX10 PE=2 SV=1//0
Csa4G008800	28.136	82.1489	-1.0248	0.026704	0.336	Down	gnl|BL_ORD_ID|419108 sp|Q93Y09|SCP45_ARATH Serine carboxypeptidase-like 45 OS=Arabidopsis thaliana GN=SCPL45 PE=2 SV=1//3.03856e-19
Csa4G012420	154.723	461.091	-1.2865	0.00071224	0.027151	Down	-//-
Csa4G016490	412.843	656.609	-0.61001	0.029488	0.35702	Down	gnl|BL_ORD_ID|39892 sp|Q9FI40|BAHD1_ARATH BAHD acyltransferase At5g47980 OS=Arabidopsis thaliana GN=BAHD1 PE=2 SV=1//4.18793e-42
Csa4G017110	526.109	1045.13	-0.89526	0.0019625	0.057353	Down	gnl|BL_ORD_ID|78726 sp|Q9MA41|CTL1_ARATH Chitinase-like protein 1 OS=Arabidopsis thaliana GN=CTL1 PE=1 SV=1//8.19507e-157
Csa4G017140	17.6074	121.389	-2.0169	3.3361e-06	0.00036439	Down	gnl|BL_ORD_ID|96744 sp|Q8W453|DIRL1_ARATH Putative lipid-transfer protein DIR1 OS=Arabidopsis thaliana GN=DIR1 PE=1 SV=1//6.82876e-15
Csa4G017150	1339.18	2355.38	-0.73165	0.014275	0.23138	Down	gnl|BL_ORD_ID|480529 sp|Q9LXV0|U92A1_ARATH UDP-glycosyltransferase 92A1 OS=Arabidopsis thaliana GN=UGT92A1 PE=2 SV=1//7.89812e-128
Csa4G017190	516.956	899.255	-0.72955	0.008248	0.16079	Down	gnl|BL_ORD_ID|42131 sp|Q8H102|BH128_ARATH Transcription factor bHLH128 OS=Arabidopsis thaliana GN=BHLH128 PE=1 SV=1//1.26435e-62
Csa4G022230	2.30508	21.8251	-1.3138	0.0073401	NA	Down	-//-
Csa4G022960	151.505	468.673	-1.3831	9.0543e-05	0.0053713	Down	gnl|BL_ORD_ID|94043 sp|Q8VZU9|DERL1_ARATH Derlin-1 OS=Arabidopsis thaliana GN=DER1 PE=2 SV=1//4.53294e-87
Csa4G025110	0	8.65052	-0.8546	0.042165	NA	Down	gnl|BL_ORD_ID|54982 sp|O80513|CCU41_ARATH Cyclin-U4-1 OS=Arabidopsis thaliana GN=CYCU4-1 PE=1 SV=1//1.32344e-72
Csa4G026850	102.366	172.793	-0.65804	0.045269	0.45097	Down	gnl|BL_ORD_ID|291556 sp|Q9SJZ2|PER17_ARATH Peroxidase 17 OS=Arabidopsis thaliana GN=PER17 PE=2 SV=1//6.75006e-166
Csa4G031000	11114.7	42153.1	-1.438	0.00076169	0.028473	Down	gnl|BL_ORD_ID|188975 sp|Q9FYV1|INO1_SESIN Inositol-3-phosphate synthase OS=Sesamum indicum PE=2 SV=1//0
Csa4G036590	313.623	523.345	-0.66323	0.027454	0.34211	Down	gnl|BL_ORD_ID|11187 sp|Q940M2|AGT21_ARATH Alanine--glyoxylate aminotransferase 2 homolog 1, mitochondrial OS=Arabidopsis thaliana GN=AGT2 PE=2 SV=1//0
Csa4G038710	15.6891	64.4472	-1.4564	0.00097348	0.034152	Down	gnl|BL_ORD_ID|47212 sp|O64989|C90B1_ARATH Cytochrome P450 90B1 OS=Arabidopsis thaliana GN=CYP90B1 PE=1 SV=2//0
Csa4G043960	8.25728	28.8976	-1.0926	0.023058	0.30693	Down	gnl|BL_ORD_ID|433658 sp|Q9FXH7|SRS7_ARATH Protein SHI RELATED SEQUENCE 7 OS=Arabidopsis thaliana GN=SRS7 PE=2 SV=1//6.74582e-46
Csa4G046620	31.0771	65.1707	-0.84193	0.035518	0.39746	Down	gnl|BL_ORD_ID|141819 sp|Q9FWR5|GCA1_ARATH Gamma carbonic anhydrase 1, mitochondrial OS=Arabidopsis thaliana GN=GAMMACA1 PE=1 SV=1//1.67672e-167
Csa4G046720	361.381	638.236	-0.7243	0.022026	0.29858	Down	gnl|BL_ORD_ID|317601 sp|O23225|PUB5_ARATH U-box domain-containing protein 5 OS=Arabidopsis thaliana GN=PUB5 PE=3 SV=3//2.88536e-106
Csa4G046820	153.485	284.66	-0.74278	0.041561	0.42988	Down	gnl|BL_ORD_ID|304285 sp|Q9FFZ1|PPH_ARATH Pheophytinase, chloroplastic OS=Arabidopsis thaliana GN=PPH PE=1 SV=1//1.3791e-26
Csa4G047950	1.45365	13.5173	-1.141	0.018473	NA	Down	gnl|BL_ORD_ID|418214 sp|Q9MAP5|SBT33_ARATH Subtilisin-like protease SBT3.3 OS=Arabidopsis thaliana GN=SBT3.3 PE=2 SV=1//0
Csa4G049070	15.388	53.4615	-1.1202	0.0185	0.26981	Down	-//-
Csa4G049620	433.41	682.396	-0.59036	0.043617	0.44368	Down	gnl|BL_ORD_ID|192564 sp|Q9CAK8|ISPF_ARATH 2-C-methyl-D-erythritol 2,4-cyclodiphosphate synthase, chloroplastic OS=Arabidopsis thaliana GN=ISPF PE=1 SV=1//1.16242e-105
Csa4G051530	57.1831	168.899	-1.1918	0.004174	0.10086	Down	gnl|BL_ORD_ID|160759 sp|Q42059|GUN6_ARATH Endoglucanase 6 OS=Arabidopsis thaliana GN=At1g64390 PE=2 SV=2//0
Csa4G052070	79.5123	250.838	-1.3772	0.00017076	0.0089756	Down	-//-
Csa4G052740	318.135	626.773	-0.8366	0.015433	0.24122	Down	gnl|BL_ORD_ID|19701 sp|Q9XED8|ARFI_ARATH Auxin response factor 9 OS=Arabidopsis thaliana GN=ARF9 PE=1 SV=1//0
Csa4G083620	143.265	304.297	-0.96404	0.0019539	0.05721	Down	gnl|BL_ORD_ID|521807 sp|C0LGG8|Y5343_ARATH Probable LRR receptor-like serine/threonine-protein kinase At1g53430 OS=Arabidopsis thaliana GN=At1g53430 PE=1 SV=1//0
Csa4G091870	453.86	787.843	-0.71102	0.02008	0.28191	Down	gnl|BL_ORD_ID|129585 sp|Q06942|FL3H_MALDO Naringenin,2-oxoglutarate 3-dioxygenase OS=Malus domestica PE=2 SV=1//2.40731e-60
Csa4G091880	416.719	913.374	-0.96427	0.0059707	0.12902	Down	gnl|BL_ORD_ID|71167 sp|Q43609|COMT1_PRUDU Caffeic acid 3-O-methyltransferase OS=Prunus dulcis GN=COMT1 PE=2 SV=1//0
Csa4G110050	1669.83	3324.65	-0.89639	0.0021608	0.062202	Down	gnl|BL_ORD_ID|120883 sp|Q9FE06|EXOL2_ARATH Protein EXORDIUM-like 2 OS=Arabidopsis thaliana GN=EXL2 PE=2 SV=1//4.71792e-145
Csa4G124910	1226.63	3502.34	-1.1958	0.0028635	0.076602	Down	gnl|BL_ORD_ID|70881 sp|Q96502|COL2_ARATH Zinc finger protein CONSTANS-LIKE 2 OS=Arabidopsis thaliana GN=COL2 PE=1 SV=1//2.21276e-42
Csa4G126480	34.9734	72.0711	-0.82516	0.039755	0.42009	Down	gnl|BL_ORD_ID|10940 sp|Q42429|AGL8_SOLTU Agamous-like MADS-box protein AGL8 homolog OS=Solanum tuberosum PE=2 SV=1//1.78964e-87
Csa4G131140	197.318	363.534	-0.78074	0.011973	0.20746	Down	-//-
Csa4G132680	307.432	481.857	-0.58566	0.044519	0.44784	Down	gnl|BL_ORD_ID|456325 sp|Q9S7W5|TCP13_ARATH Transcription factor TCP13 OS=Arabidopsis thaliana GN=TCP13 PE=1 SV=1//1.2455e-41
Csa4G167980	15641.4	29012.5	-0.7795	0.016957	0.25678	Down	gnl|BL_ORD_ID|338932 sp|Q94A08|RFS2_ARATH Probable galactinol--sucrose galactosyltransferase 2 OS=Arabidopsis thaliana GN=RFS2 PE=2 SV=2//0
Csa4G192110	285.659	545.598	-0.78727	0.028786	0.35129	Down	gnl|BL_ORD_ID|95776 sp|Q43314|DHE1_ARATH Glutamate dehydrogenase 1 OS=Arabidopsis thaliana GN=GDH1 PE=2 SV=1//0
Csa4G192180	204.991	420.672	-0.81872	0.04122	0.42822	Down	gnl|BL_ORD_ID|420228 sp|Q08632|SDR1_PICAB Short-chain type dehydrogenase/reductase OS=Picea abies PE=2 SV=1//8.0808e-85
Csa4G218340	18.734	69.1646	-1.319	0.0032807	0.084242	Down	-//-
Csa4G268080	78.1962	235.386	-1.156	0.0082262	0.16078	Down	gnl|BL_ORD_ID|104163 sp|Q9C5M0|DTC_ARATH Mitochondrial dicarboxylate/tricarboxylate transporter DTC OS=Arabidopsis thaliana GN=DTC PE=1 SV=1//2.9589e-179
Csa4G269780	2084.27	3932	-0.76842	0.033832	0.38511	Down	gnl|BL_ORD_ID|62225 sp|Q2V452|CIPK3_ARATH CBL-interacting serine/threonine-protein kinase 3 OS=Arabidopsis thaliana GN=CIPK3 PE=1 SV=2//0
Csa4G280630	478.849	1097.85	-1.0774	0.00026829	0.012713	Down	gnl|BL_ORD_ID|96717 sp|Q9C891|DIR20_ARATH Dirigent protein 20 OS=Arabidopsis thaliana GN=DIR20 PE=2 SV=1//1.27987e-66
Csa4G280640	6.82958	35.9319	-1.4509	0.0023697	0.066475	Down	gnl|BL_ORD_ID|96715 sp|Q9C523|DIR19_ARATH Dirigent protein 19 OS=Arabidopsis thaliana GN=DIR19 PE=2 SV=1//3.57458e-66
Csa4G285730	19160.2	36671.4	-0.8216	0.011087	0.19626	Down	gnl|BL_ORD_ID|291601 sp|P19135|PER2_CUCSA Peroxidase 2 (Fragment) OS=Cucumis sativus PE=2 SV=1//3.02413e-129
Csa4G285750	187.407	421.964	-0.92499	0.021314	0.29283	Down	gnl|BL_ORD_ID|291601 sp|P19135|PER2_CUCSA Peroxidase 2 (Fragment) OS=Cucumis sativus PE=2 SV=1//9.36701e-128
Csa4G285780	1125.64	1981.98	-0.71995	0.023843	0.3121	Down	gnl|BL_ORD_ID|291601 sp|P19135|PER2_CUCSA Peroxidase 2 (Fragment) OS=Cucumis sativus PE=2 SV=1//9.07061e-110
Csa4G285790	5.48755	24.468	-1.0676	0.030309	0.36298	Down	gnl|BL_ORD_ID|291601 sp|P19135|PER2_CUCSA Peroxidase 2 (Fragment) OS=Cucumis sativus PE=2 SV=1//7.19245e-90
Csa4G286400	11.2165	40.6464	-1.1662	0.013497	0.22473	Down	gnl|BL_ORD_ID|224657 sp|Q6DN14|MCTP1_HUMAN Multiple C2 and transmembrane domain-containing protein 1 OS=Homo sapiens GN=MCTP1 PE=2 SV=2//1.134e-15
Csa4G290220	35.0253	79.602	-0.86937	0.044431	0.44783	Down	gnl|BL_ORD_ID|162135 sp|P68428|H32_WHEAT Histone H3.2 OS=Triticum aestivum PE=1 SV=2//1.7395e-70
Csa4G293840	23.1546	258.067	-2.3689	1.8493e-07	3.0216e-05	Down	gnl|BL_ORD_ID|499797 sp|Q9ZUS1|WTR13_ARATH WAT1-related protein At2g37460 OS=Arabidopsis thaliana GN=At2g37460 PE=2 SV=1//5.24336e-19
Csa4G296140	31.3522	98.3105	-1.1341	0.012696	0.21488	Down	gnl|BL_ORD_ID|527402 sp|Q09893|YAI5_SCHPO Uncharacterized protein C24B11.05 OS=Schizosaccharomyces pombe (strain 972 / ATCC 24843) GN=SPAC24B11.05 PE=3 SV=1//4.51773e-14
Csa4G303180	2.90731	23.6698	-1.3592	0.005816	0.1276	Down	gnl|BL_ORD_ID|483635 sp|U3U992|UGT8_CATRO 7-deoxyloganetic acid glucosyltransferase OS=Catharanthus roseus GN=UGT709C2 PE=1 SV=1//4.14995e-115
Csa4G303680	42.0184	130.037	-1.3268	0.00046143	0.019364	Down	gnl|BL_ORD_ID|159216 sp|P32110|GSTX6_SOYBN Probable glutathione S-transferase OS=Glycine max GN=HSP26-A PE=2 SV=1//6.23485e-51
Csa4G303690	26.6045	98.4964	-1.46	0.00035155	0.015739	Down	gnl|BL_ORD_ID|159216 sp|P32110|GSTX6_SOYBN Probable glutathione S-transferase OS=Glycine max GN=HSP26-A PE=2 SV=1//5.30975e-51
Csa4G304250	26.6564	76.5966	-1.081	0.014575	0.2331	Down	gnl|BL_ORD_ID|159187 sp|Q9SR36|GSTU8_ARATH Glutathione S-transferase U8 OS=Arabidopsis thaliana GN=GSTU8 PE=2 SV=1//1.12066e-64
Csa4G304750	33.7949	91.1194	-1.0903	0.0094663	0.17693	Down	gnl|BL_ORD_ID|159187 sp|Q9SR36|GSTU8_ARATH Glutathione S-transferase U8 OS=Arabidopsis thaliana GN=GSTU8 PE=2 SV=1//2.94665e-53
Csa4G307360	448.143	1074.11	-0.96856	0.019779	0.27963	Down	gnl|BL_ORD_ID|121573 sp|P25851|F16P1_ARATH Fructose-1,6-bisphosphatase, chloroplastic OS=Arabidopsis thaliana GN=FBP PE=2 SV=2//0
Csa4G308510	14.2354	35.7796	-0.90072	0.049269	0.47663	Down	-//-
Csa4G308640	63.2729	197.422	-0.97949	0.042344	0.43593	Down	gnl|BL_ORD_ID|205401 sp|Q9FEL7|LAX2_MEDTR Auxin transporter-like protein 2 OS=Medicago truncatula GN=LAX2 PE=2 SV=1//0
Csa4G312240	276.246	587.828	-0.86661	0.029745	0.35845	Down	gnl|BL_ORD_ID|288168 sp|O82647|PDC1_ARATH Pyruvate decarboxylase 1 OS=Arabidopsis thaliana GN=PDC1 PE=2 SV=1//0
Csa4G334730	26.5785	59.4677	-0.89119	0.031256	0.36794	Down	gnl|BL_ORD_ID|522511 sp|Q9LVM0|Y5830_ARATH Probable inactive receptor kinase At5g58300 OS=Arabidopsis thaliana GN=At5g58300 PE=2 SV=1//0
Csa4G343590	2.74377	64.0877	-2.6878	1.2101e-08	2.8672e-06	Down	gnl|BL_ORD_ID|62964 sp|O22213|CKX1_ARATH Cytokinin dehydrogenase 1 OS=Arabidopsis thaliana GN=CKX1 PE=1 SV=1//0
Csa4G354130	134.362	437.913	-1.4312	7.7433e-05	0.0047323	Down	gnl|BL_ORD_ID|525609 sp|Q55EX9|Y8948_DICDI Putative methyltransferase DDB_G0268948 OS=Dictyostelium discoideum GN=DDB_G0268948 PE=1 SV=2//2.02559e-28
Csa4G361790	8.1197	27.2433	-1.0788	0.023869	0.3121	Down	-//-
Csa4G361830	413.084	649.847	-0.59222	0.03865	0.41573	Down	gnl|BL_ORD_ID|317548 sp|Q9SNC6|PUB13_ARATH U-box domain-containing protein 13 OS=Arabidopsis thaliana GN=PUB13 PE=1 SV=1//8.96289e-12
Csa4G365050	876.715	1710.05	-0.81757	0.020985	0.29027	Down	gnl|BL_ORD_ID|499818 sp|Q501F8|WTR32_ARATH WAT1-related protein At4g08300 OS=Arabidopsis thaliana GN=At4g08300 PE=2 SV=1//1.19488e-160
Csa4G378780	100.406	215.627	-0.89863	0.017673	0.26147	Down	-//-
Csa4G415920	12.2574	60.8949	-1.2546	0.010328	0.18693	Down	gnl|BL_ORD_ID|546445 sp|Q9ZSK5|ZOG_PHALU Zeatin O-glucosyltransferase OS=Phaseolus lunatus GN=ZOG1 PE=2 SV=1//2.00547e-127
Csa4G608170	12.016	32.072	-0.92428	0.049409	0.47702	Down	gnl|BL_ORD_ID|253236 sp|Q9SK55|NAC42_ARATH Transcription factor JUNGBRUNNEN 1 OS=Arabidopsis thaliana GN=JUB1 PE=1 SV=1//3.78357e-80
Csa4G615240	1021.62	2083.28	-0.91142	0.0035256	0.088145	Down	gnl|BL_ORD_ID|296842 sp|Q8GZM7|PIF1_ARATH Transcription factor PIF1 OS=Arabidopsis thaliana GN=PIF1 PE=1 SV=1//7.26135e-42
Csa4G618490	129.796	233.877	-0.75359	0.015266	0.23918	Down	gnl|BL_ORD_ID|545150 sp|O23039|ZIP5_ARATH Zinc transporter 5 OS=Arabidopsis thaliana GN=ZIP5 PE=2 SV=1//1.49041e-103
Csa4G618520	672.367	1372.18	-0.91218	0.003652	0.090009	Down	gnl|BL_ORD_ID|483356 sp|Q66PF3|UFOG3_FRAAN Putative UDP-glucose flavonoid 3-O-glucosyltransferase 3 OS=Fragaria ananassa GN=GT3 PE=2 SV=1//1.58458e-166
Csa4G620620	112.902	511.121	-1.6199	0.00015937	0.0085224	Down	gnl|BL_ORD_ID|305924 sp|Q00451|PRF1_SOLLC 36.4 kDa proline-rich protein OS=Solanum lycopersicum GN=TPRP-F1 PE=2 SV=1//1.56465e-11
Csa4G621220	47.7032	119.47	-0.98929	0.020897	0.2901	Down	gnl|BL_ORD_ID|47140 sp|H2DH21|C7A29_PANGI Cytochrome P450 CYP72A219 OS=Panax ginseng PE=2 SV=1//6.48661e-28
Csa4G622870	301.49	1029.47	-1.3879	0.0006119	0.024226	Down	gnl|BL_ORD_ID|439103 sp|Q9LH79|SWET2_ARATH Bidirectional sugar transporter SWEET2 OS=Arabidopsis thaliana GN=SWEET2 PE=2 SV=1//6.17493e-96
Csa4G631570	197.502	435.443	-0.85055	0.047861	0.46741	Down	gnl|BL_ORD_ID|338928 sp|Q84VX0|RFS1_ARATH Probable galactinol--sucrose galactosyltransferase 1 OS=Arabidopsis thaliana GN=RFS1 PE=2 SV=1//0
Csa4G637140	19.8008	84.3941	-1.2668	0.0081869	0.16067	Down	gnl|BL_ORD_ID|103605 sp|F4HPR5|DRP5A_ARATH Dynamin-related protein 5A OS=Arabidopsis thaliana GN=DRP5A PE=2 SV=1//0
Csa4G638370	100.964	210.894	-0.91228	0.0073791	0.14993	Down	-//-
Csa4G638480	368.045	960.598	-1.2506	1.8413e-05	0.0015328	Down	gnl|BL_ORD_ID|103539 sp|Q9SZA7|DRL29_ARATH Probable disease resistance protein At4g33300 OS=Arabidopsis thaliana GN=At4g33300 PE=2 SV=3//0
Csa4G639220	55.8411	177.932	-1.1813	0.0081892	0.16067	Down	gnl|BL_ORD_ID|43848 sp|Q9FMZ0|BKI1_ARATH BRI1 kinase inhibitor 1 OS=Arabidopsis thaliana GN=BKI1 PE=1 SV=1//9.77282e-23
Csa4G639960	46.8518	102.813	-0.94574	0.010193	0.18539	Down	gnl|BL_ORD_ID|516122 sp|Q9SND9|Y3028_ARATH Uncharacterized acetyltransferase At3g50280 OS=Arabidopsis thaliana GN=At3g50280 PE=3 SV=1//4.23981e-77
Csa4G641550	62.1541	137.056	-0.86493	0.039695	0.42009	Down	gnl|BL_ORD_ID|201075 sp|O95239|KIF4A_HUMAN Chromosome-associated kinesin KIF4A OS=Homo sapiens GN=KIF4A PE=1 SV=3//1.27702e-152
Csa4G641610	63.5221	191.008	-1.3263	0.00024797	0.011897	Down	gnl|BL_ORD_ID|211015 sp|Q58G01|LHWL3_ARATH Transcription factor bHLH155 OS=Arabidopsis thaliana GN=BHLH155 PE=2 SV=1//8.9354e-16
Csa4G644120	78.9879	192.494	-0.9444	0.029189	0.35425	Down	gnl|BL_ORD_ID|419066 sp|Q8RWJ6|SCP1_ARATH Serine carboxypeptidase-like 1 OS=Arabidopsis thaliana GN=SCPL1 PE=2 SV=1//9.8416e-141
Csa4G646070	158.775	314.731	-0.84777	0.012624	0.21435	Down	-//-
Csa4G646140	23.2585	77.11	-1.331	0.0011722	0.039076	Down	gnl|BL_ORD_ID|189421 sp|Q43866|INV1_ARATH Beta-fructofuranosidase, insoluble isoenzyme CWINV1 OS=Arabidopsis thaliana GN=CWINV1 PE=1 SV=1//0
Csa4G646150	608.315	1086.61	-0.71265	0.04147	0.42979	Down	gnl|BL_ORD_ID|157697 sp|Q8L9S3|GRXC6_ARATH Glutaredoxin-C6 OS=Arabidopsis thaliana GN=GRXC6 PE=2 SV=2//1.23012e-36
Csa4G647480	78.7984	246.206	-1.0977	0.017707	0.26147	Down	-//-
Csa4G648000	15.1128	61.7495	-1.4529	0.00096124	0.033926	Down	-//-
Csa4G658590	4881.11	14474	-1.1269	0.010894	0.19351	Down	gnl|BL_ORD_ID|50959 sp|P48350|CATA1_CUCPE Catalase isozyme 1 OS=Cucurbita pepo GN=CAT1 PE=2 SV=1//0
Csa4G658610	109.865	395.419	-1.6017	1.8748e-06	0.00023036	Down	gnl|BL_ORD_ID|263194 sp|Q7X9B9|NLP2_ARATH Protein NLP2 OS=Arabidopsis thaliana GN=NLP2 PE=2 SV=3//0
Csa4G658620	109.032	198.766	-0.73157	0.039672	0.42009	Down	gnl|BL_ORD_ID|265041 sp|O15118|NPC1_HUMAN Niemann-Pick C1 protein OS=Homo sapiens GN=NPC1 PE=1 SV=2//0
Csa4G664420	2.6062	15.3422	-1.1231	0.022413	NA	Down	gnl|BL_ORD_ID|500035 sp|O65493|XCP1_ARATH Xylem cysteine proteinase 1 OS=Arabidopsis thaliana GN=XCP1 PE=1 SV=1//0
Csa4G674750	46.2677	100.094	-0.86977	0.030601	0.36508	Down	gnl|BL_ORD_ID|127074 sp|C0LGF4|FEI1_ARATH LRR receptor-like serine/threonine-protein kinase FEI 1 OS=Arabidopsis thaliana GN=FEI1 PE=1 SV=1//0
Csa5G002030	1612.72	2645.47	-0.63277	0.043432	0.44239	Down	gnl|BL_ORD_ID|239415 sp|Q5Z9J0|MPK12_ORYSJ Mitogen-activated protein kinase 12 OS=Oryza sativa subsp. japonica GN=MPK12 PE=1 SV=2//0
Csa5G013260	1.59123	14.1449	-1.0571	0.027264	NA	Down	gnl|BL_ORD_ID|508493 sp|C0LGH2|Y1561_ARATH Probable LRR receptor-like serine/threonine-protein kinase At1g56130 OS=Arabidopsis thaliana GN=At1g56130 PE=2 SV=2//7.95579e-39
Csa5G021330	317.307	526.106	-0.64045	0.046693	0.4598	Down	gnl|BL_ORD_ID|420454 sp|P24280|SEC14_YEAST SEC14 cytosolic factor OS=Saccharomyces cerevisiae (strain ATCC 204508 / S288c) GN=SEC14 PE=1 SV=3//2.15346e-14
Csa5G072680	75.5043	179.276	-1.0187	0.006921	0.14288	Down	gnl|BL_ORD_ID|123044 sp|P0A0I0|FABG_STAAW 3-oxoacyl-[acyl-carrier-protein] reductase FabG OS=Staphylococcus aureus (strain MW2) GN=fabG PE=3 SV=1//1.60402e-28
Csa5G139390	7.54343	41.408	-1.3614	0.0052544	0.11864	Down	gnl|BL_ORD_ID|190446 sp|Q8LPG9|IQD14_ARATH Protein IQ-DOMAIN 14 OS=Arabidopsis thaliana GN=IQD14 PE=1 SV=1//3.08398e-14
Csa5G139430	187.986	465.843	-1.0593	0.0060474	0.13008	Down	gnl|BL_ORD_ID|300390 sp|Q9FK05|PME61_ARATH Probable pectinesterase/pectinesterase inhibitor 61 OS=Arabidopsis thaliana GN=PME61 PE=2 SV=1//0
Csa5G139660	3.92227	20.8365	-1.2406	0.011571	NA	Down	gnl|BL_ORD_ID|519819 sp|Q9SUQ3|Y4374_ARATH Probable inactive receptor kinase At4g23740 OS=Arabidopsis thaliana GN=At4g23740 PE=2 SV=1//0
Csa5G139850	166.241	1135.76	-2.2254	1.1764e-08	2.831e-06	Down	gnl|BL_ORD_ID|221281 sp|Q84JK8|MAKR6_ARATH Probable membrane-associated kinase regulator 6 OS=Arabidopsis thaliana GN=MAKR6 PE=2 SV=1//6.58016e-23
Csa5G139900	173.748	292.298	-0.66991	0.02965	0.35759	Down	gnl|BL_ORD_ID|221280 sp|Q9FLX4|MAKR5_ARATH Probable membrane-associated kinase regulator 5 OS=Arabidopsis thaliana GN=MAKR5 PE=2 SV=1//5.2716e-12
Csa5G140480	11.4917	33.2891	-0.97595	0.038132	0.41212	Down	gnl|BL_ORD_ID|294539 sp|A7PZL3|PGLR_VITVI Probable polygalacturonase OS=Vitis vinifera GN=GSVIVT00026920001 PE=1 SV=1//0
Csa5G146200	31.713	279.777	-2.361	2.3193e-08	4.8932e-06	Down	gnl|BL_ORD_ID|262877 sp|Q9SV84|NIP51_ARATH Probable aquaporin NIP5-1 OS=Arabidopsis thaliana GN=NIP5-1 PE=2 SV=1//4.63053e-109
Csa5G146280	275.065	510.688	-0.78244	0.015634	0.24395	Down	gnl|BL_ORD_ID|47802 sp|Q9CAI3|CADH1_ARATH Probable cinnamyl alcohol dehydrogenase 1 OS=Arabidopsis thaliana GN=CAD1 PE=2 SV=1//0
Csa5G146310	118.218	209.902	-0.72211	0.027522	0.34266	Down	gnl|BL_ORD_ID|261298 sp|O82799|NGA1_ARATH B3 domain-containing transcription factor NGA1 OS=Arabidopsis thaliana GN=NGA1 PE=1 SV=1//2.77238e-63
Csa5G148550	191.226	357.6	-0.79426	0.014126	0.23047	Down	gnl|BL_ORD_ID|542684 sp|Q6R3L0|YSL1_ARATH Metal-nicotianamine transporter YSL1 OS=Arabidopsis thaliana GN=YSL1 PE=2 SV=2//0
Csa5G149880	83.0115	192.149	-1.0093	0.0063504	0.1353	Down	gnl|BL_ORD_ID|468587 sp|Q9FWC1|TRE_ORYSJ Probable trehalase OS=Oryza sativa subsp. japonica GN=Os10g0521000 PE=2 SV=1//0
Csa5G152170	322.304	581.636	-0.76412	0.010692	0.19081	Down	gnl|BL_ORD_ID|331926 sp|Q948U0|RBOHA_SOLTU Respiratory burst oxidase homolog protein A OS=Solanum tuberosum GN=RBOHA PE=1 SV=1//0
Csa5G152860	1474.99	2514.57	-0.69668	0.015728	0.24468	Down	gnl|BL_ORD_ID|41057 sp|Q38897|BEL1_ARATH Homeobox protein BEL1 homolog OS=Arabidopsis thaliana GN=BEL1 PE=1 SV=2//7.00352e-09
Csa5G157270	3.64711	46.6556	-1.6223	0.00099648	0.034879	Down	gnl|BL_ORD_ID|47100 sp|D1MI46|C76BA_SWEMU Geraniol 8-hydroxylase OS=Swertia mussotii GN=CYP76B10 PE=1 SV=1//1.00443e-67
Csa5G159600	291.902	717.338	-1.1139	0.0011079	0.037749	Down	gnl|BL_ORD_ID|122329 sp|Q9SD85|F3PH_ARATH Flavonoid 3&apos;-monooxygenase OS=Arabidopsis thaliana GN=CYP75B1 PE=1 SV=1//5.92774e-110
Csa5G159610	6.82958	58.4608	-1.9972	1.6663e-05	0.00141	Down	gnl|BL_ORD_ID|47089 sp|P37120|C75A2_SOLME Flavonoid 3&apos;,5&apos;-hydroxylase OS=Solanum melongena GN=CYP75A2 PE=2 SV=1//5.51085e-105
Csa5G159620	264.97	1884.41	-2.2392	1.9353e-08	4.3833e-06	Down	gnl|BL_ORD_ID|47099 sp|Q8VWZ7|C76B6_CATRO Geraniol 8-hydroxylase OS=Catharanthus roseus GN=CYP76B6 PE=1 SV=1//4.00129e-91
Csa5G160160	840.199	2089.02	-0.92482	0.039626	0.42001	Down	gnl|BL_ORD_ID|109268 sp|P34811|EFGC1_SOYBN Elongation factor G-1, chloroplastic OS=Glycine max GN=fusA1 PE=1 SV=2//0
Csa5G162580	382.566	979.514	-1.2374	9.1861e-06	0.00087873	Down	gnl|BL_ORD_ID|463275 sp|Q41975|TIP22_ARATH Probable aquaporin TIP2-2 OS=Arabidopsis thaliana GN=TIP2-2 PE=1 SV=2//1.36935e-121
Csa5G162620	47.5657	112.32	-1.015	0.0076639	0.15329	Down	gnl|BL_ORD_ID|238534 sp|P49307|MOCA_RHIML Rhizopine catabolism protein MocA OS=Rhizobium meliloti GN=mocA PE=3 SV=1//2.06135e-17
Csa5G167090	146.741	262.337	-0.73613	0.020922	0.2901	Down	gnl|BL_ORD_ID|125685 sp|Q9FLS0|FB253_ARATH F-box protein At5g07610 OS=Arabidopsis thaliana GN=At5g07610 PE=2 SV=1//2.35434e-51
Csa5G167150	655.621	1331.21	-0.89311	0.0062062	0.13275	Down	gnl|BL_ORD_ID|296284 sp|Q8KFI4|PHS_CHLTE Putative pterin-4-alpha-carbinolamine dehydratase OS=Chlorobium tepidum (strain ATCC 49652 / DSM 12025 / TLS) GN=CT0342 PE=3 SV=1//6.9604e-15
Csa5G167200	261.227	752.901	-1.2601	0.00074047	0.027942	Down	gnl|BL_ORD_ID|239364 sp|Q9FZH5|MPI2_ARATH Mannose-6-phosphate isomerase 2 OS=Arabidopsis thaliana GN=PMI2 PE=1 SV=1//8.03467e-145
Csa5G168910	3768.78	13655.5	-1.6172	9.8222e-07	0.00013269	Down	-//-
Csa5G168920	646.365	1406.19	-0.9907	0.0017041	0.052573	Down	gnl|BL_ORD_ID|520810 sp|Q8VZG8|Y4885_ARATH Probable LRR receptor-like serine/threonine-protein kinase At4g08850 OS=Arabidopsis thaliana GN=At4g08850 PE=2 SV=3//2.88596e-86
Csa5G168930	263.075	575.787	-0.95378	0.0075471	0.15226	Down	gnl|BL_ORD_ID|520810 sp|Q8VZG8|Y4885_ARATH Probable LRR receptor-like serine/threonine-protein kinase At4g08850 OS=Arabidopsis thaliana GN=At4g08850 PE=2 SV=3//6.99177e-25
Csa5G168940	90.6769	244.244	-1.1169	0.005899	0.12844	Down	gnl|BL_ORD_ID|508580 sp|Q9LP24|Y1571_ARATH Probable leucine-rich repeat receptor-like protein kinase At1g35710 OS=Arabidopsis thaliana GN=At1g35710 PE=2 SV=1//5.33375e-14
Csa5G168950	7.24232	24.5243	-1.0299	0.03368	0.38422	Down	-//-
Csa5G172850	506.718	888.24	-0.7037	0.034276	0.38844	Down	gnl|BL_ORD_ID|427655 sp|P38935|SMBP2_HUMAN DNA-binding protein SMUBP-2 OS=Homo sapiens GN=IGHMBP2 PE=1 SV=3//2.4019e-103
Csa5G174560	103.142	394.374	-1.4837	0.00034123	0.015321	Down	gnl|BL_ORD_ID|39851 sp|Q9LYP4|BAG3_ARATH BAG family molecular chaperone regulator 3 OS=Arabidopsis thaliana GN=BAG3 PE=1 SV=1//3.66374e-103
Csa5G175870	35.2745	81.3111	-0.97659	0.011231	0.19768	Down	gnl|BL_ORD_ID|205432 sp|Q9LQR0|LBD1_ARATH LOB domain-containing protein 1 OS=Arabidopsis thaliana GN=LBD1 PE=2 SV=1//1.94671e-61
Csa5G179770	60.106	153.515	-1.1	0.0045109	0.10542	Down	-//-
Csa5G182730	37382.9	116035	-1.2626	0.0022112	0.062951	Down	gnl|BL_ORD_ID|332577 sp|Q7X9A0|RCA1_LARTR Ribulose bisphosphate carboxylase/oxygenase activase 1, chloroplastic OS=Larrea tridentata GN=RCA1 PE=1 SV=1//0
Csa5G187870	1.89235	12.0154	-0.95018	0.048642	NA	Down	gnl|BL_ORD_ID|79415 sp|Q39547|CUCM1_CUCME Cucumisin OS=Cucumis melo PE=1 SV=1//0
Csa5G196560	90.1266	200.498	-0.89498	0.028613	0.35065	Down	gnl|BL_ORD_ID|483635 sp|U3U992|UGT8_CATRO 7-deoxyloganetic acid glucosyltransferase OS=Catharanthus roseus GN=UGT709C2 PE=1 SV=1//1.64146e-180
Csa5G198770	19301.5	30151.8	-0.59065	0.029101	0.35374	Down	gnl|BL_ORD_ID|297482 sp|Q39196|PIP14_ARATH Probable aquaporin PIP1-4 OS=Arabidopsis thaliana GN=PIP1.4 PE=1 SV=1//2.25986e-133
Csa5G199270	177.938	303.227	-0.67893	0.032583	0.37645	Down	gnl|BL_ORD_ID|297482 sp|Q39196|PIP14_ARATH Probable aquaporin PIP1-4 OS=Arabidopsis thaliana GN=PIP1.4 PE=1 SV=1//8.80172e-174
Csa5G199280	172.44	382.683	-0.97662	0.0058273	0.12766	Down	gnl|BL_ORD_ID|297482 sp|Q39196|PIP14_ARATH Probable aquaporin PIP1-4 OS=Arabidopsis thaliana GN=PIP1.4 PE=1 SV=1//5.44074e-168
Csa5G202330	91.0299	197.645	-0.89433	0.022348	0.30033	Down	gnl|BL_ORD_ID|47211 sp|Q42569|C90A1_ARATH Cytochrome P450 90A1 OS=Arabidopsis thaliana GN=CYP90A1 PE=2 SV=1//0
Csa5G207960	506.99	1411.15	-1.1415	0.0056158	0.12499	Down	gnl|BL_ORD_ID|124268 sp|P48619|FAD3C_RICCO Omega-3 fatty acid desaturase, chloroplastic OS=Ricinus communis GN=FAD7A-1 PE=2 SV=1//0
Csa5G217670	1.15254	15.7413	-1.3065	0.0070327	NA	Down	gnl|BL_ORD_ID|321990 sp|O80920|PYL4_ARATH Abscisic acid receptor PYL4 OS=Arabidopsis thaliana GN=PYL4 PE=1 SV=1//2.01913e-71
Csa5G219390	696.807	1181.42	-0.68407	0.021181	0.29173	Down	gnl|BL_ORD_ID|317345 sp|Q8VZR7|PTR30_ARATH Protein NRT1/ PTR FAMILY 5.1 OS=Arabidopsis thaliana GN=NPF5.1 PE=2 SV=2//0
Csa5G220390	286.476	816.248	-1.1381	0.0072254	0.14739	Down	-//-
Csa5G240140	15.5775	50.38	-1.1554	0.010912	0.19361	Down	gnl|BL_ORD_ID|501751 sp|P36917|XYNA_THESA Endo-1,4-beta-xylanase A OS=Thermoanaerobacterium saccharolyticum GN=xynA PE=1 SV=1//8.97248e-13
Csa5G241640	28.0062	105.456	-1.555	4.8455e-05	0.0033464	Down	gnl|BL_ORD_ID|243629 sp|Q9LS10|MT810_ARATH Probable S-adenosylmethionine-dependent methyltransferase At5g38100 OS=Arabidopsis thaliana GN=At5g38100 PE=2 SV=1//4.57011e-65
Csa5G283990	226.591	424.048	-0.7486	0.04269	0.43842	Down	-//-
Csa5G284520	687.425	1119.06	-0.62245	0.047342	0.46348	Down	gnl|BL_ORD_ID|297447 sp|Q940Y5|PIN7_ARATH Auxin efflux carrier component 7 OS=Arabidopsis thaliana GN=PIN7 PE=1 SV=2//0
Csa5G289590	260.96	981.728	-1.5626	3.8902e-05	0.0027997	Down	gnl|BL_ORD_ID|438880 sp|Q9SXS2|SUT33_ARATH Probable sulfate transporter 3.3 OS=Arabidopsis thaliana GN=SULTR3;3 PE=2 SV=2//0
Csa5G341040	172.294	340.119	-0.81071	0.030035	0.36053	Down	gnl|BL_ORD_ID|415778 sp|F4KGY6|RVE1_ARATH Protein REVEILLE 1 OS=Arabidopsis thaliana GN=RVE1 PE=2 SV=1//2.46375e-45
Csa5G352090	45.9329	125.667	-0.97214	0.034973	0.39401	Down	gnl|BL_ORD_ID|456356 sp|Q9FMX2|TCP7_ARATH Transcription factor TCP7 OS=Arabidopsis thaliana GN=TCP7 PE=2 SV=1//2.25049e-59
Csa5G366670	148.075	342.843	-0.95936	0.016083	0.24819	Down	gnl|BL_ORD_ID|16487 sp|Q93ZC5|AOC4_ARATH Allene oxide cyclase 4, chloroplastic OS=Arabidopsis thaliana GN=AOC4 PE=2 SV=1//1.06728e-72
Csa5G373210	90.3498	158.898	-0.69	0.049433	0.47702	Down	-//-
Csa5G375760	12.1795	52.3586	-1.313	0.0057196	0.12656	Down	-//-
Csa5G383850	3274.88	27883.2	-2.6649	3.5756e-15	6.8835e-12	Down	gnl|BL_ORD_ID|262184 sp|P17569|NIA_CUCMA Nitrate reductase [NADH] OS=Cucurbita maxima PE=2 SV=1//0
Csa5G407060	77.7575	145.798	-0.76343	0.031456	0.36892	Down	gnl|BL_ORD_ID|438872 sp|O04722|SUT21_ARATH Sulfate transporter 2.1 OS=Arabidopsis thaliana GN=SULTR2;1 PE=2 SV=1//0
Csa5G412760	517.94	925.612	-0.72857	0.027384	0.34205	Down	gnl|BL_ORD_ID|271556 sp|Q9LQU5|NUD18_ARATH Nudix hydrolase 18, mitochondrial OS=Arabidopsis thaliana GN=NUDT18 PE=2 SV=1//8.11549e-70
Csa5G434550	47.0751	109.81	-0.99018	0.011164	0.1969	Down	gnl|BL_ORD_ID|26811 sp|O80366|ARR9_ARATH Two-component response regulator ARR9 OS=Arabidopsis thaliana GN=ARR9 PE=1 SV=1//1.23179e-62
Csa5G435080	298.246	525.948	-0.74594	0.0077566	0.15474	Down	gnl|BL_ORD_ID|266099 sp|Q8H9D2|NQR_SOLTU NAD(P)H:quinone oxidoreductase OS=Solanum tuberosum PE=2 SV=1//1.17154e-80
Csa5G457770	407.942	697.572	-0.66925	0.046296	0.45735	Down	gnl|BL_ORD_ID|12003 sp|O23653|AK2_ARATH Aspartokinase 2, chloroplastic OS=Arabidopsis thaliana GN=AK2 PE=1 SV=2//0
Csa5G457780	22.2435	61.0275	-1.0207	0.022642	0.30322	Down	-//-
Csa5G495950	308.598	539.52	-0.69008	0.047559	0.46505	Down	gnl|BL_ORD_ID|108709 sp|O49169|EF1A_MANES Elongation factor 1-alpha OS=Manihot esculenta GN=EF1 PE=3 SV=1//4.26598e-14
Csa5G505220	5.23835	27.7567	-1.3543	0.0052613	0.11864	Down	-//-
Csa5G522970	781.023	1536.53	-0.88777	0.0017619	0.05331	Down	gnl|BL_ORD_ID|230507 sp|Q02527|MGAT3_RAT Beta-1,4-mannosyl-glycoprotein 4-beta-N-acetylglucosaminyltransferase OS=Rattus norvegicus GN=Mgat3 PE=1 SV=2//1.93879e-15
Csa5G524840	66.4372	241.898	-1.6193	1.2156e-06	0.00016139	Down	-//-
Csa5G524850	377.351	1189.81	-1.4575	5.6136e-06	0.0005614	Down	gnl|BL_ORD_ID|253655 sp|Q94AY1|NADB_ARATH L-aspartate oxidase, chloroplastic OS=Arabidopsis thaliana GN=AO PE=2 SV=1//0
Csa5G524860	55.4102	119.507	-0.90614	0.017497	0.26112	Down	gnl|BL_ORD_ID|144348 sp|Q9LII9|GDL54_ARATH GDSL esterase/lipase At3g27950 OS=Arabidopsis thaliana GN=At3g27950 PE=2 SV=1//1.12961e-129
Csa5G546590	2.30508	34.2015	-1.8419	0.00018289	0.0094203	Down	gnl|BL_ORD_ID|76149 sp|Q0WPN8|CRR60_ARATH Cysteine-rich repeat secretory protein 60 OS=Arabidopsis thaliana GN=CRRSP60 PE=1 SV=1//1.05779e-75
Csa5G550210	162.911	270.797	-0.65507	0.032266	0.37468	Down	gnl|BL_ORD_ID|202199 sp|P17801|KPRO_MAIZE Putative receptor protein kinase ZmPK1 OS=Zea mays GN=PK1 PE=2 SV=2//1.07297e-44
Csa5G571460	306.389	527.85	-0.69514	0.027798	0.34499	Down	gnl|BL_ORD_ID|382381 sp|Q9C998|RPI1_ARATH Probable ribose-5-phosphate isomerase 1 OS=Arabidopsis thaliana GN=RPI1 PE=1 SV=1//1.08416e-120
Csa5G576590	155.912	340.995	-0.84558	0.047029	0.46222	Down	gnl|BL_ORD_ID|297428 sp|Q9S7Z8|PIN3_ARATH Auxin efflux carrier component 3 OS=Arabidopsis thaliana GN=PIN3 PE=1 SV=1//0
Csa5G580630	41.1151	88.9167	-0.88766	0.023655	0.31137	Down	gnl|BL_ORD_ID|10793 sp|Q42656|AGAL_COFAR Alpha-galactosidase OS=Coffea arabica PE=1 SV=1//0
Csa5G585390	306.794	617.314	-0.90631	0.0024891	0.068705	Down	gnl|BL_ORD_ID|545120 sp|Q94BZ1|ZIFL1_ARATH Protein ZINC INDUCED FACILITATOR-LIKE 1 OS=Arabidopsis thaliana GN=ZIFL1 PE=2 SV=1//0
Csa5G589260	455.78	987.307	-1.013	0.00037606	0.016407	Down	gnl|BL_ORD_ID|85086 sp|O81155|CYSKP_SOLTU Cysteine synthase, chloroplastic/chromoplastic OS=Solanum tuberosum PE=2 SV=1//4.06019e-177
Csa5G589920	31.2146	86.5419	-1.032	0.021627	0.29549	Down	gnl|BL_ORD_ID|47116 sp|Q9LMX7|C78A5_ARATH Cytochrome P450 78A5 OS=Arabidopsis thaliana GN=CYP78A5 PE=2 SV=1//5.52229e-175
Csa5G591740	174.636	297.319	-0.67614	0.032331	0.37468	Down	gnl|BL_ORD_ID|509449 sp|C0LGI2|Y1677_ARATH Probable LRR receptor-like serine/threonine-protein kinase At1g67720 OS=Arabidopsis thaliana GN=At1g67720 PE=2 SV=1//0
Csa5G598070	5.78866	21.5403	-0.97369	0.048	0.46787	Down	-//-
Csa5G598640	487.685	1005.86	-0.84083	0.03109	0.36725	Down	gnl|BL_ORD_ID|296497 sp|Q38954|PHT21_ARATH Inorganic phosphate transporter 2-1, chloroplastic OS=Arabidopsis thaliana GN=PHT2-1 PE=1 SV=1//0
Csa5G598730	3883.39	7594.57	-0.78906	0.038998	0.41631	Down	gnl|BL_ORD_ID|145253 sp|Q9S7E9|GGT2_ARATH Glutamate--glyoxylate aminotransferase 2 OS=Arabidopsis thaliana GN=GGAT2 PE=1 SV=1//0
Csa5G599860	34.1479	103.744	-1.292	0.00081969	0.029858	Down	gnl|BL_ORD_ID|267549 sp|Q9LPV5|NRT25_ARATH High affinity nitrate transporter 2.5 OS=Arabidopsis thaliana GN=NRT2.5 PE=2 SV=1//4.41453e-07
Csa5G600960	9.2982	29.9806	-1.0699	0.023457	0.30984	Down	gnl|BL_ORD_ID|294472 sp|Q94AJ5|PGLR5_ARATH Probable polygalacturonase At1g80170 OS=Arabidopsis thaliana GN=At1g80170 PE=1 SV=1//5.22465e-128
Csa5G601500	650.03	2523.1	-1.469	0.00055631	0.022787	Down	gnl|BL_ORD_ID|153175 sp|Q9XGN4|GOLS1_AJURE Galactinol synthase 1 OS=Ajuga reptans GN=GOLS1 PE=1 SV=1//8.38472e-169
Csa5G602730	145.262	903.254	-2.3066	1.169e-12	7.8279e-10	Down	gnl|BL_ORD_ID|499795 sp|F4I5D5|WTR11_ARATH WAT1-related protein At1g70260 OS=Arabidopsis thaliana GN=At1g70260 PE=2 SV=1//7.57487e-108
Csa5G603260	26.2774	98.9746	-1.4468	0.0005799	0.023503	Down	gnl|BL_ORD_ID|455855 sp|O04523|TBL27_ARATH Protein ALTERED XYLOGLUCAN 4 OS=Arabidopsis thaliana GN=AXY4 PE=1 SV=1//6.61034e-143
Csa5G603370	4.93723	30.3995	-1.4974	0.001972	0.05752	Down	gnl|BL_ORD_ID|186948 sp|Q8S9S4|ILL1_ORYSJ IAA-amino acid hydrolase ILR1-like 1 OS=Oryza sativa subsp. japonica GN=ILL1 PE=2 SV=1//1.54197e-141
Csa5G603950	115.638	458.47	-1.5188	0.00026803	0.012713	Down	gnl|BL_ORD_ID|277869 sp|P52902|ODPA_PEA Pyruvate dehydrogenase E1 component subunit alpha, mitochondrial OS=Pisum sativum PE=1 SV=1//0
Csa5G604100	51.1868	101.959	-0.80812	0.036262	0.40149	Down	gnl|BL_ORD_ID|510580 sp|P0C5E2|Y1839_ARATH Probable serine/threonine-protein kinase At1g18390 OS=Arabidopsis thaliana GN=At1g18390 PE=2 SV=2//3.98568e-91
Csa5G604150	17.1946	58.3846	-1.1315	0.015798	0.24552	Down	gnl|BL_ORD_ID|475370 sp|Q38879|TRXH2_ARATH Thioredoxin H2 OS=Arabidopsis thaliana GN=TRX2 PE=2 SV=2//3.42598e-39
Csa5G604260	21.3402	94.5802	-1.6742	3.6785e-05	0.0026924	Down	gnl|BL_ORD_ID|30571 sp|P46668|ATHB6_ARATH Homeobox-leucine zipper protein ATHB-6 OS=Arabidopsis thaliana GN=ATHB-6 PE=1 SV=1//1.52934e-29
Csa5G604910	277.201	620.333	-0.931	0.017618	0.26145	Down	-//-
Csa5G604920	99.8713	360.837	-1.6384	1.8835e-07	3.0216e-05	Down	gnl|BL_ORD_ID|29547 sp|Q8LC03|ATB13_ARATH Homeobox-leucine zipper protein ATHB-13 OS=Arabidopsis thaliana GN=ATHB-13 PE=2 SV=2//1.2611e-110
Csa5G605720	85.8253	186.255	-0.954	0.0058712	0.12827	Down	gnl|BL_ORD_ID|55865 sp|Q8W1E3|CDF1_ARATH Cyclic dof factor 1 OS=Arabidopsis thaliana GN=CDF1 PE=1 SV=2//8.32689e-52
Csa5G606460	291.917	608.358	-0.83732	0.036511	0.4028	Down	gnl|BL_ORD_ID|544713 sp|Q9C533|ZDHC1_ARATH Probable protein S-acyltransferase 22 OS=Arabidopsis thaliana GN=PAT22 PE=2 SV=2//0
Csa5G606660	156.219	272.03	-0.69706	0.036083	0.40034	Down	gnl|BL_ORD_ID|288204 sp|Q9FZ86|PDCB3_ARATH PLASMODESMATA CALLOSE-BINDING PROTEIN 3 OS=Arabidopsis thaliana GN=PDCB3 PE=1 SV=1//1.25805e-29
Csa5G606790	71.5977	365.414	-2.0369	1.4493e-09	4.3372e-07	Down	-//-
Csa5G606840	5.07481	21.0833	-1.1113	0.023337	0.30904	Down	gnl|BL_ORD_ID|47139 sp|H2DH17|C7A22_PANGI Cytochrome P450 CYP749A22 OS=Panax ginseng PE=2 SV=1//3.52195e-120
Csa5G608370	32.118	100.132	-1.3189	0.00065328	0.025343	Down	gnl|BL_ORD_ID|141332 sp|Q0V7R1|GATL3_ARATH Probable galacturonosyltransferase-like 3 OS=Arabidopsis thaliana GN=GATL3 PE=2 SV=1//2.73392e-172
Csa5G608570	169.301	337.264	-0.86526	0.0090643	0.17171	Down	-//-
Csa5G609710	21312.1	55592	-1.0893	0.0068546	0.14215	Down	gnl|BL_ORD_ID|332463 sp|P08474|RBS_CUCSA Ribulose bisphosphate carboxylase small chain, chloroplastic OS=Cucumis sativus GN=RBCS PE=2 SV=1//7.67803e-115
Csa5G611750	43.6174	359.986	-2.3992	2.0837e-09	6.0518e-07	Down	gnl|BL_ORD_ID|168458 sp|Q9SZN7|HIP26_ARATH Heavy metal-associated isoprenylated plant protein 26 OS=Arabidopsis thaliana GN=HIPP26 PE=1 SV=1//3.98106e-33
Csa5G612860	141.518	354.145	-1.1616	0.00034032	0.015321	Down	gnl|BL_ORD_ID|94754 sp|Q2QDF6|DET2_GOSHI Steroid 5-alpha-reductase DET2 OS=Gossypium hirsutum GN=DET2 PE=1 SV=1//9.77873e-17
Csa5G613510	206.253	351.592	-0.68258	0.029887	0.35961	Down	gnl|BL_ORD_ID|488362 sp|P53763|URIC_PHAVU Uricase-2 OS=Phaseolus vulgaris GN=URIII PE=1 SV=2//1.10563e-166
Csa5G614640	0.576271	8.46013	-0.90443	0.045064	NA	Down	gnl|BL_ORD_ID|338626 sp|Q6NLG7|RFA3B_ARATH Replication protein A 14 kDa subunit B OS=Arabidopsis thaliana GN=RPA3B PE=1 SV=1//6.03944e-40
Csa5G616330	246.301	478.826	-0.8224	0.017076	0.25758	Down	gnl|BL_ORD_ID|139390 sp|F4HW02|GAT1_ARATH GABA transporter 1 OS=Arabidopsis thaliana GN=GAT1 PE=1 SV=1//1.83661e-161
Csa5G622520	71.7093	264.5	-1.5424	5.057e-05	0.0034656	Down	gnl|BL_ORD_ID|300149 sp|Q9SCP2|PLY12_ARATH Probable pectate lyase 12 OS=Arabidopsis thaliana GN=At3g53190 PE=2 SV=2//0
Csa5G622530	455.469	1179.82	-1.1534	0.0014247	0.045522	Down	gnl|BL_ORD_ID|224096 sp|Q6CGU8|MCH1_YARLI Probable transporter MCH1 OS=Yarrowia lipolytica (strain CLIB 122 / E 150) GN=MCH1 PE=3 SV=1//2.01264e-09
Csa5G623870	4.79965	20.5898	-1.0167	0.039141	NA	Down	gnl|BL_ORD_ID|260317 sp|Q766C3|NEP1_NEPGR Aspartic proteinase nepenthesin-1 OS=Nepenthes gracilis GN=nep1 PE=1 SV=1//4.38989e-35
Csa5G630880	68.8461	138.023	-0.84145	0.019287	0.27421	Down	gnl|BL_ORD_ID|31205 sp|Q9FL07|ATL46_ARATH RING-H2 finger protein ATL46 OS=Arabidopsis thaliana GN=ATL46 PE=2 SV=1//7.21759e-111
Csa5G635440	65.8869	118.516	-0.72309	0.038043	0.41212	Down	gnl|BL_ORD_ID|518650 sp|Q9LH89|Y3885_ARATH Uncharacterized protein At3g28850 OS=Arabidopsis thaliana GN=At3g28850 PE=3 SV=1//3.02814e-98
Csa5G637660	40.5388	89.4666	-0.91904	0.017676	0.26147	Down	gnl|BL_ORD_ID|252107 sp|Q8GWP0|MYB39_ARATH Transcription factor MYB39 OS=Arabidopsis thaliana GN=MYB39 PE=2 SV=1//4.07471e-65
Csa5G642720	1007.56	1532.66	-0.55507	0.040607	0.42492	Down	gnl|BL_ORD_ID|1822 sp|Q9FWA3|6GPD3_ARATH 6-phosphogluconate dehydrogenase, decarboxylating 3 OS=Arabidopsis thaliana GN=At3g02360 PE=2 SV=1//0
Csa5G643360	112.396	240.858	-0.89614	0.018314	0.26799	Down	gnl|BL_ORD_ID|455840 sp|Q9LFT0|TBL19_ARATH Protein trichome birefringence-like 19 OS=Arabidopsis thaliana GN=TBL19 PE=3 SV=1//9.8376e-171
Csa5G647410	2.46862	13.2127	-0.99547	0.041955	NA	Down	gnl|BL_ORD_ID|305977 sp|P20664|PRI1_MOUSE DNA primase small subunit OS=Mus musculus GN=Prim1 PE=1 SV=1//4.21327e-111
Csa5G648650	8.28323	29.9228	-0.98708	0.044378	0.44765	Down	gnl|BL_ORD_ID|465034 sp|Q40392|TMVRN_NICGU TMV resistance protein N OS=Nicotiana glutinosa GN=N PE=1 SV=1//8.91209e-78
Csa5G650530	45.6655	121.292	-1.1356	0.0031877	0.08251	Down	-//-
Csa5G652230	22.9574	57.262	-0.99699	0.017521	0.26122	Down	gnl|BL_ORD_ID|317314 sp|Q9SK99|PTR11_ARATH Protein NRT1/ PTR FAMILY 5.15 OS=Arabidopsis thaliana GN=NPF5.15 PE=2 SV=1//6.07131e-16
Csa6G004600	2273.97	5593.97	-1.1549	0.00018967	0.0097046	Down	gnl|BL_ORD_ID|50549 sp|Q1KLZ1|CAS2_MALDO L-3-cyanoalanine synthase 2, mitochondrial OS=Malus domestica GN=CAS2 PE=1 SV=1//1.95485e-09
Csa6G008590	229.831	380.455	-0.65625	0.02416	0.31373	Down	gnl|BL_ORD_ID|137366 sp|P34783|G3P_ATRNU Glyceraldehyde-3-phosphate dehydrogenase OS=Atriplex nummularia PE=2 SV=1//0
Csa6G008750	848.358	1314.17	-0.57339	0.044016	0.44569	Down	gnl|BL_ORD_ID|152647 sp|O22287|GMPP1_ARATH Mannose-1-phosphate guanylyltransferase 1 OS=Arabidopsis thaliana GN=CYT1 PE=1 SV=1//0
Csa6G011680	91.7516	165.513	-0.73579	0.028402	0.34904	Down	-//-
Csa6G011700	334.883	601.087	-0.71854	0.039262	0.41759	Down	gnl|BL_ORD_ID|455857 sp|Q9LY46|TBL29_ARATH Protein ESKIMO 1 OS=Arabidopsis thaliana GN=ESK1 PE=1 SV=1//0
Csa6G014460	48.848	114.812	-0.91595	0.032351	0.37468	Down	-//-
Csa6G014800	525.953	1414.21	-1.3075	1.5922e-06	0.00020304	Down	gnl|BL_ORD_ID|57263 sp|Q94JQ6|CESA6_ARATH Cellulose synthase A catalytic subunit 6 [UDP-forming] OS=Arabidopsis thaliana GN=CESA6 PE=1 SV=2//0
Csa6G017060	114.512	199.79	-0.6931	0.038243	0.41274	Down	gnl|BL_ORD_ID|134083 sp|P49351|FPPS1_LUPAL Farnesyl pyrophosphate synthase 1 OS=Lupinus albus GN=FPS1 PE=1 SV=1//0
Csa6G020180	49.7072	138.421	-1.2328	0.00084633	0.030525	Down	-//-
Csa6G024430	87.2764	204.103	-0.87921	0.048241	0.46964	Down	gnl|BL_ORD_ID|355238 sp|Q43291|RL211_ARATH 60S ribosomal protein L21-1 OS=Arabidopsis thaliana GN=RPL21A PE=2 SV=2//1.19079e-24
Csa6G039540	611.508	1224.11	-0.80534	0.039129	0.41675	Down	gnl|BL_ORD_ID|70890 sp|Q8LG76|COL6_ARATH Zinc finger protein CONSTANS-LIKE 6 OS=Arabidopsis thaliana GN=COL6 PE=2 SV=2//3.85704e-58
Csa6G042370	123.356	407.254	-1.1796	0.0097582	0.17977	Down	gnl|BL_ORD_ID|160746 sp|Q9LX31|GUN4C_ARATH Tetrapyrrole-binding protein, chloroplastic OS=Arabidopsis thaliana GN=GUN4 PE=1 SV=1//1.67834e-66
Csa6G057130	26.0022	88.7277	-1.2826	0.0033721	0.0857	Down	gnl|BL_ORD_ID|494733 sp|Q9LPU9|VITH1_ARATH Vacuolar iron transporter homolog 1 OS=Arabidopsis thaliana GN=At1g21140 PE=2 SV=1//6.92372e-77
Csa6G057160	125.933	211.252	-0.65448	0.044635	0.44812	Down	gnl|BL_ORD_ID|419810 sp|Q9MA74|SDC1_ARATH Serine decarboxylase OS=Arabidopsis thaliana GN=SDC PE=1 SV=1//0
Csa6G057170	2890.95	6052.19	-0.83464	0.039808	0.42009	Down	gnl|BL_ORD_ID|51621 sp|P27524|CB4A_SOLLC Chlorophyll a-b binding protein CP24 10A, chloroplastic OS=Solanum lycopersicum GN=CAP10A PE=3 SV=1//1.21421e-137
Csa6G058200	4046.13	7707.79	-0.82477	0.0082469	0.16079	Down	-//-
Csa6G067420	1.75477	26.7878	-1.4237	0.0035349	0.088234	Down	-//-
Csa6G075110	210.538	593.174	-1.0563	0.018323	0.26799	Down	gnl|BL_ORD_ID|432789 sp|Q93ZQ5|SPXM3_ARATH SPX domain-containing membrane protein At4g22990 OS=Arabidopsis thaliana GN=At4g22990 PE=2 SV=2//0
Csa6G077460	265.154	516.463	-0.8583	0.0052541	0.11864	Down	gnl|BL_ORD_ID|463491 sp|F4IW47|TKTC2_ARATH Transketolase-2, chloroplastic OS=Arabidopsis thaliana GN=TKL-2 PE=2 SV=1//0
Csa6G080370	5.5135	47.8133	-2.028	1.1284e-05	0.0010104	Down	gnl|BL_ORD_ID|298162 sp|Q8GT41|PLA1_PLAAC Putative invertase inhibitor OS=Platanus acerifolia PE=1 SV=1//1.89658e-31
Csa6G093100	160.237	449.147	-1.2879	0.00011469	0.0065181	Down	gnl|BL_ORD_ID|149291 sp|A4VJR9|GLND_PSEU5 Bifunctional uridylyltransferase/uridylyl-removing enzyme OS=Pseudomonas stutzeri (strain A1501) GN=glnD PE=3 SV=1//2.52361e-07
Csa6G112440	114.823	302.84	-0.944	0.040324	0.42333	Down	-//-
Csa6G113540	91.261	168.098	-0.76884	0.01979	0.27963	Down	-//-
Csa6G121960	25.2287	99.9252	-1.2788	0.0063515	0.1353	Down	gnl|BL_ORD_ID|53522 sp|Q9ZR04|CCD61_ARATH Putative cyclin-D6-1 OS=Arabidopsis thaliana GN=CYCD6-1 PE=3 SV=1//3.11004e-48
Csa6G128040	562.995	993.91	-0.74789	0.0076505	0.15322	Down	gnl|BL_ORD_ID|376789 sp|Q6R567|RMA1_CAPAN E3 ubiquitin-protein ligase RMA1H1 OS=Capsicum annuum GN=RMA1H1 PE=1 SV=1//8.73928e-55
Csa6G128580	35.1888	113.215	-1.1789	0.0087032	0.16697	Down	gnl|BL_ORD_ID|121015 sp|Q9M0I2|EXPB3_ARATH Expansin-B3 OS=Arabidopsis thaliana GN=EXPB3 PE=2 SV=2//1.39114e-114
Csa6G128620	16.1797	51.7311	-0.98491	0.041403	0.4294	Down	gnl|BL_ORD_ID|193988 sp|Q54I39|IST1L_DICDI IST1-like protein OS=Dictyostelium discoideum GN=DDB_G0289029 PE=3 SV=1//1.26003e-10
Csa6G135470	562.842	858.877	-0.55696	0.044773	0.44861	Down	gnl|BL_ORD_ID|434058 sp|Q9SAK4|SSDH_ARATH Succinate-semialdehyde dehydrogenase, mitochondrial OS=Arabidopsis thaliana GN=ALDH5F1 PE=1 SV=2//0
Csa6G136020	2064.8	4498.88	-0.84465	0.047123	0.46259	Down	gnl|BL_ORD_ID|293744 sp|Q42961|PGKH_TOBAC Phosphoglycerate kinase, chloroplastic OS=Nicotiana tabacum PE=1 SV=1//0
Csa6G137580	298.376	521.591	-0.7285	0.011866	0.20672	Down	-//-
Csa6G140840	35.3861	75.1511	-0.86837	0.028758	0.35123	Down	-//-
Csa6G140850	18364	32918.2	-0.77559	0.0035125	0.088103	Down	gnl|BL_ORD_ID|297510 sp|Q9ATM4|PIP27_MAIZE Aquaporin PIP2-7 OS=Zea mays GN=PIP2-7 PE=1 SV=1//3.47973e-155
Csa6G141350	4.7737	43.3273	-1.892	7.7093e-05	0.0047323	Down	-//-
Csa6G141360	255.911	446.885	-0.70026	0.033338	0.38259	Down	gnl|BL_ORD_ID|337005 sp|Q9SE43|REV_ARATH Homeobox-leucine zipper protein REVOLUTA OS=Arabidopsis thaliana GN=REV PE=1 SV=2//0
Csa6G141420	128.807	755.157	-2.2202	1.6579e-11	8.2365e-09	Down	gnl|BL_ORD_ID|213503 sp|Q8RUN2|LOG1_ARATH Cytokinin riboside 5&apos;-monophosphate phosphoribohydrolase LOG1 OS=Arabidopsis thaliana GN=LOG1 PE=1 SV=1//1.17328e-122
Csa6G148170	25.5895	75.5136	-1.1791	0.0049013	0.11283	Down	-//-
Csa6G149410	43.7991	97.0919	-0.86518	0.039566	0.41967	Down	gnl|BL_ORD_ID|287780 sp|Q5RBU7|PCP_PONAB Lysosomal Pro-X carboxypeptidase OS=Pongo abelii GN=PRCP PE=2 SV=1//4.71088e-102
Csa6G150530	99.4767	313.559	-1.3147	0.00091435	0.032597	Down	gnl|BL_ORD_ID|77055 sp|Q9FNI7|CSLA2_ARATH Glucomannan 4-beta-mannosyltransferase 2 OS=Arabidopsis thaliana GN=CSLA2 PE=2 SV=1//0
Csa6G150540	143.875	261.535	-0.7337	0.037659	0.4093	Down	gnl|BL_ORD_ID|164804 sp|Q8LJS2|HDT1_SOYBN Histone deacetylase HDT1 OS=Glycine max GN=HDT1 PE=2 SV=1//2.66809e-07
Csa6G151100	22.6043	67.4145	-1.2003	0.0043907	0.10419	Down	-//-
Csa6G151110	100.541	252.037	-1.0774	0.0052338	0.11854	Down	gnl|BL_ORD_ID|25070 sp|Q9SGD6|AROD6_ARATH Arogenate dehydratase/prephenate dehydratase 6, chloroplastic OS=Arabidopsis thaliana GN=ADT6 PE=1 SV=1//0
Csa6G151120	531.622	1185.62	-0.8745	0.038725	0.41619	Down	gnl|BL_ORD_ID|47473 sp|Q9FNJ9|CA1P_ARATH Probable 2-carboxy-D-arabinitol-1-phosphatase OS=Arabidopsis thaliana GN=At5g22620 PE=1 SV=1//0
Csa6G181560	125.108	410.883	-1.4309	9.3676e-05	0.0055065	Down	gnl|BL_ORD_ID|480514 sp|O64732|U87A1_ARATH UDP-glycosyltransferase 87A1 OS=Arabidopsis thaliana GN=UGT87A1 PE=2 SV=1//5.38421e-166
Csa6G187910	512.016	1139.67	-0.85167	0.049156	0.47584	Down	-//-
Csa6G188100	7.98212	24.829	-0.98404	0.040743	0.42532	Down	gnl|BL_ORD_ID|521489 sp|Q9FHD7|Y5126_ARATH Probable serine/threonine-protein kinase At5g41260 OS=Arabidopsis thaliana GN=At5g41260 PE=1 SV=1//0
Csa6G188110	20.6004	67.2241	-1.3179	0.0013884	0.044662	Down	-//-
Csa6G190340	175.996	410.627	-1.036	0.0032023	0.082749	Down	gnl|BL_ORD_ID|120994 sp|O48818|EXPA4_ARATH Expansin-A4 OS=Arabidopsis thaliana GN=EXPA4 PE=1 SV=1//6.74149e-153
Csa6G193590	11.7928	39.0119	-1.0508	0.027864	0.34502	Down	gnl|BL_ORD_ID|162401 sp|P0CG89|H4_SOYBN Histone H4 OS=Glycine max PE=3 SV=1//1.81201e-48
Csa6G213910	98.3813	247.984	-1.0643	0.0074934	0.15145	Down	gnl|BL_ORD_ID|291655 sp|A7NY33|PER4_VITVI Peroxidase 4 OS=Vitis vinifera GN=GSVIVT00023967001 PE=1 SV=1//5.4468e-144
Csa6G216410	3.04489	14.905	-1.0298	0.036419	NA	Down	gnl|BL_ORD_ID|291655 sp|A7NY33|PER4_VITVI Peroxidase 4 OS=Vitis vinifera GN=GSVIVT00023967001 PE=1 SV=1//4.37682e-155
Csa6G237590	58.154	132.873	-0.91473	0.028013	0.3457	Down	-//-
Csa6G290270	69.6041	161.539	-0.93939	0.02152	0.2946	Down	gnl|BL_ORD_ID|182355 sp|Q9LSS5|ICR3_ARATH Interactor of constitutive active ROPs 3 OS=Arabidopsis thaliana GN=ICR3 PE=1 SV=1//3.75319e-52
Csa6G290790	87.5541	226.157	-1.1933	0.00028058	0.013215	Down	gnl|BL_ORD_ID|205432 sp|Q9LQR0|LBD1_ARATH LOB domain-containing protein 1 OS=Arabidopsis thaliana GN=LBD1 PE=2 SV=1//4.50753e-58
Csa6G302160	135.078	318.19	-1.0557	0.0022164	0.062979	Down	gnl|BL_ORD_ID|521690 sp|Q6AWW5|Y5262_ARATH Ankyrin repeat-containing protein At5g02620 OS=Arabidopsis thaliana GN=At5g02620 PE=1 SV=1//0
Csa6G315640	1570.29	3443.11	-1.0481	5.2112e-05	0.0035047	Down	gnl|BL_ORD_ID|281820 sp|Q0WRB2|P2C73_ARATH Probable protein phosphatase 2C 73 OS=Arabidopsis thaliana GN=PPC6-7 PE=2 SV=1//3.30082e-131
Csa6G330990	473.201	763.785	-0.61789	0.040261	0.42324	Down	gnl|BL_ORD_ID|108563 sp|Q9FPR3|EDR1_ARATH Serine/threonine-protein kinase EDR1 OS=Arabidopsis thaliana GN=EDR1 PE=1 SV=1//1.19885e-109
Csa6G331000	103.708	188.461	-0.73096	0.037155	0.40622	Down	-//-
Csa6G338110	273.77	1041.31	-1.5127	0.00018569	0.0095328	Down	gnl|BL_ORD_ID|308877 sp|P16273|PRPX_HORVU Pathogen-related protein OS=Hordeum vulgare PE=2 SV=2//5.43648e-79
Csa6G349840	42.0703	194.968	-1.4038	0.0029529	0.078326	Down	gnl|BL_ORD_ID|424800 sp|Q94AQ9|SGRL_ARATH Protein STAY-GREEN LIKE, chloroplastic OS=Arabidopsis thaliana GN=SGRL PE=2 SV=1//4.27106e-87
Csa6G358110	83.1413	341.151	-1.4151	0.0017559	0.053234	Down	-//-
Csa6G358680	3325.05	5288.4	-0.60694	0.034388	0.38941	Down	gnl|BL_ORD_ID|213507 sp|Q8LBB7|LOG5_ARATH Cytokinin riboside 5&apos;-monophosphate phosphoribohydrolase LOG5 OS=Arabidopsis thaliana GN=LOG5 PE=1 SV=1//4.51973e-65
Csa6G361280	111.475	310.547	-1.2937	7.0338e-05	0.0043857	Down	gnl|BL_ORD_ID|80615 sp|Q9LT10|CXE18_ARATH Probable carboxylesterase 18 OS=Arabidopsis thaliana GN=CXE18 PE=1 SV=1//7.83738e-119
Csa6G361390	319.563	671.432	-0.91527	0.008211	0.16074	Down	gnl|BL_ORD_ID|231082 sp|A6TAC7|MHPC_KLEP7 2-hydroxy-6-oxononadienedioate/2-hydroxy-6-oxononatrienedioate hydrolase OS=Klebsiella pneumoniae subsp. pneumoniae (strain ATCC 700721 / MGH 78578) GN=mhpC PE=3 SV=1//2.24072e-13
Csa6G362950	55.161	131.828	-0.92332	0.033404	0.38307	Down	gnl|BL_ORD_ID|6150 sp|Q93VT8|ACLB1_ORYSJ ATP-citrate synthase beta chain protein 1 OS=Oryza sativa subsp. japonica GN=ACLB-1 PE=2 SV=1//0
Csa6G365130	0.877383	11.3497	-1.0671	0.023876	NA	Down	gnl|BL_ORD_ID|220737 sp|Q9C7G0|MA658_ARATH 65-kDa microtubule-associated protein 8 OS=Arabidopsis thaliana GN=MAP65-8 PE=1 SV=2//0
Csa6G385120	189.351	328.629	-0.71647	0.015444	0.24122	Down	gnl|BL_ORD_ID|134102 sp|Q8LLE5|FPP_SOLLC Filament-like plant protein (Fragment) OS=Solanum lycopersicum GN=FPP PE=1 SV=1//3.23843e-101
Csa6G404270	3.78469	18.9157	-1.0432	0.034103	NA	Down	gnl|BL_ORD_ID|145752 sp|P92998|GL11_ARATH Germin-like protein subfamily 1 member 1 OS=Arabidopsis thaliana GN=GLP7 PE=2 SV=2//6.7327e-76
Csa6G405970	34.9734	81.0841	-0.9586	0.016662	0.25331	Down	gnl|BL_ORD_ID|10172 sp|Q9LZG0|ADK2_ARATH Adenosine kinase 2 OS=Arabidopsis thaliana GN=ADK2 PE=1 SV=1//0
Csa6G410670	40.1001	163.554	-1.7021	1.9817e-06	0.00023844	Down	gnl|BL_ORD_ID|223356 sp|P80728|MAVI_CUCPE Mavicyanin OS=Cucurbita pepo PE=1 SV=1//6.49948e-43
Csa6G423440	167.858	314.084	-0.78556	0.017195	0.25879	Down	gnl|BL_ORD_ID|202248 sp|Q680A5|KPRS4_ARATH Ribose-phosphate pyrophosphokinase 4 OS=Arabidopsis thaliana GN=PRS4 PE=1 SV=2//0
Csa6G423480	14.7598	49.1827	-1.1835	0.010038	0.18383	Down	gnl|BL_ORD_ID|14360 sp|P49252|AMO_LENCU Primary amine oxidase (Fragment) OS=Lens culinaris PE=1 SV=3//0
Csa6G423980	2.33104	13.4031	-0.99334	0.041783	NA	Down	gnl|BL_ORD_ID|14361 sp|Q43077|AMO_PEA Primary amine oxidase OS=Pisum sativum PE=1 SV=1//0
Csa6G430140	758.081	1590.45	-0.94424	0.0028079	0.075734	Down	gnl|BL_ORD_ID|125541 sp|Q6NLB1|FB118_ARATH F-box protein At2g26850 OS=Arabidopsis thaliana GN=At2g26850 PE=2 SV=1//1.1424e-149
Csa6G430740	84.0005	191.538	-0.99271	0.0072621	0.14775	Down	-//-
Csa6G432270	32.8318	79.8275	-0.99914	0.01393	0.22856	Down	gnl|BL_ORD_ID|217408 sp|Q94CK9|LRP1_ARATH Protein LATERAL ROOT PRIMORDIUM 1 OS=Arabidopsis thaliana GN=LRP1 PE=1 SV=1//1.26395e-55
Csa6G433300	3089.25	7112.48	-0.88602	0.041146	0.42817	Down	gnl|BL_ORD_ID|424618 sp|Q56YA5|SGAT_ARATH Serine--glyoxylate aminotransferase OS=Arabidopsis thaliana GN=AGT1 PE=1 SV=2//0
Csa6G445120	556.197	1601.69	-1.3771	2.3394e-06	0.00027503	Down	gnl|BL_ORD_ID|297493 sp|P43287|PIP22_ARATH Aquaporin PIP2-2 OS=Arabidopsis thaliana GN=PIP2-2 PE=1 SV=2//7.94552e-155
Csa6G445130	400.746	746.507	-0.73888	0.048655	0.47246	Down	gnl|BL_ORD_ID|297489 sp|P43286|PIP21_ARATH Aquaporin PIP2-1 OS=Arabidopsis thaliana GN=PIP2-1 PE=1 SV=1//7.18889e-121
Csa6G445140	2192.95	4169.43	-0.83765	0.0039356	0.096364	Down	gnl|BL_ORD_ID|297493 sp|P43287|PIP22_ARATH Aquaporin PIP2-2 OS=Arabidopsis thaliana GN=PIP2-2 PE=1 SV=2//1.90765e-93
Csa6G445190	9.46173	31.5206	-1.0647	0.02543	0.32421	Down	gnl|BL_ORD_ID|204487 sp|Q8VZA1|LAC11_ARATH Laccase-11 OS=Arabidopsis thaliana GN=LAC11 PE=2 SV=1//0
Csa6G445240	139.206	229.03	-0.63702	0.040761	0.42532	Down	gnl|BL_ORD_ID|283584 sp|P27991|PAL1_SOYBN Phenylalanine ammonia-lyase 1 OS=Glycine max GN=PAL1 PE=3 SV=1//0
Csa6G445740	93.4804	236.658	-1.0633	0.0075533	0.15226	Down	gnl|BL_ORD_ID|283718 sp|P45732|PALY_STYHU Phenylalanine ammonia-lyase OS=Stylosanthes humilis GN=PAL17.1 PE=2 SV=1//2.19394e-68
Csa6G445750	102.485	342.097	-1.3714	0.00064863	0.025226	Down	gnl|BL_ORD_ID|283719 sp|P45734|PALY_TRISU Phenylalanine ammonia-lyase OS=Trifolium subterraneum GN=PAL1 PE=3 SV=1//0
Csa6G446290	5.78866	69.678	-2.2184	2.544e-06	0.00029239	Down	gnl|BL_ORD_ID|283718 sp|P45732|PALY_STYHU Phenylalanine ammonia-lyase OS=Stylosanthes humilis GN=PAL17.1 PE=2 SV=1//0
Csa6G446510	2.90731	17.3955	-1.1848	0.01622	NA	Down	gnl|BL_ORD_ID|228939 sp|A9PHC5|METK4_POPTR S-adenosylmethionine synthase 4 OS=Populus trichocarpa GN=METK4 PE=2 SV=1//0
Csa6G448110	4234.91	8843.78	-0.98325	0.00014387	0.007942	Down	gnl|BL_ORD_ID|463258 sp|P25818|TIP11_ARATH Aquaporin TIP1-1 OS=Arabidopsis thaliana GN=TIP1-1 PE=1 SV=1//3.94787e-134
Csa6G450350	3.78469	58.1957	-1.9702	5.8692e-05	0.0038302	Down	gnl|BL_ORD_ID|77064 sp|Q9LZR3|CSLA9_ARATH Glucomannan 4-beta-mannosyltransferase 9 OS=Arabidopsis thaliana GN=CSLA9 PE=2 SV=1//0
Csa6G452710	5.65108	20.8365	-1.0331	0.034823	0.39334	Down	gnl|BL_ORD_ID|19781 sp|P32295|ARG7_VIGRR Indole-3-acetic acid-induced protein ARG7 OS=Vigna radiata var. radiata GN=ARG7 PE=2 SV=1//1.60513e-10
Csa6G454480	849.902	1675.9	-0.8725	0.0044758	0.10524	Down	gnl|BL_ORD_ID|538691 sp|Q9SJ52|YLS9_ARATH Protein YLS9 OS=Arabidopsis thaliana GN=YLS9 PE=2 SV=1//1.12131e-16
Csa6G476630	10.6402	33.2129	-0.96255	0.046053	0.45553	Down	gnl|BL_ORD_ID|80612 sp|Q9FG13|CXE15_ARATH Probable carboxylesterase 15 OS=Arabidopsis thaliana GN=CXE15 PE=2 SV=1//1.11967e-102
Csa6G483300	1036.19	2896.78	-1.0516	0.018649	0.27045	Down	gnl|BL_ORD_ID|310647 sp|P49107|PSAN_ARATH Photosystem I reaction center subunit N, chloroplastic OS=Arabidopsis thaliana GN=PSAN PE=1 SV=2//1.92559e-60
Csa6G487780	215.639	409.929	-0.76653	0.038916	0.41631	Down	gnl|BL_ORD_ID|516268 sp|Q9SVM0|Y3078_ARATH BTB/POZ domain-containing protein At3g50780 OS=Arabidopsis thaliana GN=At3g50780 PE=2 SV=1//0
Csa6G490890	46.3015	112.871	-1.0518	0.005502	0.12316	Down	-//-
Csa6G491710	26.9393	75.8365	-1.1459	0.0061921	0.13264	Down	-//-
Csa6G492250	159.51	335.016	-0.83668	0.040832	0.42577	Down	gnl|BL_ORD_ID|47172 sp|Q6WNQ8|C81E8_MEDTR Cytochrome P450 81E8 OS=Medicago truncatula GN=CYP81E8 PE=2 SV=1//0
Csa6G493850	64.7187	194.964	-1.1245	0.011702	0.20434	Down	-//-
Csa6G495020	415.955	982.242	-1.1298	5.619e-05	0.0036982	Down	gnl|BL_ORD_ID|205452 sp|Q9SN23|LBD38_ARATH LOB domain-containing protein 38 OS=Arabidopsis thaliana GN=LBD38 PE=2 SV=1//2.40296e-71
Csa6G495070	220.148	466.966	-0.84383	0.038778	0.41631	Down	gnl|BL_ORD_ID|265534 sp|O80970|NPY2_ARATH BTB/POZ domain-containing protein NPY2 OS=Arabidopsis thaliana GN=NPY2 PE=2 SV=1//0
Csa6G495080	65.3885	149.49	-0.87202	0.0452	0.45057	Down	-//-
Csa6G495650	3.94823	39.9061	-1.3549	0.0057517	0.12673	Down	gnl|BL_ORD_ID|518941 sp|Q9M2W8|Y3990_ARATH BTB/POZ domain-containing protein At3g49900 OS=Arabidopsis thaliana GN=At3g49900 PE=2 SV=1//1.09361e-95
Csa6G495870	16.6521	56.045	-1.2636	0.0043149	0.10303	Down	-//-
Csa6G497310	2690.43	8140.43	-1.1628	0.0079281	0.15748	Down	gnl|BL_ORD_ID|152268 sp|P50433|GLYM_SOLTU Serine hydroxymethyltransferase, mitochondrial OS=Solanum tuberosum PE=2 SV=1//0
Csa6G499720	3325.51	4997.07	-0.53902	0.046823	0.46049	Down	gnl|BL_ORD_ID|30571 sp|P46668|ATHB6_ARATH Homeobox-leucine zipper protein ATHB-6 OS=Arabidopsis thaliana GN=ATHB-6 PE=1 SV=1//6.54346e-58
Csa6G499800	690.255	1363.89	-0.87067	0.0054161	0.12195	Down	gnl|BL_ORD_ID|25744 sp|P27608|AROF_TOBAC Phospho-2-dehydro-3-deoxyheptonate aldolase 1, chloroplastic OS=Nicotiana tabacum GN=DHAPS-1 PE=1 SV=1//0
Csa6G499830	142.406	278.997	-0.77727	0.047228	0.46329	Down	gnl|BL_ORD_ID|155527 sp|Q680K2|GPPL1_ARATH Haloacid dehalogenase-like hydrolase domain-containing protein At4g39970 OS=Arabidopsis thaliana GN=At4g39970 PE=2 SV=1//1.73231e-154
Csa6G501340	116.189	210.055	-0.7461	0.021991	0.29845	Down	gnl|BL_ORD_ID|47135 sp|H2DH18|C7A12_PANGI Cytochrome P450 CYP736A12 OS=Panax ginseng PE=2 SV=1//2.44265e-74
Csa6G501350	21.6932	110.308	-1.4256	0.0028841	0.076716	Down	gnl|BL_ORD_ID|47135 sp|H2DH18|C7A12_PANGI Cytochrome P450 CYP736A12 OS=Panax ginseng PE=2 SV=1//4.32995e-175
Csa6G502620	164.564	296.426	-0.72824	0.03249	0.37566	Down	gnl|BL_ORD_ID|418815 sp|Q9FL03|SCL4_ARATH Scarecrow-like protein 4 OS=Arabidopsis thaliana GN=SCL4 PE=2 SV=1//0
Csa6G504440	46.1977	95.5702	-0.83555	0.037164	0.40622	Down	gnl|BL_ORD_ID|40837 sp|Q9P6Q3|BCS1_SCHPO Probable mitochondrial chaperone bcs1 OS=Schizosaccharomyces pombe (strain 972 / ATCC 24843) GN=SPAC644.07 PE=2 SV=1//1.17958e-30
Csa6G504460	147.17	253.802	-0.68835	0.035873	0.39887	Down	gnl|BL_ORD_ID|40837 sp|Q9P6Q3|BCS1_SCHPO Probable mitochondrial chaperone bcs1 OS=Schizosaccharomyces pombe (strain 972 / ATCC 24843) GN=SPAC644.07 PE=2 SV=1//4.57412e-28
Csa6G504490	48.9414	135.796	-1.1714	0.0034285	0.08642	Down	gnl|BL_ORD_ID|40837 sp|Q9P6Q3|BCS1_SCHPO Probable mitochondrial chaperone bcs1 OS=Schizosaccharomyces pombe (strain 972 / ATCC 24843) GN=SPAC644.07 PE=2 SV=1//2.60138e-36
Csa6G504610	10.6143	97.4346	-2.2471	3.6751e-07	5.5491e-05	Down	gnl|BL_ORD_ID|41626 sp|Q9SCV9|BGAL3_ARATH Beta-galactosidase 3 OS=Arabidopsis thaliana GN=BGAL3 PE=1 SV=1//0
Csa6G504630	90.22	187.148	-0.91572	0.0059908	0.12922	Down	gnl|BL_ORD_ID|303979 sp|Q9SDZ9|PPAF2_IPOBA Purple acid phosphatase 2 OS=Ipomoea batatas GN=PAP2 PE=1 SV=1//0
Csa6G505230	1345.44	2124.65	-0.59653	0.039547	0.41967	Down	gnl|BL_ORD_ID|40411 sp|Q9SJU5|BBX18_ARATH B-box zinc finger protein 18 OS=Arabidopsis thaliana GN=BBX18 PE=1 SV=2//1.71138e-59
Csa6G505950	4211.91	8704.83	-0.90876	0.0065303	0.13777	Down	gnl|BL_ORD_ID|100277 sp|Q9FYB5|DNJ11_ARATH Chaperone protein dnaJ 11, chloroplastic OS=Arabidopsis thaliana GN=ATJ11 PE=1 SV=2//3.56403e-35
Csa6G509570	634.442	1156.11	-0.78123	0.00746	0.15117	Down	gnl|BL_ORD_ID|417896 sp|Q8W2B8|SAT4_ARATH Serine acetyltransferase 4 OS=Arabidopsis thaliana GN=SAT4 PE=1 SV=1//1.26339e-152
Csa6G511030	100.569	240.798	-1.0167	0.0083391	0.1616	Down	gnl|BL_ORD_ID|168458 sp|Q9SZN7|HIP26_ARATH Heavy metal-associated isoprenylated plant protein 26 OS=Arabidopsis thaliana GN=HIPP26 PE=1 SV=1//8.01972e-09
Csa6G511040	777.677	1741.6	-1.0555	0.00022801	0.011255	Down	-//-
Csa6G511060	4.05985	16.2927	-0.98911	0.044763	NA	Down	gnl|BL_ORD_ID|239172 sp|Q8GYX3|MP705_ARATH Microtubule-associated protein 70-5 OS=Arabidopsis thaliana GN=MAP70.5 PE=1 SV=1//6.59074e-173
Csa6G511710	51.6774	163.989	-1.3497	0.00046624	0.019513	Down	-//-
Csa6G512910	228.644	419.302	-0.73088	0.04473	0.44849	Down	-//-
Csa6G513670	3000.13	5929.64	-0.83841	0.016236	0.2493	Down	gnl|BL_ORD_ID|17890 sp|P92979|APR1_ARATH 5&apos;-adenylylsulfate reductase 1, chloroplastic OS=Arabidopsis thaliana GN=APR1 PE=1 SV=2//0
Csa6G514860	99.6662	337.307	-1.3269	0.0016756	0.051995	Down	gnl|BL_ORD_ID|155813 sp|Q94B38|GPT2_ARATH Glucose-6-phosphate/phosphate translocator 2, chloroplastic OS=Arabidopsis thaliana GN=GPT2 PE=2 SV=2//1.02777e-167
Csa6G514870	4.93723	24.9051	-1.2834	0.0085338	0.1647	Down	gnl|BL_ORD_ID|288385 sp|Q93V99|PDF2_ARATH Homeobox-leucine zipper protein PROTODERMAL FACTOR 2 OS=Arabidopsis thaliana GN=PDF2 PE=2 SV=1//0
Csa6G516740	124.342	346.844	-1.3138	2.4587e-05	0.0018746	Down	gnl|BL_ORD_ID|265699 sp|Q39XL1|NQOR_GEOMG NAD(P)H dehydrogenase (quinone) OS=Geobacter metallireducens (strain GS-15 / ATCC 53774 / DSM 7210) GN=Gmet_0771 PE=3 SV=1//4.05335e-59
Csa6G516780	7.24232	30.3995	-1.2374	0.010177	0.18539	Down	gnl|BL_ORD_ID|40419 sp|Q9LJB7|BBX32_ARATH B-box zinc finger protein 32 OS=Arabidopsis thaliana GN=BBX32 PE=1 SV=1//1.50638e-10
Csa6G517020	2.02992	14.3536	-1.1604	0.017968	NA	Down	gnl|BL_ORD_ID|257652 sp|Q8GWA1|NDA1_ARATH Internal alternative NAD(P)H-ubiquinone oxidoreductase A1, mitochondrial OS=Arabidopsis thaliana GN=NDA1 PE=2 SV=1//5.09708e-147
Csa6G517950	143.644	349.45	-1.114	0.00077106	0.028753	Down	gnl|BL_ORD_ID|101526 sp|Q9FZA4|DOF14_ARATH Dof zinc finger protein DOF1.4 OS=Arabidopsis thaliana GN=DOF1.4 PE=2 SV=1//6.76035e-30
Csa6G517960	48.2276	182.436	-1.4484	0.00063241	0.024724	Down	gnl|BL_ORD_ID|418185 sp|Q38741|SBP1_ANTMA Squamosa promoter-binding protein 1 OS=Antirrhinum majus GN=SBP1 PE=2 SV=1//2.11108e-34
Csa6G518090	238.872	695.602	-1.2332	0.0017236	0.052835	Down	gnl|BL_ORD_ID|107347 sp|Q01197|E6_GOSHI Protein E6 OS=Gossypium hirsutum GN=E6 PE=2 SV=1//5.98193e-06
Csa6G518100	8.42081	25.3804	-0.95625	0.046734	0.45991	Down	-//-
Csa6G519450	27.9465	75.2104	-0.97066	0.033545	0.38389	Down	gnl|BL_ORD_ID|144365 sp|Q9FXJ1|GDL6_ARATH GDSL esterase/lipase At1g28570 OS=Arabidopsis thaliana GN=At1g28570 PE=2 SV=1//1.92572e-89
Csa6G519480	28.3333	70.627	-1.0294	0.010776	0.19208	Down	gnl|BL_ORD_ID|61465 sp|Q9LI74|CHUP1_ARATH Protein CHUP1, chloroplastic OS=Arabidopsis thaliana GN=CHUP1 PE=1 SV=1//2.72015e-92
Csa6G519500	38.3453	107.698	-1.2206	0.0011893	0.039562	Down	gnl|BL_ORD_ID|455869 sp|Q8VY22|TBL38_ARATH Protein trichome birefringence-like 38 OS=Arabidopsis thaliana GN=TBL38 PE=2 SV=1//8.98147e-38
Csa6G519730	8.72193	36.4072	-1.2862	0.0065995	0.13883	Down	-//-
Csa6G519740	14.3471	56.8432	-1.4256	0.0012845	0.041911	Down	-//-
Csa6G520430	16.0162	132.945	-2.2687	7.6676e-08	1.4401e-05	Down	gnl|BL_ORD_ID|11904 sp|Q9ZSP5|AIR3_ARATH Subtilisin-like protease SBT5.3 OS=Arabidopsis thaliana GN=AIR3 PE=2 SV=1//0
Csa6G522690	226.601	895.376	-1.4298	0.001165	0.038933	Down	gnl|BL_ORD_ID|51540 sp|P08221|CB21_CUCSA Chlorophyll a-b binding protein of LHCII type I, chloroplastic (Fragment) OS=Cucumis sativus PE=2 SV=1//0
Csa6G522780	8.58435	27.4337	-0.97284	0.044384	0.44765	Down	gnl|BL_ORD_ID|224236 sp|Q9FL33|MCM3_ARATH DNA replication licensing factor MCM3 OS=Arabidopsis thaliana GN=MCM3 PE=1 SV=1//0
Csa6G522820	57.0793	132.565	-1.0283	0.003611	0.089409	Down	gnl|BL_ORD_ID|46978 sp|O64697|C7101_ARATH Cytochrome P450 710A1 OS=Arabidopsis thaliana GN=CYP710A1 PE=1 SV=1//0
Csa6G523330	9.59931	43.993	-1.383	0.003354	0.08538	Down	-//-
Csa6G524660	77.7575	262.701	-1.4694	4.7905e-05	0.0033234	Down	-//-
Csa6G525340	795.019	3612.52	-1.4446	0.0018848	0.055931	Down	gnl|BL_ORD_ID|310544 sp|Q9SUI5|PSAK_ARATH Photosystem I reaction center subunit psaK, chloroplastic OS=Arabidopsis thaliana GN=PSAK PE=2 SV=2//5.21771e-42
Csa6G525370	346.237	604.678	-0.68925	0.044503	0.44784	Down	gnl|BL_ORD_ID|3189 sp|Q9C8H0|AB12C_ARATH ABC transporter C family member 12 OS=Arabidopsis thaliana GN=ABCC12 PE=2 SV=1//0
Csa6G525450	946.677	1504.76	-0.61093	0.027858	0.34502	Down	gnl|BL_ORD_ID|127335 sp|Q41014|FENR2_PEA Ferredoxin--NADP reductase, root isozyme, chloroplastic OS=Pisum sativum PE=1 SV=2//0
Csa6G525660	7.10474	31.1977	-1.3282	0.0051824	0.11755	Down	gnl|BL_ORD_ID|50734 sp|A6P6W0|CASL1_CANSA Cannabidiolic acid synthase-like 1 OS=Cannabis sativa GN=CBDAS2 PE=2 SV=1//1.19944e-63
Csa6G538780	6.25331	37.0348	-1.4929	0.0019506	0.05721	Down	gnl|BL_ORD_ID|224276 sp|F4KAB8|MCM6_ARATH DNA replication licensing factor MCM6 OS=Arabidopsis thaliana GN=MCM6 PE=1 SV=1//0
Csa7G000520	76.6309	344.224	-1.7647	3.493e-06	0.00037619	Down	gnl|BL_ORD_ID|42078 sp|Q8GY61|BH063_ARATH Transcription factor bHLH63 OS=Arabidopsis thaliana GN=BHLH63 PE=1 SV=1//2.07049e-54
Csa7G004140	4.5245	28.9737	-1.301	0.0082629	0.16088	Down	gnl|BL_ORD_ID|224250 sp|Q0WVF5|MCM4_ARATH DNA replication licensing factor MCM4 OS=Arabidopsis thaliana GN=MCM4 PE=1 SV=1//0
Csa7G008430	0	7.07244	-0.81603	0.049875	NA	Down	gnl|BL_ORD_ID|38801 sp|P33081|AX15A_SOYBN Auxin-induced protein 15A OS=Glycine max PE=2 SV=1//5.40153e-18
Csa7G009170	292.68	482.169	-0.6376	0.042342	0.43593	Down	-//-
Csa7G014450	9.90042	50.4774	-1.0783	0.028576	0.35065	Down	gnl|BL_ORD_ID|297509 sp|P93004|PIP27_ARATH Aquaporin PIP2-7 OS=Arabidopsis thaliana GN=PIP2-7 PE=1 SV=2//1.72902e-162
Csa7G016600	333.505	638.33	-0.82475	0.0095583	0.17802	Down	gnl|BL_ORD_ID|456504 sp|P02981|TCR3_ECOLX Tetracycline resistance protein, class C OS=Escherichia coli GN=tetA PE=1 SV=1//3.86972e-08
Csa7G018770	58.1799	123.554	-0.9221	0.0092941	0.17488	Down	gnl|BL_ORD_ID|27755 sp|Q00624|ASOL_BRANA L-ascorbate oxidase homolog OS=Brassica napus GN=Bp10 PE=2 SV=1//1.14324e-61
Csa7G024010	373.727	734.085	-0.8321	0.01721	0.25879	Down	gnl|BL_ORD_ID|219396 sp|O23006|LYM2_ARATH LysM domain-containing GPI-anchored protein 2 OS=Arabidopsis thaliana GN=LYM2 PE=1 SV=1//2.47766e-87
Csa7G025740	128.212	261.962	-0.8321	0.032373	0.37468	Down	gnl|BL_ORD_ID|239243 sp|Q7DNC3|MPCP1_ARATH Mitochondrial phosphate carrier protein 1, mitochondrial OS=Arabidopsis thaliana GN=MPT1 PE=2 SV=1//1.00302e-162
Csa7G027790	7.40585	36.4636	-1.48	0.0015472	0.048828	Down	gnl|BL_ORD_ID|500035 sp|O65493|XCP1_ARATH Xylem cysteine proteinase 1 OS=Arabidopsis thaliana GN=XCP1 PE=1 SV=1//0
Csa7G030520	277.713	539.325	-0.84017	0.0096744	0.17917	Down	gnl|BL_ORD_ID|11904 sp|Q9ZSP5|AIR3_ARATH Subtilisin-like protease SBT5.3 OS=Arabidopsis thaliana GN=AIR3 PE=2 SV=1//0
Csa7G031660	107.596	289.865	-1.2225	0.0003721	0.016327	Down	gnl|BL_ORD_ID|129614 sp|Q9SU13|FLA2_ARATH Fasciclin-like arabinogalactan protein 2 OS=Arabidopsis thaliana GN=FLA2 PE=1 SV=1//1.40788e-132
Csa7G037580	5.21239	38.6128	-1.6299	0.00078412	0.029169	Down	-//-
Csa7G037610	4521.21	8940.15	-0.89924	0.0011144	0.037803	Down	-//-
Csa7G039230	157.166	292.7	-0.78504	0.015166	0.23882	Down	gnl|BL_ORD_ID|176710 sp|Q9SGP2|HSL1_ARATH Receptor-like protein kinase HSL1 OS=Arabidopsis thaliana GN=HSL1 PE=2 SV=1//0
Csa7G039260	13.8227	38.6692	-0.98197	0.033626	0.38389	Down	gnl|BL_ORD_ID|129626 sp|Q9SIL7|FLA6_ARATH Fasciclin-like arabinogalactan protein 6 OS=Arabidopsis thaliana GN=FLA6 PE=2 SV=2//7.81398e-54
Csa7G045510	24.9613	60.9696	-0.99281	0.016307	0.25014	Down	gnl|BL_ORD_ID|519550 sp|Q9ZR08|Y4230_ARATH G-type lectin S-receptor-like serine/threonine-protein kinase At4g03230 OS=Arabidopsis thaliana GN=At4g03230 PE=3 SV=3//8.72323e-38
Csa7G045520	60.5629	180.057	-1.3355	0.00013434	0.0075233	Down	gnl|BL_ORD_ID|519550 sp|Q9ZR08|Y4230_ARATH G-type lectin S-receptor-like serine/threonine-protein kinase At4g03230 OS=Arabidopsis thaliana GN=At4g03230 PE=3 SV=3//8.43181e-27
Csa7G046690	1382.09	2228.3	-0.62276	0.031875	0.37246	Down	-//-
Csa7G047340	206.78	445.13	-0.98141	0.001507	0.047855	Down	gnl|BL_ORD_ID|281778 sp|Q8GY60|P2C52_ARATH Probable protein phosphatase 2C 52 OS=Arabidopsis thaliana GN=At4g03415 PE=2 SV=1//0
Csa7G047420	6.85553	48.974	-1.6093	0.00087966	0.031433	Down	gnl|BL_ORD_ID|121015 sp|Q9M0I2|EXPB3_ARATH Expansin-B3 OS=Arabidopsis thaliana GN=EXPB3 PE=2 SV=2//2.85429e-125
Csa7G048030	3.346	20.7223	-1.3033	0.0080935	NA	Down	-//-
Csa7G048110	7625.73	15602.6	-0.84192	0.027734	0.34499	Down	gnl|BL_ORD_ID|49114 sp|Q9FV65|CAPPC_FLATR Phosphoenolpyruvate carboxylase 2 OS=Flaveria trinervia GN=PPCC PE=1 SV=1//0
Csa7G051360	29.7869	63.5744	-0.83488	0.044315	0.44754	Down	gnl|BL_ORD_ID|477481 sp|Q9SIN1|TTL3_ARATH Inactive TPR repeat-containing thioredoxin TTL3 OS=Arabidopsis thaliana GN=TTL3 PE=1 SV=2//0
Csa7G058540	273.043	427.049	-0.58423	0.044129	0.44625	Down	gnl|BL_ORD_ID|313794 sp|A4GNA8|PSD3_ARATH Phosphatidylserine decarboxylase proenzyme 3 OS=Arabidopsis thaliana GN=PSD3 PE=1 SV=1//6.77781e-81
Csa7G061710	274.951	705.417	-1.2056	0.00012032	0.0068125	Down	gnl|BL_ORD_ID|291754 sp|Q9XIV8|PERN1_TOBAC Peroxidase N1 OS=Nicotiana tabacum GN=poxN1 PE=1 SV=1//1.70424e-155
Csa7G063950	11.7928	49.7356	-1.0778	0.028398	0.34904	Down	gnl|BL_ORD_ID|483621 sp|F8WKW1|UGT2_GARJA 7-deoxyloganetin glucosyltransferase OS=Gardenia jasminoides GN=UGT85A24 PE=1 SV=1//9.20479e-95
Csa7G066240	65.3963	157.565	-1.0858	0.0018492	0.055087	Down	-//-
Csa7G067410	8.67002	32.1101	-1.1041	0.02294	0.30615	Down	gnl|BL_ORD_ID|217379 sp|Q9LXA5|LRK91_ARATH L-type lectin-domain containing receptor kinase IX.1 OS=Arabidopsis thaliana GN=LECRK91 PE=2 SV=1//1.05877e-152
Csa7G067430	6.82958	77.8335	-2.3713	1.4473e-07	2.5045e-05	Down	gnl|BL_ORD_ID|217379 sp|Q9LXA5|LRK91_ARATH L-type lectin-domain containing receptor kinase IX.1 OS=Arabidopsis thaliana GN=LECRK91 PE=2 SV=1//1.82665e-137
Csa7G071560	1.59123	16.5212	-1.2926	0.0081681	NA	Down	-//-
Csa7G071700	225.916	799.598	-1.6599	3.8552e-09	1.0417e-06	Down	gnl|BL_ORD_ID|47809 sp|Q2KNL5|CADH1_OCIBA Cinnamyl alcohol dehydrogenase 1 OS=Ocimum basilicum GN=CAD1 PE=1 SV=1//0
Csa7G072780	1007.65	2625.88	-1.0059	0.021718	0.29553	Down	gnl|BL_ORD_ID|45483 sp|C0HJG8|BSP_BOSSE Basic secretory protease (Fragments) OS=Boswellia serrata PE=1 SV=1//5.62893e-08
Csa7G073410	11.9303	311.565	-3.3056	4.4182e-14	5.2342e-11	Down	gnl|BL_ORD_ID|520530 sp|Q8W3M4|Y4744_ARATH Uncharacterized protein At4g06744 OS=Arabidopsis thaliana GN=At4g06744 PE=2 SV=1//9.96738e-86
Csa7G073450	953.159	2534.26	-1.2506	6.5081e-05	0.0041557	Down	gnl|BL_ORD_ID|418757 sp|Q9AT54|SCGT_TOBAC Scopoletin glucosyltransferase OS=Nicotiana tabacum GN=TOGT1 PE=1 SV=1//0
Csa7G073660	279.683	503.39	-0.72043	0.040895	0.42613	Down	gnl|BL_ORD_ID|48770 sp|O65862|CAMT1_POPTR Caffeoyl-CoA O-methyltransferase 1 OS=Populus trichocarpa GN=CCOAOMT1 PE=2 SV=1//2.23866e-168
Csa7G074830	184.38	324.659	-0.71323	0.028675	0.35105	Down	gnl|BL_ORD_ID|84028 sp|Q9C566|CYP40_ARATH Peptidyl-prolyl cis-trans isomerase CYP40 OS=Arabidopsis thaliana GN=CYP40 PE=2 SV=1//0
Csa7G075030	102.426	253.12	-1.1062	0.0017931	0.053937	Down	gnl|BL_ORD_ID|464444 sp|Q3T130|TM45B_BOVIN Transmembrane protein 45B OS=Bos taurus GN=TMEM45B PE=2 SV=1//1.30788e-08
Csa7G076680	3.18247	101.045	-3.3194	8.2525e-14	7.9435e-11	Down	gnl|BL_ORD_ID|228106 sp|Q9VIK9|MET13_DROME Methyltransferase-like protein 13 OS=Drosophila melanogaster GN=CG2614 PE=2 SV=1//1.1189e-21
Csa7G108300	43.7212	93.1559	-0.88885	0.019277	0.27421	Down	gnl|BL_ORD_ID|129601 sp|Q9FM65|FLA1_ARATH Fasciclin-like arabinogalactan protein 1 OS=Arabidopsis thaliana GN=FLA1 PE=1 SV=1//1.12583e-139
Csa7G127370	660.561	1016.46	-0.56938	0.038437	0.41454	Down	gnl|BL_ORD_ID|343422 sp|Q8GYN5|RIN4_ARATH RPM1-interacting protein 4 OS=Arabidopsis thaliana GN=RIN4 PE=1 SV=1//1.94885e-07
Csa7G162550	164.175	316.411	-0.78596	0.033775	0.38474	Down	gnl|BL_ORD_ID|545132 sp|Q94EG9|ZIP11_ARATH Zinc transporter 11 OS=Arabidopsis thaliana GN=ZIP11 PE=2 SV=1//1.31405e-116
Csa7G168060	16.8416	39.6959	-0.87511	0.049954	0.48024	Down	gnl|BL_ORD_ID|329386 sp|Q1A173|RADL6_ARATH Protein RADIALIS-like 6 OS=Arabidopsis thaliana GN=RL6 PE=2 SV=1//3.49618e-28
Csa7G169070	3.346	15.3041	-0.99848	0.04266	NA	Down	gnl|BL_ORD_ID|329387 sp|Q58FS3|RAD_ANTMA Transcription factor RADIALIS OS=Antirrhinum majus GN=RAD PE=1 SV=1//5.48778e-30
Csa7G169590	7.07878	36.9007	-1.3875	0.0041929	0.1009	Down	gnl|BL_ORD_ID|329386 sp|Q1A173|RADL6_ARATH Protein RADIALIS-like 6 OS=Arabidopsis thaliana GN=RL6 PE=2 SV=1//1.74141e-26
Csa7G211090	315.344	517.372	-0.64761	0.024867	0.31914	Down	gnl|BL_ORD_ID|145216 sp|Q39108|GGR_ARATH Heterodimeric geranylgeranyl pyrophosphate synthase small subunit, chloroplastic OS=Arabidopsis thaliana GN=GGR PE=1 SV=2//8.48245e-10
Csa7G230940	8.39486	32.0157	-1.1348	0.019082	0.27338	Down	gnl|BL_ORD_ID|157721 sp|O04341|GRXS9_ARATH Monothiol glutaredoxin-S9 OS=Arabidopsis thaliana GN=GRXS9 PE=3 SV=1//1.32917e-36
Csa7G234090	344.532	652.602	-0.83424	0.0036586	0.090009	Down	-//-
Csa7G239000	299.442	547.305	-0.75206	0.025377	0.3238	Down	-//-
Csa7G239010	2614.56	5906.7	-1.0243	0.0019174	0.056573	Down	gnl|BL_ORD_ID|293749 sp|Q42962|PGKY_TOBAC Phosphoglycerate kinase, cytosolic OS=Nicotiana tabacum PE=1 SV=1//0
Csa7G253780	1951.08	3773.6	-0.82381	0.014338	0.23138	Down	gnl|BL_ORD_ID|300114 sp|Q8VZ80|PLT5_ARATH Polyol transporter 5 OS=Arabidopsis thaliana GN=PLT5 PE=1 SV=2//0
Csa7G253820	69.56	191.731	-1.2208	0.00080028	0.029557	Down	gnl|BL_ORD_ID|300114 sp|Q8VZ80|PLT5_ARATH Polyol transporter 5 OS=Arabidopsis thaliana GN=PLT5 PE=1 SV=2//0
Csa7G291720	173.696	298.516	-0.69302	0.027891	0.34502	Down	gnl|BL_ORD_ID|62851 sp|Q9M9H6|CK1_ARATH Probable choline kinase 1 OS=Arabidopsis thaliana GN=CK1 PE=2 SV=1//4.45668e-153
Csa7G308910	466.306	923.574	-0.88583	0.0030282	0.079586	Down	gnl|BL_ORD_ID|62191 sp|Q67XD9|CINV2_ARATH Alkaline/neutral invertase CINV2 OS=Arabidopsis thaliana GN=CINV2 PE=2 SV=1//0
Csa7G322600	13.384	46.3312	-1.192	0.0096671	0.17917	Down	-//-
Csa7G325150	72.7243	153.993	-0.89093	0.018777	0.27118	Down	gnl|BL_ORD_ID|494739 sp|Q9M2C0|VITH4_ARATH Vacuolar iron transporter homolog 4 OS=Arabidopsis thaliana GN=At3g43660 PE=2 SV=1//8.07048e-86
Csa7G333400	821.346	1571.5	-0.80813	0.016833	0.25541	Down	gnl|BL_ORD_ID|296842 sp|Q8GZM7|PIF1_ARATH Transcription factor PIF1 OS=Arabidopsis thaliana GN=PIF1 PE=1 SV=1//1.00313e-64
Csa7G368150	192.718	514.002	-1.0652	0.011989	0.20746	Down	gnl|BL_ORD_ID|39633 sp|Q9LSE7|B561C_ARATH Cytochrome b561 and DOMON domain-containing protein At3g25290 OS=Arabidopsis thaliana GN=At3g25290 PE=2 SV=1//7.67852e-134
Csa7G372330	30.5865	64.601	-0.83121	0.045827	0.45425	Down	gnl|BL_ORD_ID|128929 sp|O50064|FIMB2_ARATH Fimbrin-2 OS=Arabidopsis thaliana GN=FIM2 PE=2 SV=1//1.77178e-08
Csa7G387720	69.5002	134.713	-0.78407	0.035658	0.39798	Down	gnl|BL_ORD_ID|167459 sp|Q9LUH8|HFA6B_ARATH Heat stress transcription factor A-6b OS=Arabidopsis thaliana GN=HSFA6b PE=2 SV=1//1.8656e-112
Csa7G405820	7.95617	41.4446	-1.5194	0.001273	0.041712	Down	gnl|BL_ORD_ID|300398 sp|Q9SRX4|PME7_ARATH Probable pectinesterase/pectinesterase inhibitor 7 OS=Arabidopsis thaliana GN=PME7 PE=2 SV=1//0
Csa7G405850	11.4657	55.5529	-1.3612	0.0046276	0.10766	Down	gnl|BL_ORD_ID|100326 sp|O35723|DNJB3_MOUSE DnaJ homolog subfamily B member 3 OS=Mus musculus GN=Dnajb3 PE=2 SV=1//4.8115e-17
Csa7G407590	31.5417	78.8221	-0.99223	0.018868	0.27192	Down	-//-
Csa7G407650	2.33104	14.4678	-1.042	0.032924	NA	Down	gnl|BL_ORD_ID|224297 sp|B8BMI1|MCM7_ORYSI DNA replication licensing factor MCM7 OS=Oryza sativa subsp. indica GN=MCM7 PE=3 SV=1//0
Csa7G414500	120.687	213.002	-0.72036	0.023966	0.31227	Down	gnl|BL_ORD_ID|420232 sp|Q94K41|SDR3B_ARATH Short-chain dehydrogenase reductase 3b OS=Arabidopsis thaliana GN=SDR3b PE=2 SV=1//1.35384e-102
Csa7G426450	102.202	185.491	-0.73	0.038655	0.41573	Down	-//-
Csa7G427120	7.10474	102.017	-2.6366	3.6555e-09	1.0053e-06	Down	gnl|BL_ORD_ID|213503 sp|Q8RUN2|LOG1_ARATH Cytokinin riboside 5&apos;-monophosphate phosphoribohydrolase LOG1 OS=Arabidopsis thaliana GN=LOG1 PE=1 SV=1//2.51388e-98
Csa7G428980	48.3314	421.815	-2.3912	7.8352e-09	2.0453e-06	Down	gnl|BL_ORD_ID|84572 sp|Q6F8G6|CYSG_ACIAD Siroheme synthase OS=Acinetobacter baylyi (strain ATCC 33305 / BD413 / ADP1) GN=cysG PE=3 SV=1//4.0938e-69
Csa7G429610	82.2898	155.72	-0.79155	0.020798	0.28935	Down	gnl|BL_ORD_ID|67214 sp|Q39055|CNX2_ARATH Cyclic pyranopterin monophosphate synthase, mitochondrial OS=Arabidopsis thaliana GN=CNX2 PE=1 SV=1//0
Csa7G429630	164.51	445.535	-1.2282	0.00042532	0.018145	Down	-//-
Csa7G430130	27.6194	88.0028	-1.3061	0.0011955	0.039682	Down	gnl|BL_ORD_ID|538687 sp|O64864|YLS3_ARATH Protein YLS3 OS=Arabidopsis thaliana GN=YLS3 PE=2 SV=1//1.20149e-53
Csa7G430220	109.118	298.196	-1.2448	0.00028916	0.013536	Down	gnl|BL_ORD_ID|252591 sp|F4IRU3|MYO12_ARATH Myosin-12 OS=Arabidopsis thaliana GN=XI-F PE=2 SV=1//0
Csa7G430250	59.2468	151.751	-1.0965	0.004522	0.10552	Down	gnl|BL_ORD_ID|1443 sp|O24145|4CL1_TOBAC 4-coumarate--CoA ligase 1 OS=Nicotiana tabacum GN=4CL1 PE=2 SV=1//0
Csa7G430780	34.4231	90.8177	-1.1197	0.0042034	0.10099	Down	-//-
Csa7G432010	127.774	250.383	-0.81626	0.023739	0.31195	Down	gnl|BL_ORD_ID|54628 sp|Q9S9N9|CCR1_ARATH Cinnamoyl-CoA reductase 1 OS=Arabidopsis thaliana GN=CCR1 PE=1 SV=1//6.13706e-177
Csa7G432140	376.878	817.087	-1.0119	0.00045114	0.018984	Down	gnl|BL_ORD_ID|20884 sp|O04866|ARGD_ALNGL Acetylornithine aminotransferase, mitochondrial OS=Alnus glutinosa GN=AG118 PE=2 SV=1//0
Csa7G433230	4.36096	29.6592	-1.005	0.037127	0.40622	Down	-//-
Csa7G446730	27.0691	82.5099	-1.1829	0.0059128	0.12844	Down	gnl|BL_ORD_ID|278008 sp|Q9S7T5|OFP14_ARATH Transcription repressor OFP14 OS=Arabidopsis thaliana GN=OFP14 PE=1 SV=1//8.20182e-08
Csa7G446790	11.1127	40.1711	-1.0251	0.036377	0.40218	Down	gnl|BL_ORD_ID|509434 sp|O64793|Y1675_ARATH G-type lectin S-receptor-like serine/threonine-protein kinase At1g67520 OS=Arabidopsis thaliana GN=At1g67520 PE=2 SV=3//2.24638e-18
Csa7G446860	45.2865	96.8635	-0.89455	0.018883	0.27192	Down	gnl|BL_ORD_ID|201127 sp|Q940B8|KIN13_ARATH Kinesin-13A OS=Arabidopsis thaliana GN=KINESIN-13A PE=1 SV=1//1.25853e-15
Csa7G446930	16.0162	81.1603	-1.6376	0.00023942	0.011706	Down	-//-
Csa7G447000	48.3755	145.933	-1.1189	0.012434	0.21187	Down	gnl|BL_ORD_ID|168214 sp|P46607|HGL2_ARATH Homeobox-leucine zipper protein GLABRA 2 OS=Arabidopsis thaliana GN=GL2 PE=2 SV=3//0
Csa7G447860	126.26	323.877	-1.2166	5.5754e-05	0.0036982	Down	gnl|BL_ORD_ID|507858 sp|Q8W486|Y1491_ARATH Uncharacterized protein At1g04910 OS=Arabidopsis thaliana GN=At1g04910 PE=2 SV=1//1.70201e-20
Csa7G448810	203.984	423.25	-0.93379	0.0025867	0.070885	Down	gnl|BL_ORD_ID|461709 sp|Q9S7M2|TI10B_ARATH Protein TIFY 10B OS=Arabidopsis thaliana GN=TIFY10B PE=1 SV=1//3.76337e-27
Csa7G448890	1118.31	2560.35	-1.0625	0.00058377	0.023598	Down	-//-
Csa7G450510	11.6033	71.0488	-1.1897	0.015695	0.24441	Down	gnl|BL_ORD_ID|3227 sp|Q9ZRA4|AB19A_PRUPE Auxin-binding protein ABP19a OS=Prunus persica GN=ABP19A PE=3 SV=1//2.36953e-90
Csa7G450540	58.7484	223.18	-1.3833	0.00171	0.052573	Down	gnl|BL_ORD_ID|521631 sp|Q94EG6|Y5224_ARATH Uncharacterized protein At5g02240 OS=Arabidopsis thaliana GN=At5g02240 PE=1 SV=1//7.1796e-06
Csa7G451910	120.575	235.648	-0.81374	0.022738	0.30398	Down	gnl|BL_ORD_ID|3318 sp|Q8LGU1|AB8C_ARATH ABC transporter C family member 8 OS=Arabidopsis thaliana GN=ABCC8 PE=2 SV=3//1.16083e-11
Csa7G452050	244.897	510.744	-0.88989	0.014371	0.23151	Down	gnl|BL_ORD_ID|515798 sp|O65924|Y2921_ARATH Putative leucine-rich repeat receptor-like protein kinase At2g19210 OS=Arabidopsis thaliana GN=At2g19210 PE=3 SV=1//0
Csa7G452200	581.402	1201.53	-0.9516	0.00083906	0.030334	Down	gnl|BL_ORD_ID|508119 sp|C0LGG4|Y1518_ARATH Probable LRR receptor-like serine/threonine-protein kinase At1g51860 OS=Arabidopsis thaliana GN=At1g51860 PE=2 SV=2//0
Csa7G452210	49.0193	145.95	-1.3333	0.0001794	0.0093027	Down	gnl|BL_ORD_ID|515798 sp|O65924|Y2921_ARATH Putative leucine-rich repeat receptor-like protein kinase At2g19210 OS=Arabidopsis thaliana GN=At2g19210 PE=3 SV=1//0
Csa7G452230	56.2019	127.511	-0.93037	0.020465	0.28551	Down	-//-
CsaUNG000010	30.6903	74.7154	-0.94989	0.026427	0.33333	Down	gnl|BL_ORD_ID|256602 sp|Q3E7D0|NAT12_ARATH Nucleobase-ascorbate transporter 12 OS=Arabidopsis thaliana GN=NAT12 PE=1 SV=3//0
CsaUNG012590	82.9258	184.178	-0.92626	0.018267	0.26768	Down	gnl|BL_ORD_ID|437040 sp|O65351|SUBL_ARATH Subtilisin-like protease OS=Arabidopsis thaliana GN=ARA12 PE=1 SV=1//0
CsaUNG026610	93.3428	210.423	-0.88142	0.038074	0.41212	Down	gnl|BL_ORD_ID|223509 sp|Q9LW00|MBD11_ARATH Methyl-CpG-binding domain-containing protein 11 OS=Arabidopsis thaliana GN=MBD11 PE=1 SV=1//9.73687e-34
CsaUNG026660	1040.64	2042.53	-0.80451	0.030724	0.36568	Down	-//-
CsaUNG033670	94.2461	167.472	-0.70478	0.043806	0.44532	Down	-//-
Novel00003	54.0344	167.912	-1.2193	0.0043453	0.10344	Down	-//-
Novel00009	88.268	194.543	-0.99357	0.0024883	0.068705	Down	gnl|BL_ORD_ID|46988 sp|P24465|C71A1_PERAE Cytochrome P450 71A1 OS=Persea americana GN=CYP71A1 PE=1 SV=2//3.45922e-67
Novel00012	3.18247	16.0261	-0.99649	0.042085	NA	Down	gnl|BL_ORD_ID|46988 sp|P24465|C71A1_PERAE Cytochrome P450 71A1 OS=Persea americana GN=CYP71A1 PE=1 SV=2//2.81224e-138
Novel00013	41.1072	220.677	-1.5742	0.0007555	0.028379	Down	gnl|BL_ORD_ID|46988 sp|P24465|C71A1_PERAE Cytochrome P450 71A1 OS=Persea americana GN=CYP71A1 PE=1 SV=2//7.96502e-114
Novel00046	5.23835	342.256	-3.282	7.1667e-12	3.806e-09	Down	gnl|BL_ORD_ID|290541 sp|Q9M571|PEAMT_SPIOL Phosphoethanolamine N-methyltransferase OS=Spinacia oleracea GN=PEAMT PE=1 SV=1//0
Novel00056	10.4248	75.1343	-1.8985	3.7474e-05	0.0027155	Down	gnl|BL_ORD_ID|46988 sp|P24465|C71A1_PERAE Cytochrome P450 71A1 OS=Persea americana GN=CYP71A1 PE=1 SV=2//3.33403e-34
Novel00057	4.7737	93.0248	-2.5642	6.0713e-08	1.1544e-05	Down	gnl|BL_ORD_ID|46988 sp|P24465|C71A1_PERAE Cytochrome P450 71A1 OS=Persea americana GN=CYP71A1 PE=1 SV=2//2.44621e-151
Novel00087	182.151	431.34	-0.95896	0.02059	0.28671	Down	gnl|BL_ORD_ID|112785 sp|Q5E9R3|EHD1_BOVIN EH domain-containing protein 1 OS=Bos taurus GN=EHD1 PE=1 SV=1//9.36119e-151
Novel00096	10625.1	18401.2	-0.72748	0.0071159	0.14554	Down	gnl|BL_ORD_ID|300299 sp|Q03194|PMA4_NICPL Plasma membrane ATPase 4 OS=Nicotiana plumbaginifolia GN=PMA4 PE=1 SV=1//0
Novel00097	450.456	1362.6	-1.2429	0.0023415	0.065805	Down	gnl|BL_ORD_ID|42062 sp|Q2HIV9|BH035_ARATH Transcription factor bHLH35 OS=Arabidopsis thaliana GN=BHLH35 PE=2 SV=1//1.94904e-48
Novel00104	45.5876	111.712	-1.0316	0.0088348	0.16861	Down	-//-
Novel00127	4.66208	22.3004	-1.1512	0.019209	0.27418	Down	-//-
Novel00145	1695.4	3844.77	-1.0372	0.0013008	0.042354	Down	gnl|BL_ORD_ID|279159 sp|Q8LAH7|OPR1_ARATH 12-oxophytodienoate reductase 1 OS=Arabidopsis thaliana GN=OPR1 PE=1 SV=2//0
Novel00155	15.1388	79.1479	-1.1269	0.02223	0.29953	Down	gnl|BL_ORD_ID|302118 sp|P20825|POL2_DROME Retrovirus-related Pol polyprotein from transposon 297 OS=Drosophila melanogaster GN=pol PE=3 SV=1//3.10345e-15
Novel00169	1.01496	15.7032	-1.424	0.0035667	NA	Down	-//-
Novel00224	7.3799	29.7917	-1.0312	0.03625	0.40149	Down	-//-
Novel00265	12.5663	43.1567	-0.99804	0.041205	0.42822	Down	-//-
Novel00276	1559.51	3272.11	-0.95455	0.0017362	0.05295	Down	-//-
Novel00303	5.9522	23.6881	-1.1473	0.01797	0.26475	Down	-//-
Novel00311	95.3546	189.067	-0.84753	0.014858	0.23591	Down	-//-
Novel00319	0.438692	10.3231	-1.1089	0.017251	NA	Down	-//-
Novel00330	10.9154	140.538	-1.9195	8.9121e-05	0.0053407	Down	gnl|BL_ORD_ID|233884 sp|Q06394|ML146_PAPSO Major latex protein 146 OS=Papaver somniferum GN=MLP146 PE=2 SV=1//5.1487e-22
Novel00331	9.87447	46.4849	-0.99436	0.043103	0.44035	Down	gnl|BL_ORD_ID|233892 sp|Q9ZVF2|ML329_ARATH MLP-like protein 329 OS=Arabidopsis thaliana GN=MLP329 PE=2 SV=1//1.0006e-24
Novel00358	0	10.2286	-0.83437	0.045232	NA	Down	gnl|BL_ORD_ID|457759 sp|P0CT43|TF28_SCHPO Transposon Tf2-8 polyprotein OS=Schizosaccharomyces pombe (strain 972 / ATCC 24843) GN=Tf2-8 PE=3 SV=1//3.01685e-12
Novel00442	1338.24	3064.49	-1.0237	0.0030811	0.080292	Down	-//-
Novel00466	15.5255	49.2405	-1.0852	0.020342	0.28454	Down	gnl|BL_ORD_ID|302568 sp|P10978|POLX_TOBAC Retrovirus-related Pol polyprotein from transposon TNT 1-94 OS=Nicotiana tabacum PE=2 SV=1//1.19917e-52
Novel00478	85.2334	234.414	-1.0396	0.019227	0.27418	Down	gnl|BL_ORD_ID|213505 sp|Q8L8B8|LOG3_ARATH Cytokinin riboside 5&apos;-monophosphate phosphoribohydrolase LOG3 OS=Arabidopsis thaliana GN=LOG3 PE=1 SV=1//3.77706e-123
Novel00499	0.438692	20.113	-1.3262	0.0049457	NA	Down	-//-
Novel00523	42.1041	81.8808	-0.77106	0.048571	0.47195	Down	gnl|BL_ORD_ID|224096 sp|Q6CGU8|MCH1_YARLI Probable transporter MCH1 OS=Yarrowia lipolytica (strain CLIB 122 / E 150) GN=MCH1 PE=3 SV=1//6.39299e-06
Novel00531	39.0592	85.8747	-0.91436	0.018619	0.27027	Down	gnl|BL_ORD_ID|11905 sp|F4IIU4|AIR9_ARATH 187-kDa microtubule-associated protein AIR9 OS=Arabidopsis thaliana GN=AIR9 PE=2 SV=1//0
Novel00608	52.8637	127.435	-0.97612	0.019205	0.27418	Down	gnl|BL_ORD_ID|11061 sp|Q9SJK3|AGO5_ARATH Protein argonaute 5 OS=Arabidopsis thaliana GN=AGO5 PE=1 SV=2//5.69834e-57
Csa1G000710	566.98	341.065	0.66247	0.023014	0.30688	Up	gnl|BL_ORD_ID|42228 sp|Q9IA00|BIC1A_XENLA Protein bicaudal C homolog 1-A OS=Xenopus laevis GN=bicc1-a PE=2 SV=1//4.89062e-07
Csa1G002060	491.52	209.898	0.97133	0.015124	0.23873	Up	gnl|BL_ORD_ID|201159 sp|Q8LBB2|KING1_ARATH SNF1-related protein kinase regulatory subunit gamma-1 OS=Arabidopsis thaliana GN=KING1 PE=1 SV=2//0
Csa1G002110	81.7655	18.1175	1.6623	6.1212e-05	0.0039777	Up	gnl|BL_ORD_ID|66223 sp|Q8RYJ8|CML19_ORYSJ Putative calcium-binding protein CML19 OS=Oryza sativa subsp. japonica GN=CML19 PE=3 SV=1//4.84153e-32
Csa1G002120	127.948	65.0184	0.80737	0.031476	0.36892	Up	gnl|BL_ORD_ID|379456 sp|P54122|RNJ_CORGL Ribonuclease J OS=Corynebacterium glutamicum (strain ATCC 13032 / DSM 20300 / JCM 1318 / LMG 3730 / NCIMB 10025) GN=rnj PE=3 SV=2//2.44385e-86
Csa1G002930	397.201	159.599	1.1295	0.00102	0.035303	Up	gnl|BL_ORD_ID|436502 sp|Q0WWT7|STR11_ARATH Rhodanese-like domain-containing protein 11, chloroplastic OS=Arabidopsis thaliana GN=STR11 PE=2 SV=1//1.03294e-140
Csa1G002940	1075.56	168.132	2.2034	4.0392e-09	1.0726e-06	Up	-//-
Csa1G002950	154.222	21.4824	2.2263	2.7892e-08	5.4375e-06	Up	-//-
Csa1G004050	481.637	209.197	1.042	0.0018636	0.055408	Up	gnl|BL_ORD_ID|217381 sp|Q9M9E0|LRKS1_ARATH L-type lectin-domain containing receptor kinase S.1 OS=Arabidopsis thaliana GN=LECRKS1 PE=2 SV=1//0
Csa1G004250	733.213	386.596	0.8408	0.0028686	0.076602	Up	gnl|BL_ORD_ID|55631 sp|P54774|CDC48_SOYBN Cell division cycle protein 48 homolog OS=Glycine max GN=CDC48 PE=1 SV=1//3.16749e-21
Csa1G005730	759.586	430.78	0.73827	0.011985	0.20746	Up	gnl|BL_ORD_ID|317577 sp|Q9FJP6|PUB38_ARATH U-box domain-containing protein 38 OS=Arabidopsis thaliana GN=PUB38 PE=1 SV=1//5.6385e-156
Csa1G005770	336.225	112.355	1.2707	0.0011178	0.037835	Up	-//-
Csa1G009870	76.5168	17.49	1.3764	0.0032627	0.084169	Up	gnl|BL_ORD_ID|256789 sp|Q9FLJ2|NC100_ARATH NAC domain-containing protein 100 OS=Arabidopsis thaliana GN=NAC100 PE=2 SV=1//1.13286e-126
Csa1G015600	262.867	142.812	0.78047	0.012047	0.20798	Up	-//-
Csa1G015740	1145.28	596.325	0.86432	0.0013822	0.044627	Up	gnl|BL_ORD_ID|2677 sp|F4KBF3|AAE17_ARATH Probable acyl-activating enzyme 17, peroxisomal OS=Arabidopsis thaliana GN=AAE17 PE=2 SV=1//0
Csa1G022530	1311.51	816.94	0.62032	0.029551	0.35702	Up	-//-
Csa1G024150	121.892	43.4415	1.1864	0.0028284	0.076154	Up	gnl|BL_ORD_ID|41046 sp|Q8GWK7|BEE3_ARATH Transcription factor BEE 3 OS=Arabidopsis thaliana GN=BEE3 PE=2 SV=1//1.31074e-57
Csa1G025020	2303.84	1023.42	1.0399	0.00080343	0.029602	Up	gnl|BL_ORD_ID|66245 sp|Q9LE22|CML27_ARATH Probable calcium-binding protein CML27 OS=Arabidopsis thaliana GN=CML27 PE=1 SV=1//1.12376e-54
Csa1G025080	559.67	280.811	0.85762	0.011529	0.20178	Up	gnl|BL_ORD_ID|10837 sp|Q8L7A4|AGD11_ARATH Probable ADP-ribosylation factor GTPase-activating protein AGD11 OS=Arabidopsis thaliana GN=AGD11 PE=2 SV=1//1.25761e-31
Csa1G025780	203.063	89.7317	0.97334	0.0089253	0.16991	Up	gnl|BL_ORD_ID|41802 sp|A7LXU3|BGH3B_BACO1 Beta-glucosidase BoGH3B OS=Bacteroides ovatus (strain ATCC 8483 / DSM 1896 / JCM 5824 / NCTC 11153) GN=BACOVA_02659 PE=1 SV=1//1.03914e-84
Csa1G025960	2150.8	1431.25	0.53937	0.045835	0.45425	Up	gnl|BL_ORD_ID|499627 sp|Q8S8P5|WRK33_ARATH Probable WRKY transcription factor 33 OS=Arabidopsis thaliana GN=WRKY33 PE=1 SV=2//1.98202e-108
Csa1G031730	3238.06	1136.26	1.3772	8.74e-07	0.00011912	Up	gnl|BL_ORD_ID|89985 sp|Q9LSH2|DCE5_ARATH Glutamate decarboxylase 5 OS=Arabidopsis thaliana GN=GAD5 PE=2 SV=1//0
Csa1G039020	552.339	239.962	1.0807	0.00028227	0.013254	Up	gnl|BL_ORD_ID|428630 sp|Q9S7P9|SNP33_ARATH SNAP25 homologous protein SNAP33 OS=Arabidopsis thaliana GN=SNAP33 PE=1 SV=1//2.70241e-94
Csa1G039030	35.0331	7.39538	1.3498	0.004834	0.11162	Up	-//-
Csa1G039100	780.815	281.832	1.0606	0.016202	0.24903	Up	gnl|BL_ORD_ID|63797 sp|P42730|CLPB1_ARATH Chaperone protein ClpB1 OS=Arabidopsis thaliana GN=CLPB1 PE=1 SV=2//0
Csa1G042370	59.2546	24.4863	0.9306	0.032133	0.37468	Up	gnl|BL_ORD_ID|419787 sp|Q39086|SD17_ARATH Receptor-like serine/threonine-protein kinase SD1-7 OS=Arabidopsis thaliana GN=SD17 PE=1 SV=1//2.35937e-37
Csa1G043010	365.773	180.894	0.8915	0.0056355	0.12506	Up	gnl|BL_ORD_ID|76810 sp|Q9C942|CSE_ARATH Caffeoylshikimate esterase OS=Arabidopsis thaliana GN=CSE PE=1 SV=1//2.63859e-32
Csa1G043150	188.669	61.8454	1.0455	0.026045	0.32987	Up	gnl|BL_ORD_ID|12161 sp|Q0PGJ6|AKRC9_ARATH Aldo-keto reductase family 4 member C9 OS=Arabidopsis thaliana GN=AKR4C9 PE=1 SV=1//4.59416e-93
Csa1G043190	277.817	166.366	0.64947	0.04282	0.43848	Up	gnl|BL_ORD_ID|144596 sp|Q9FTA0|GEML4_ARATH GEM-like protein 4 OS=Arabidopsis thaliana GN=At5g08350 PE=2 SV=1//7.40902e-57
Csa1G043290	32.7462	6.00769	1.382	0.0045019	0.10538	Up	gnl|BL_ORD_ID|463285 sp|O22588|TIP32_ARATH Probable aquaporin TIP3-2 OS=Arabidopsis thaliana GN=TIP3-2 PE=2 SV=1//8.42446e-113
Csa1G043300	56.2538	8.82115	1.8258	5.6003e-05	0.0036982	Up	gnl|BL_ORD_ID|463285 sp|O22588|TIP32_ARATH Probable aquaporin TIP3-2 OS=Arabidopsis thaliana GN=TIP3-2 PE=2 SV=1//5.29742e-07
Csa1G045490	1000.48	589.937	0.69341	0.013734	0.22719	Up	gnl|BL_ORD_ID|12655 sp|Q40255|ALDH_LINUS Probable aldehyde dehydrogenase OS=Linum usitatissimum GN=FIS1 PE=2 SV=1//0
Csa1G045990	179.28	47.8514	1.6371	1.6751e-06	0.00020974	Up	gnl|BL_ORD_ID|317553 sp|Q9XIJ5|PUB18_ARATH U-box domain-containing protein 18 OS=Arabidopsis thaliana GN=PUB18 PE=2 SV=1//1.03544e-150
Csa1G050270	1716.87	177.093	2.8457	1.0725e-17	4.1292e-14	Up	-//-
Csa1G050360	15867.1	3326.32	1.5063	0.0011243	0.03789	Up	gnl|BL_ORD_ID|222308 sp|P08216|MASY_CUCSA Malate synthase, glyoxysomal OS=Cucumis sativus PE=2 SV=2//0
Csa1G051720	45.1152	0	2.7502	2.1289e-08	4.6839e-06	Up	gnl|BL_ORD_ID|439212 sp|O82587|SWT12_ARATH Bidirectional sugar transporter SWEET12 OS=Arabidopsis thaliana GN=SWEET12 PE=1 SV=1//1.37659e-103
Csa1G057050	287.966	143.097	0.89276	0.0043454	0.10344	Up	gnl|BL_ORD_ID|302937 sp|O64769|POT11_ARATH Potassium transporter 11 OS=Arabidopsis thaliana GN=POT11 PE=2 SV=1//1.94161e-135
Csa1G058140	1079.89	292.254	1.5656	2.2246e-05	0.0017661	Up	gnl|BL_ORD_ID|76810 sp|Q9C942|CSE_ARATH Caffeoylshikimate esterase OS=Arabidopsis thaliana GN=CSE PE=1 SV=1//3.344e-52
Csa1G062290	2438.28	1393.6	0.74631	0.0040836	0.099199	Up	gnl|BL_ORD_ID|28001 sp|O04057|ASPR_CUCPE Aspartic proteinase OS=Cucurbita pepo PE=2 SV=1//0
Csa1G062380	572.236	166.027	1.4733	8.2923e-05	0.0050241	Up	gnl|BL_ORD_ID|17890 sp|P92979|APR1_ARATH 5&apos;-adenylylsulfate reductase 1, chloroplastic OS=Arabidopsis thaliana GN=APR1 PE=1 SV=2//0
Csa1G064750	705.199	203.366	1.5856	5.2903e-07	7.5441e-05	Up	-//-
Csa1G070620	470.037	246.957	0.8301	0.0064672	0.137	Up	gnl|BL_ORD_ID|504669 sp|Q9LPZ3|Y1141_ARATH G-type lectin S-receptor-like serine/threonine-protein kinase At1g11410 OS=Arabidopsis thaliana GN=At1g11410 PE=3 SV=3//1.60181e-17
Csa1G071830	370.669	173.251	0.97069	0.0020531	0.059436	Up	gnl|BL_ORD_ID|230475 sp|Q9XFK7|MFT_ARATH Protein MOTHER of FT and TF 1 OS=Arabidopsis thaliana GN=MFT PE=1 SV=1//4.94209e-70
Csa1G073740	217.264	109.697	0.83221	0.020525	0.28607	Up	gnl|BL_ORD_ID|52573 sp|Q84WQ5|CBSX5_ARATH CBS domain-containing protein CBSX5 OS=Arabidopsis thaliana GN=CBSX5 PE=2 SV=2//5.38493e-80
Csa1G073890	112.884	52.7746	0.86353	0.030966	0.36714	Up	gnl|BL_ORD_ID|217375 sp|Q9S9U1|LRK71_ARATH L-type lectin-domain containing receptor kinase VII.1 OS=Arabidopsis thaliana GN=LECRK71 PE=2 SV=1//0
Csa1G074930	769.964	338.059	1.0856	8.377e-05	0.0050396	Up	gnl|BL_ORD_ID|427850 sp|Q9FZ99|SMG7L_ARATH Protein SMG7L OS=Arabidopsis thaliana GN=SMG7L PE=2 SV=1//1.27528e-161
Csa1G075060	314.249	59.8851	1.9494	3.1731e-07	4.8868e-05	Up	gnl|BL_ORD_ID|117792 sp|Q9FE67|ERF80_ARATH Ethylene-responsive transcription factor 9 OS=Arabidopsis thaliana GN=ERF9 PE=2 SV=1//9.48427e-20
Csa1G095020	1329.84	871.969	0.55785	0.041507	0.42988	Up	gnl|BL_ORD_ID|122375 sp|Q6NMM8|F8H_ARATH Probable glucuronoxylan glucuronosyltransferase F8H OS=Arabidopsis thaliana GN=F8H PE=2 SV=1//3.37578e-176
Csa1G126040	2673.31	1536.62	0.73162	0.0074428	0.15102	Up	-//-
Csa1G126050	1672.53	1006.74	0.66423	0.020057	0.28191	Up	gnl|BL_ORD_ID|482470 sp|Q9FGZ9|UBL5_ARATH Ubiquitin-like protein 5 OS=Arabidopsis thaliana GN=UBL5 PE=3 SV=1//3.82781e-45
Csa1G132110	2306.79	1200.87	0.82751	0.010196	0.18539	Up	-//-
Csa1G145960	586.685	274.725	0.86192	0.032285	0.37468	Up	gnl|BL_ORD_ID|480183 sp|Q9FMY5|U2AFB_ARATH Splicing factor U2af small subunit B OS=Arabidopsis thaliana GN=U2AF35B PE=1 SV=1//1.22426e-115
Csa1G165230	43.4383	10.1708	1.1471	0.019107	0.27348	Up	gnl|BL_ORD_ID|253262 sp|Q9FMR3|NAC90_ARATH NAC domain-containing protein 90 OS=Arabidopsis thaliana GN=NAC090 PE=2 SV=1//8.00118e-74
Csa1G168920	1174.53	295.473	1.8213	3.4517e-11	1.5635e-08	Up	gnl|BL_ORD_ID|47987 sp|Q9FMS6|CAF1K_ARATH Probable CCR4-associated factor 1 homolog 11 OS=Arabidopsis thaliana GN=CAF1-11 PE=2 SV=1//5.03843e-135
Csa1G181360	843.122	334.198	1.2157	1.5349e-05	0.0013431	Up	gnl|BL_ORD_ID|3247 sp|Q9LZ98|AB20I_ARATH ABC transporter I family member 20 OS=Arabidopsis thaliana GN=ABCI20 PE=2 SV=1//0
Csa1G181410	14.8377	3.00385	0.9948	0.042669	NA	Up	-//-
Csa1G181430	138.139	76.8251	0.72508	0.035878	0.39887	Up	gnl|BL_ORD_ID|77702 sp|A7R385|CSPLC_VITVI CASP-like protein 2B1 OS=Vitis vinifera GN=GSVIVT00013502001 PE=2 SV=1//1.19061e-66
Csa1G181530	68.9058	28.0415	1.0176	0.011577	0.20238	Up	-//-
Csa1G183580	611.399	293.38	0.94659	0.0018277	0.054656	Up	gnl|BL_ORD_ID|85406 sp|Q41916|CYT5_ARATH Cysteine proteinase inhibitor 5 OS=Arabidopsis thaliana GN=CYS5 PE=2 SV=2//1.9249e-27
Csa1G186620	179.474	48.5353	1.2041	0.010828	0.19256	Up	-//-
Csa1G225410	1607.29	976.531	0.65225	0.022178	0.29909	Up	gnl|BL_ORD_ID|303832 sp|Q949Y3|PPA26_ARATH Bifunctional purple acid phosphatase 26 OS=Arabidopsis thaliana GN=PAP26 PE=1 SV=1//0
Csa1G250130	1940.52	584.551	1.3714	0.00058981	0.023717	Up	gnl|BL_ORD_ID|276022 sp|Q5N800|NYC1_ORYSJ Probable chlorophyll(ide) b reductase NYC1, chloroplastic OS=Oryza sativa subsp. japonica GN=NYC1 PE=1 SV=1//3.6141e-157
Csa1G257330	58.2059	21.3682	1.0215	0.022167	0.29909	Up	-//-
Csa1G263990	551.667	335.795	0.6411	0.032802	0.3783	Up	gnl|BL_ORD_ID|476966 sp|Q91Z38|TTC1_MOUSE Tetratricopeptide repeat protein 1 OS=Mus musculus GN=Ttc1 PE=2 SV=1//3.72401e-13
Csa1G264020	1465.46	660.034	1.0605	6.1928e-05	0.0039892	Up	-//-
Csa1G264530	353.731	139.371	1.1793	0.0002429	0.011811	Up	-//-
Csa1G265120	722.303	390.261	0.80216	0.0057681	0.12691	Up	-//-
Csa1G265130	33.6313	8.93538	1.2228	0.0093337	0.17488	Up	-//-
Csa1G265630	251.703	79.6569	1.4492	9.0719e-06	0.00087323	Up	-//-
Csa1G265650	126.959	50.0951	1.0814	0.0057288	0.12658	Up	-//-
Csa1G268280	794.586	355.26	1.029	0.0010105	0.035131	Up	gnl|BL_ORD_ID|542261 sp|Q5URA7|YR877_MIMIV Putative lipocalin R877 OS=Acanthamoeba polyphaga mimivirus GN=MIMI_R877 PE=1 SV=1//3.39228e-19
Csa1G277460	470.096	169.326	0.94315	0.045783	0.45425	Up	gnl|BL_ORD_ID|463463 sp|Q500U8|TKPR1_ARATH Tetraketide alpha-pyrone reductase 1 OS=Arabidopsis thaliana GN=TKPR1 PE=2 SV=1//1.96699e-36
Csa1G277980	2320.97	1230.5	0.76315	0.037624	0.4093	Up	-//-
Csa1G278490	118.932	18.9538	2.0046	1.6304e-06	0.00020582	Up	-//-
Csa1G278500	2609.77	506.295	1.7881	2.2651e-05	0.001789	Up	-//-
Csa1G287000	38.3972	2.45243	2.1168	1.2849e-05	0.0011308	Up	-//-
Csa1G287020	4464.84	1272.42	1.6716	1.96e-10	7.3624e-08	Up	gnl|BL_ORD_ID|457655 sp|Q8S8Q6|TET8_ARATH Tetraspanin-8 OS=Arabidopsis thaliana GN=TET8 PE=2 SV=1//9.02161e-99
Csa1G294020	2064.23	956.997	0.94661	0.0066451	0.13924	Up	gnl|BL_ORD_ID|57212 sp|Q8H1Z0|CER3_ARATH Protein ECERIFERUM 3 OS=Arabidopsis thaliana GN=CER3 PE=1 SV=1//0
Csa1G324370	1527.61	782.417	0.86331	0.0043696	0.10385	Up	gnl|BL_ORD_ID|317337 sp|Q9SZY4|PTR27_ARATH Protein NRT1/ PTR FAMILY 6.2 OS=Arabidopsis thaliana GN=NPF6.2 PE=1 SV=1//0
Csa1G397130	53.0635	14.8288	1.1324	0.017981	0.26475	Up	gnl|BL_ORD_ID|181576 sp|O24407|IAA16_ARATH Auxin-responsive protein IAA16 OS=Arabidopsis thaliana GN=IAA16 PE=1 SV=1//5.3649e-47
Csa1G420360	26.8459	0.988589	1.6322	0.00083776	0.030334	Up	gnl|BL_ORD_ID|305581 sp|Q40374|PR1_MEDTR Pathogenesis-related protein PR-1 OS=Medicago truncatula GN=PR-1 PE=2 SV=1//1.02592e-47
Csa1G422990	211.424	89.8642	0.97807	0.014171	0.23047	Up	gnl|BL_ORD_ID|501247 sp|Q38910|XTH23_ARATH Probable xyloglucan endotransglucosylase/hydrolase protein 23 OS=Arabidopsis thaliana GN=XTH23 PE=2 SV=1//1.37312e-134
Csa1G423060	53.7151	9.6955	1.5411	0.0011218	0.037887	Up	-//-
Csa1G423210	1234.66	779.042	0.60988	0.023859	0.3121	Up	gnl|BL_ORD_ID|494406 sp|Q9SUM4|VIL2_ARATH VIN3-like protein 2 OS=Arabidopsis thaliana GN=VIL2 PE=1 SV=1//0
Csa1G434160	547	317.351	0.68516	0.036949	0.40531	Up	-//-
Csa1G435790	142.004	54.505	1.0321	0.0161	0.24821	Up	gnl|BL_ORD_ID|461834 sp|Q8LBM2|TIF5A_ARATH Protein TIFY 5A OS=Arabidopsis thaliana GN=TIFY5A PE=1 SV=1//1.81222e-07
Csa1G435810	42.1482	1.46384	2.024	4.0237e-05	0.0028823	Up	-//-
Csa1G467720	699.278	314.541	1.0485	0.00020023	0.010144	Up	gnl|BL_ORD_ID|317552 sp|Q9C7R6|PUB17_ARATH U-box domain-containing protein 17 OS=Arabidopsis thaliana GN=PUB17 PE=2 SV=1//0
Csa1G470240	229.314	130.645	0.71254	0.026726	0.336	Up	-//-
Csa1G470410	578.531	314.732	0.80029	0.0042743	0.10222	Up	gnl|BL_ORD_ID|512870 sp|C0LGK9|Y2242_ARATH Probable LRR receptor-like serine/threonine-protein kinase At2g24230 OS=Arabidopsis thaliana GN=At2g24230 PE=2 SV=1//2.33246e-94
Csa1G479630	1530.39	693.151	1.0461	0.0001333	0.0075202	Up	gnl|BL_ORD_ID|239434 sp|Q39023|MPK3_ARATH Mitogen-activated protein kinase 3 OS=Arabidopsis thaliana GN=MPK3 PE=1 SV=2//0
Csa1G480700	266.912	155.646	0.69394	0.02412	0.3136	Up	-//-
Csa1G481200	475.231	171.443	1.3197	1.0526e-05	0.00097661	Up	gnl|BL_ORD_ID|107351 sp|Q9LZD3|E70A1_ARATH Exocyst complex component EXO70A1 OS=Arabidopsis thaliana GN=EXO70A1 PE=1 SV=1//1.52006e-77
Csa1G505400	211.74	52.9269	1.6878	2.0285e-06	0.00024218	Up	gnl|BL_ORD_ID|278341 sp|Q41350|OLP1_SOLLC Osmotin-like protein OS=Solanum lycopersicum PE=1 SV=1//1.30869e-123
Csa1G522000	1364.58	711.453	0.83209	0.0078739	0.15667	Up	gnl|BL_ORD_ID|107025 sp|P52409|E13B_WHEAT Glucan endo-1,3-beta-glucosidase OS=Triticum aestivum GN=GLC1 PE=2 SV=1//6.51686e-157
Csa1G523610	1504.18	965.773	0.58838	0.02712	0.34013	Up	gnl|BL_ORD_ID|418822 sp|O80933|SCL9_ARATH Scarecrow-like protein 9 OS=Arabidopsis thaliana GN=SCL9 PE=2 SV=1//3.604e-165
Csa1G524760	2360.86	1108.34	0.9535	0.0035626	0.088703	Up	gnl|BL_ORD_ID|281679 sp|Q9LNW3|P2C03_ARATH Protein phosphatase 2C 3 OS=Arabidopsis thaliana GN=AIP1 PE=1 SV=1//8.0047e-101
Csa1G527930	443.009	134.672	1.2103	0.0070005	0.14394	Up	gnl|BL_ORD_ID|257258 sp|Q304B9|NCASE_ARATH Neutral ceramidase OS=Arabidopsis thaliana GN=At2g38010 PE=3 SV=1//0
Csa1G528590	52.5288	23.9729	0.84132	0.049527	0.47702	Up	gnl|BL_ORD_ID|459258 sp|O82392|THIC_ARATH Phosphomethylpyrimidine synthase, chloroplastic OS=Arabidopsis thaliana GN=THIC PE=1 SV=1//0
Csa1G532300	1237.49	188.629	2.4542	2.0308e-17	5.2128e-14	Up	gnl|BL_ORD_ID|281723 sp|O80871|P2C25_ARATH Probable protein phosphatase 2C 25 OS=Arabidopsis thaliana GN=At2g30020 PE=1 SV=1//6.49626e-144
Csa1G537320	523.731	129.447	1.8083	1.4273e-09	4.3372e-07	Up	gnl|BL_ORD_ID|298150 sp|Q3EBR6|PLA16_ARATH Phospholipase A1-Igamma2, chloroplastic OS=Arabidopsis thaliana GN=At2g30550 PE=1 SV=2//2.23562e-128
Csa1G555090	16.5146	1.46384	1.357	0.0056298	NA	Up	-//-
Csa1G568480	107.765	38.6114	1.0563	0.017133	0.25819	Up	-//-
Csa1G568490	30.75	5.96962	1.4234	0.0029548	0.078326	Up	-//-
Csa1G569330	950.236	586.054	0.61845	0.047335	0.46348	Up	gnl|BL_ORD_ID|432972 sp|Q9XFR5|SR30_ARATH Serine/arginine-rich splicing factor SR30 OS=Arabidopsis thaliana GN=SR30 PE=1 SV=1//1.65491e-92
Csa1G569400	3013	1448.6	0.94045	0.0022697	0.064138	Up	-//-
Csa1G569430	825.107	452.387	0.76678	0.014745	0.23508	Up	gnl|BL_ORD_ID|517706 sp|Q9MA63|Y3550_ARATH REF/SRPP-like protein At3g05500 OS=Arabidopsis thaliana GN=At3g05500 PE=1 SV=1//3.09744e-94
Csa1G573610	1534.1	782.107	0.8926	0.00095922	0.033926	Up	gnl|BL_ORD_ID|262150 sp|Q56XP4|NHX2_ARATH Sodium/hydrogen exchanger 2 OS=Arabidopsis thaliana GN=NHX2 PE=2 SV=2//0
Csa1G574810	136.833	46.8247	1.2605	0.001012	0.035131	Up	gnl|BL_ORD_ID|85091 sp|Q43317|CYSK_CITLA Cysteine synthase OS=Citrullus lanatus PE=1 SV=1//7.73059e-149
Csa1G587990	1403.62	399.675	1.5616	4.2727e-06	0.00044764	Up	gnl|BL_ORD_ID|41754 sp|P48980|BGAL_SOLLC Beta-galactosidase OS=Solanum lycopersicum PE=1 SV=1//0
Csa1G589710	2915	282.557	2.6919	6.7234e-12	3.6981e-09	Up	gnl|BL_ORD_ID|162787 sp|Q96MB7|HARB1_HUMAN Putative nuclease HARBI1 OS=Homo sapiens GN=HARBI1 PE=1 SV=1//2.58048e-18
Csa1G590250	37.0292	11.3117	1.1609	0.011281	0.19811	Up	-//-
Csa1G597020	160.037	81.1588	0.82828	0.019032	0.27292	Up	gnl|BL_ORD_ID|521461 sp|Q8GXZ3|Y5102_ARATH Serine/threonine-protein kinase At5g01020 OS=Arabidopsis thaliana GN=At5g01020 PE=1 SV=1//3.30445e-152
Csa1G597730	100.079	12.9842	1.8609	7.7185e-05	0.0047323	Up	gnl|BL_ORD_ID|117702 sp|Q84QC2|ERF17_ARATH Ethylene-responsive transcription factor ERF017 OS=Arabidopsis thaliana GN=ERF017 PE=2 SV=1//7.99735e-52
Csa1G598330	1336.92	275.396	1.8888	3.3828e-07	5.1583e-05	Up	gnl|BL_ORD_ID|2991 sp|Q9SMZ4|AASS_ARATH Alpha-aminoadipic semialdehyde synthase OS=Arabidopsis thaliana GN=LKR/SDH PE=1 SV=1//0
Csa1G599400	326.81	168.933	0.84011	0.0077938	0.15528	Up	gnl|BL_ORD_ID|277588 sp|Q9SAV3|ODBB1_ARATH 2-oxoisovalerate dehydrogenase subunit beta 1, mitochondrial OS=Arabidopsis thaliana GN=BCDH BETA1 PE=2 SV=1//0
Csa1G601000	140.161	57.489	1.026	0.0093232	0.17488	Up	gnl|BL_ORD_ID|538691 sp|Q9SJ52|YLS9_ARATH Protein YLS9 OS=Arabidopsis thaliana GN=YLS9 PE=2 SV=1//2.19615e-09
Csa1G613540	757.38	473.457	0.6203	0.023568	0.3105	Up	gnl|BL_ORD_ID|500045 sp|Q8GUQ8|XDH1_ARATH Xanthine dehydrogenase 1 OS=Arabidopsis thaliana GN=XDH1 PE=1 SV=1//0
Csa1G615160	2274.18	1025.39	1.0378	0.00036722	0.016251	Up	gnl|BL_ORD_ID|254423 sp|Q56YN3|NADK1_ARATH NAD(H) kinase 1 OS=Arabidopsis thaliana GN=NADK1 PE=1 SV=2//0
Csa1G710160	87.4347	36.331	0.9614	0.023184	0.30803	Up	gnl|BL_ORD_ID|85385 sp|Q6TPK4|CYT1_ACTDE Cysteine proteinase inhibitor 1 OS=Actinidia deliciosa PE=1 SV=1//9.16499e-08
Csa2G000070	106.426	45.6655	1.0102	0.0067983	0.14175	Up	gnl|BL_ORD_ID|452513 sp|Q5RET6|T184C_PONAB Transmembrane protein 184C OS=Pongo abelii GN=TMEM184C PE=2 SV=1//1.052e-50
Csa2G000860	31.5755	7.16691	1.0171	0.039072	0.41643	Up	-//-
Csa2G004710	381.616	198.665	0.78958	0.028709	0.35112	Up	gnl|BL_ORD_ID|11097 sp|Q9FK16|AGP22_ARATH Arabinogalactan peptide 22 OS=Arabidopsis thaliana GN=AGP22 PE=3 SV=1//2.4943e-07
Csa2G005330	196.763	79.3127	0.90427	0.046619	0.45965	Up	-//-
Csa2G005340	206.717	96.2908	0.92706	0.0096909	0.17917	Up	-//-
Csa2G007990	1490.77	440.186	1.5992	1.7685e-08	4.0651e-06	Up	gnl|BL_ORD_ID|66281 sp|O22845|CML5_ARATH Calmodulin-like protein 5 OS=Arabidopsis thaliana GN=CML5 PE=2 SV=2//1.30924e-29
Csa2G009440	662.672	361.647	0.76922	0.016006	0.24724	Up	-//-
Csa2G009490	2742.28	1686.65	0.64572	0.015354	0.24031	Up	gnl|BL_ORD_ID|62231 sp|O65554|CIPK6_ARATH CBL-interacting serine/threonine-protein kinase 6 OS=Arabidopsis thaliana GN=CIPK6 PE=1 SV=1//0
Csa2G011510	875.723	559.181	0.59099	0.03388	0.38536	Up	gnl|BL_ORD_ID|300902 sp|Q9FGY9|PNG1_ARATH Peptide-N(4)-(N-acetyl-beta-glucosaminyl)asparagine amidase OS=Arabidopsis thaliana GN=PNG1 PE=2 SV=1//0
Csa2G012700	58.9794	9.96205	1.7674	8.9708e-05	0.005355	Up	-//-
Csa2G013290	62.559	18.9355	1.2213	0.0063892	0.13572	Up	gnl|BL_ORD_ID|6414 sp|P93092|ACP1_CASGL Acyl carrier protein 1, chloroplastic OS=Casuarina glauca GN=ACP1 PE=2 SV=1//7.06515e-39
Csa2G020870	129.175	64.4487	0.83738	0.02157	0.29502	Up	gnl|BL_ORD_ID|465034 sp|Q40392|TMVRN_NICGU TMV resistance protein N OS=Nicotiana glutinosa GN=N PE=1 SV=1//1.71971e-111
Csa2G030090	2053.63	821.961	1.1611	0.00030377	0.013965	Up	gnl|BL_ORD_ID|117903 sp|Q0JBH9|ERG3_ORYSJ Elicitor-responsive protein 3 OS=Oryza sativa subsp. japonica GN=ERG3 PE=2 SV=1//7.18917e-06
Csa2G033930	259.978	103.726	1.1765	0.0001587	0.0085161	Up	gnl|BL_ORD_ID|488907 sp|Q8LGG8|USPAL_ARATH Universal stress protein A-like protein OS=Arabidopsis thaliana GN=At3g01520 PE=1 SV=2//9.78582e-11
Csa2G035330	785.851	372.872	0.93853	0.004404	0.10419	Up	gnl|BL_ORD_ID|296858 sp|O80536|PIF3_ARATH Transcription factor PIF3 OS=Arabidopsis thaliana GN=PIF3 PE=1 SV=1//1.2083e-33
Csa2G037230	1241.72	721.229	0.71208	0.012377	0.21157	Up	gnl|BL_ORD_ID|138523 sp|Q9M0B6|GAE1_ARATH UDP-glucuronate 4-epimerase 1 OS=Arabidopsis thaliana GN=GAE1 PE=1 SV=1//0
Csa2G049960	1302.28	665.068	0.88163	0.0018373	0.054837	Up	gnl|BL_ORD_ID|501350 sp|Q9FKK7|XYLA_ARATH Xylose isomerase OS=Arabidopsis thaliana GN=XYLA PE=2 SV=2//0
Csa2G059720	4509.45	2903.7	0.57396	0.048453	0.47111	Up	gnl|BL_ORD_ID|257577 sp|Q9SUM3|NCPR2_ARATH NADPH--cytochrome P450 reductase 2 OS=Arabidopsis thaliana GN=ATR2 PE=1 SV=1//0
Csa2G062620	1097.77	696.515	0.60415	0.023387	0.30939	Up	gnl|BL_ORD_ID|3896 sp|Q9SZR1|ACA10_ARATH Calcium-transporting ATPase 10, plasma membrane-type OS=Arabidopsis thaliana GN=ACA10 PE=1 SV=2//0
Csa2G070310	268.513	22.4893	2.202	3.4318e-06	0.00037221	Up	gnl|BL_ORD_ID|178215 sp|P26413|HSP70_SOYBN Heat shock 70 kDa protein OS=Glycine max GN=HSP70 PE=1 SV=1//0
Csa2G129150	4136.43	2193.25	0.77168	0.031273	0.36794	Up	gnl|BL_ORD_ID|460703 sp|Q56WD9|THIK2_ARATH 3-ketoacyl-CoA thiolase 2, peroxisomal OS=Arabidopsis thaliana GN=PED1 PE=1 SV=2//0
Csa2G147920	910.076	288.741	1.3033	0.0012308	0.04059	Up	gnl|BL_ORD_ID|57210 sp|Q9SVM9|CER26_ARATH Protein ECERIFERUM 26 OS=Arabidopsis thaliana GN=CER26 PE=2 SV=1//9.77649e-76
Csa2G167190	1405.37	629.045	1.0209	0.0013891	0.044662	Up	gnl|BL_ORD_ID|39933 sp|Q9LIR6|BAM1_ARATH Beta-amylase 1, chloroplastic OS=Arabidopsis thaliana GN=BAM1 PE=1 SV=1//0
Csa2G222020	405.209	227.412	0.717	0.034701	0.39239	Up	gnl|BL_ORD_ID|291775 sp|Q3L181|PERR_RAUSE Perakine reductase OS=Rauvolfia serpentina GN=PR PE=1 SV=1//7.32975e-136
Csa2G224250	23.5336	4.90487	1.2507	0.01037	0.18693	Up	gnl|BL_ORD_ID|63572 sp|O22527|CLH1_ARATH Chlorophyllase-1 OS=Arabidopsis thaliana GN=CLH1 PE=1 SV=1//1.28673e-49
Csa2G234510	20.8496	0.988589	1.6726	0.00067226	NA	Up	gnl|BL_ORD_ID|80610 sp|Q9SMN0|CXE12_ARATH Probable carboxylesterase 12 OS=Arabidopsis thaliana GN=CXE12 PE=1 SV=1//1.96486e-82
Csa2G245480	25.047	6.99628	1.0172	0.037395	0.40758	Up	gnl|BL_ORD_ID|46101 sp|B9G9L9|BURPH_ORYSJ BURP domain-containing protein 17 OS=Oryza sativa subsp. japonica GN=BURP17 PE=2 SV=1//2.50598e-47
Csa2G251490	1139.45	721.766	0.60506	0.025121	0.3216	Up	gnl|BL_ORD_ID|139439 sp|Q9FH57|GATA5_ARATH GATA transcription factor 5 OS=Arabidopsis thaliana GN=GATA5 PE=2 SV=1//1.46728e-39
Csa2G252050	5349.49	3329.79	0.62564	0.023043	0.30693	Up	gnl|BL_ORD_ID|430863 sp|Q43075|SPE1_PEA Arginine decarboxylase OS=Pisum sativum PE=2 SV=1//0
Csa2G264040	121.684	37.1475	1.3736	0.00042224	0.018063	Up	gnl|BL_ORD_ID|535279 sp|Q9URY4|YI01_SCHPO Putative amidase C869.01 OS=Schizosaccharomyces pombe (strain 972 / ATCC 24843) GN=SPAC869.01 PE=3 SV=1//1.17757e-87
Csa2G270210	696.929	177.486	1.6354	1.0155e-05	0.0009479	Up	-//-
Csa2G270810	372.579	226.917	0.63886	0.035481	0.39746	Up	gnl|BL_ORD_ID|488308 sp|Q07404|UREH_BACSB Urease accessory protein UreH OS=Bacillus sp. (strain TB-90) GN=ureH PE=3 SV=1//7.56691e-07
Csa2G277000	8889.97	953.265	1.1847	0.014291	0.23138	Up	-//-
Csa2G287170	100.671	50.741	0.82191	0.025068	0.32146	Up	-//-
Csa2G295420	3229.72	1388.59	1.0935	0.00024751	0.011897	Up	gnl|BL_ORD_ID|224684 sp|Q08BI9|MCU_DANRE Calcium uniporter protein, mitochondrial OS=Danio rerio GN=mcu PE=2 SV=1//9.43807e-15
Csa2G295430	232.624	87.8124	1.1871	0.00082009	0.029858	Up	gnl|BL_ORD_ID|541196 sp|P38279|YPQ3_YEAST Probable vacuolar amino acid transporter YPQ3 OS=Saccharomyces cerevisiae (strain ATCC 204508 / S288c) GN=RTC2 PE=1 SV=1//1.94229e-07
Csa2G302250	188.316	29.2007	1.8957	2.0813e-05	0.0016931	Up	gnl|BL_ORD_ID|48654 sp|Q3B724|CALS5_ARATH Callose synthase 5 OS=Arabidopsis thaliana GN=CALS5 PE=1 SV=1//4.94336e-08
Csa2G302260	45.2346	8.65052	1.3179	0.0069767	0.14365	Up	gnl|BL_ORD_ID|48654 sp|Q3B724|CALS5_ARATH Callose synthase 5 OS=Arabidopsis thaliana GN=CALS5 PE=1 SV=1//0
Csa2G326500	32.3412	11.7488	0.95578	0.040411	0.42366	Up	gnl|BL_ORD_ID|329021 sp|O49841|RAC2A_ARATH Ras-related protein RABC2a OS=Arabidopsis thaliana GN=RABC2A PE=1 SV=1//3.17638e-98
Csa2G345960	831.254	450.069	0.78148	0.013369	0.22356	Up	-//-
Csa2G346030	43.4279	10.7222	1.2629	0.0076488	0.15322	Up	gnl|BL_ORD_ID|480257 sp|Q6DYE5|U496K_ARATH UPF0496 protein At1g20180 OS=Arabidopsis thaliana GN=At1g20180 PE=2 SV=2//4.9273e-36
Csa2G346080	755.835	181.369	1.5234	0.00041396	0.017759	Up	gnl|BL_ORD_ID|120733 sp|Q94CH6|EXL3_ARATH GDSL esterase/lipase EXL3 OS=Arabidopsis thaliana GN=EXL3 PE=2 SV=1//1.94895e-128
Csa2G348840	184.321	109.98	0.65217	0.046405	0.45813	Up	gnl|BL_ORD_ID|45121 sp|Q9LDD1|BRG3_ARATH Probable BOI-related E3 ubiquitin-protein ligase 3 OS=Arabidopsis thaliana GN=BRG3 PE=1 SV=1//2.57199e-23
Csa2G351630	47.7811	17.49	0.99255	0.029566	0.35702	Up	-//-
Csa2G351640	91.5023	26.4634	1.4136	0.00040478	0.017462	Up	gnl|BL_ORD_ID|176658 sp|P41152|HSF30_SOLPE Heat shock factor protein HSF30 OS=Solanum peruvianum GN=HSF30 PE=2 SV=1//1.01467e-109
Csa2G352420	199.545	80.8739	1.136	0.00057283	0.023401	Up	gnl|BL_ORD_ID|46665 sp|O82199|C3H20_ARATH Zinc finger CCCH domain-containing protein 20 OS=Arabidopsis thaliana GN=At2g19810 PE=2 SV=1//4.22168e-76
Csa2G352930	388.279	64.3711	1.994	1.3368e-06	0.00017301	Up	gnl|BL_ORD_ID|40471 sp|Q9M439|BCAT2_ARATH Branched-chain-amino-acid aminotransferase 2, chloroplastic OS=Arabidopsis thaliana GN=BCAT2 PE=1 SV=1//2.51613e-178
Csa2G354820	483.88	199.98	1.148	9.5526e-05	0.0055727	Up	gnl|BL_ORD_ID|544385 sp|Q96289|ZAT10_ARATH Zinc finger protein ZAT10 OS=Arabidopsis thaliana GN=ZAT10 PE=2 SV=1//2.46848e-45
Csa2G355030	287.624	113.153	1.1264	0.0019267	0.056735	Up	gnl|BL_ORD_ID|252111 sp|Q9FDW1|MYB44_ARATH Transcription factor MYB44 OS=Arabidopsis thaliana GN=MYB44 PE=2 SV=1//2.5742e-73
Csa2G360060	53.6035	14.3536	1.3409	0.0026369	0.072132	Up	gnl|BL_ORD_ID|80621 sp|Q9SX78|CXE2_ARATH Probable carboxylesterase 2 OS=Arabidopsis thaliana GN=CXE2 PE=2 SV=1//8.05419e-87
Csa2G360750	153.355	64.3162	1.0378	0.0054458	0.12232	Up	gnl|BL_ORD_ID|422359 sp|Q61FW2|SEL10_CAEBR F-box/WD repeat-containing protein sel-10 OS=Caenorhabditis briggsae GN=sel-10 PE=3 SV=1//5.92799e-13
Csa2G360850	360.916	182.717	0.88283	0.0029625	0.078394	Up	gnl|BL_ORD_ID|378134 sp|Q09463|RNF5_CAEEL RING finger protein 5 OS=Caenorhabditis elegans GN=rnf-5 PE=1 SV=1//2.9966e-27
Csa2G363020	5675.67	3398.24	0.68062	0.010989	0.19475	Up	gnl|BL_ORD_ID|303979 sp|Q9SDZ9|PPAF2_IPOBA Purple acid phosphatase 2 OS=Ipomoea batatas GN=PAP2 PE=1 SV=1//0
Csa2G369220	295.307	140.721	0.91583	0.0082931	0.16108	Up	gnl|BL_ORD_ID|48935 sp|Q8L936|CAP16_ARATH Putative clathrin assembly protein At4g40080 OS=Arabidopsis thaliana GN=At4g40080 PE=2 SV=2//8.51759e-46
Csa2G371110	71.3744	29.0118	0.97642	0.021774	0.29598	Up	gnl|BL_ORD_ID|317693 sp|Q9SJY5|PUMP5_ARATH Mitochondrial uncoupling protein 5 OS=Arabidopsis thaliana GN=PUMP5 PE=2 SV=1//1.82679e-136
Csa2G371610	672.583	204.507	1.508	3.032e-06	0.00033838	Up	gnl|BL_ORD_ID|317693 sp|Q9SJY5|PUMP5_ARATH Mitochondrial uncoupling protein 5 OS=Arabidopsis thaliana GN=PUMP5 PE=2 SV=1//7.07328e-145
Csa2G372880	26.4409	4.94295	1.3812	0.0043972	0.10419	Up	-//-
Csa2G375240	171.57	35.8924	1.637	0.00017821	0.0092721	Up	gnl|BL_ORD_ID|223489 sp|Q9S7G7|MB3R1_ARATH Myb-related protein 3R-1 OS=Arabidopsis thaliana GN=MYB3R-1 PE=2 SV=1//1.03727e-168
Csa2G377370	300.512	127.147	1.0459	0.0036536	0.090009	Up	gnl|BL_ORD_ID|59753 sp|Q641Z5|CHAC2_RAT Cation transport regulator-like protein 2 OS=Rattus norvegicus GN=Chac2 PE=2 SV=1//2.39819e-31
Csa2G377910	647.297	292.546	1.0305	0.0004914	0.020399	Up	gnl|BL_ORD_ID|267594 sp|Q8VZQ0|NRX3_ARATH Probable nucleoredoxin 3 OS=Arabidopsis thaliana GN=At4g31240 PE=2 SV=1//1.47705e-153
Csa2G377990	568.955	203.931	1.2746	0.00017566	0.0092018	Up	gnl|BL_ORD_ID|317390 sp|Q3SZ85|PTRD1_BOVIN Putative peptidyl-tRNA hydrolase PTRHD1 OS=Bos taurus GN=PTRHD1 PE=2 SV=2//1.59476e-27
Csa2G379360	1623.65	616.371	1.0765	0.0093095	0.17488	Up	-//-
Csa2G381800	82.2042	13.7641	1.9568	2.6607e-06	0.00030131	Up	-//-
Csa2G382470	214.653	36.4621	1.5467	0.0012575	0.041294	Up	-//-
Csa2G382480	39.0851	12.9278	1.0916	0.017051	0.25758	Up	-//-
Csa2G384430	774.24	156.138	1.9603	2.6588e-08	5.3179e-06	Up	-//-
Csa2G385070	627.753	388.63	0.62398	0.034254	0.38844	Up	gnl|BL_ORD_ID|296624 sp|Q2N2K1|PHYK1_SOYBN Probable phytol kinase 1, chloroplastic OS=Glycine max PE=2 SV=1//6.3492e-119
Csa2G401430	527.422	160.395	1.3473	0.0008501	0.03059	Up	gnl|BL_ORD_ID|80615 sp|Q9LT10|CXE18_ARATH Probable carboxylesterase 18 OS=Arabidopsis thaliana GN=CXE18 PE=1 SV=1//2.33728e-87
Csa2G404770	998.502	540.562	0.78767	0.010796	0.19221	Up	-//-
Csa2G404850	274.401	113.973	1.1014	0.00087297	0.031267	Up	gnl|BL_ORD_ID|510580 sp|P0C5E2|Y1839_ARATH Probable serine/threonine-protein kinase At1g18390 OS=Arabidopsis thaliana GN=At1g18390 PE=2 SV=2//3.19825e-24
Csa2G406060	973.264	400.044	0.98161	0.01859	0.27027	Up	gnl|BL_ORD_ID|499638 sp|Q9S763|WRK45_ARATH Probable WRKY transcription factor 45 OS=Arabidopsis thaliana GN=WRKY45 PE=2 SV=1//6.00561e-46
Csa2G406130	356.812	217.66	0.64366	0.027253	0.34151	Up	-//-
Csa2G406690	15.3283	0.513334	1.1463	0.013228	NA	Up	gnl|BL_ORD_ID|438132 sp|Q9S850|SUOX_ARATH Sulfite oxidase OS=Arabidopsis thaliana GN=SOX PE=1 SV=1//0
Csa2G406780	73.3187	32.395	0.93444	0.018978	0.27265	Up	gnl|BL_ORD_ID|66264 sp|Q9SRE6|CML38_ARATH Calcium-binding protein CML38 OS=Arabidopsis thaliana GN=CML38 PE=2 SV=1//1.78767e-28
Csa2G408350	199.389	6.76781	3.6233	1.5853e-18	8.1382e-15	Up	-//-
Csa2G409500	474.104	153.705	1.4384	4.6152e-06	0.00047386	Up	gnl|BL_ORD_ID|157703 sp|Q9SGP6|GRXC9_ARATH Glutaredoxin-C9 OS=Arabidopsis thaliana GN=GRXC9 PE=1 SV=1//8.02584e-38
Csa2G415540	954.293	570.203	0.67873	0.014107	0.2304	Up	gnl|BL_ORD_ID|6389 sp|P0CZ23|ACOX3_ARATH Acyl-coenzyme A oxidase 3, peroxisomal OS=Arabidopsis thaliana GN=ACX3 PE=1 SV=1//0
Csa2G416220	33.5457	9.77166	1.1458	0.014666	0.2341	Up	gnl|BL_ORD_ID|77122 sp|Q339N5|CSLH1_ORYSJ Cellulose synthase-like protein H1 OS=Oryza sativa subsp. japonica GN=CSLH1 PE=2 SV=2//4.66534e-174
Csa2G417830	375.014	132.508	1.1086	0.010425	0.18693	Up	gnl|BL_ORD_ID|25065 sp|Q9SA96|AROD1_ARATH Arogenate dehydratase/prephenate dehydratase 1, chloroplastic OS=Arabidopsis thaliana GN=ADT1 PE=1 SV=1//2.87917e-150
Csa2G418850	248.266	119.828	0.88738	0.013452	0.22425	Up	gnl|BL_ORD_ID|39555 sp|A8MRC7|B3GT2_ARATH Probable beta-1,3-galactosyltransferase 2 OS=Arabidopsis thaliana GN=B3GALT2 PE=2 SV=1//0
Csa2G418950	415.517	140.872	1.3502	5.6454e-05	0.0036997	Up	gnl|BL_ORD_ID|431566 sp|P87027|SPG1_SCHPO Septum-promoting GTP-binding protein 1 OS=Schizosaccharomyces pombe (strain 972 / ATCC 24843) GN=spg1 PE=1 SV=1//1.80872e-54
Csa2G420990	1203.81	26.4056	0.9484	0.029001	0.35299	Up	gnl|BL_ORD_ID|5382 sp|P49296|ACEA_CUCSA Isocitrate lyase OS=Cucumis sativus PE=3 SV=1//0
Csa2G441240	998.167	482.694	0.88432	0.013605	0.22554	Up	gnl|BL_ORD_ID|54628 sp|Q9S9N9|CCR1_ARATH Cinnamoyl-CoA reductase 1 OS=Arabidopsis thaliana GN=CCR1 PE=1 SV=1//2.4998e-35
Csa2G445270	303.336	156.424	0.83918	0.0087606	0.16761	Up	-//-
Csa3G000170	2227.55	1268.08	0.69392	0.046548	0.45925	Up	gnl|BL_ORD_ID|532205 sp|O14197|YDQ4_SCHPO Uncharacterized transporter C5D6.04 OS=Schizosaccharomyces pombe (strain 972 / ATCC 24843) GN=SPAC5D6.04 PE=3 SV=1//3.00971e-08
Csa3G002890	3455.4	1985.91	0.73735	0.0050546	0.1155	Up	gnl|BL_ORD_ID|230568 sp|Q9SGU9|MGL_ARATH Methionine gamma-lyase OS=Arabidopsis thaliana GN=MGL PE=1 SV=1//0
Csa3G009460	305.953	193.515	0.59295	0.047127	0.46259	Up	gnl|BL_ORD_ID|264362 sp|Q5AHI7|NOP12_CANAL Nucleolar protein 12 OS=Candida albicans (strain SC5314 / ATCC MYA-2876) GN=NOP12 PE=3 SV=1//9.52675e-31
Csa3G017030	277.404	167.603	0.64917	0.032324	0.37468	Up	gnl|BL_ORD_ID|522367 sp|Q9LTC0|Y5707_ARATH Probable receptor-like protein kinase At5g47070 OS=Arabidopsis thaliana GN=At5g47070 PE=1 SV=1//3.06717e-146
Csa3G017050	283.011	144.977	0.77948	0.043908	0.4456	Up	gnl|BL_ORD_ID|296769 sp|Q9SLG9|PI5K5_ARATH Phosphatidylinositol 4-phosphate 5-kinase 5 OS=Arabidopsis thaliana GN=PIP5K5 PE=2 SV=1//3.9044e-14
Csa3G018320	327.137	133.421	1.1544	0.00015395	0.008319	Up	gnl|BL_ORD_ID|108598 sp|Q8VZ91|EF103_ARATH Ethylene-responsive transcription factor 6 OS=Arabidopsis thaliana GN=ERF6 PE=2 SV=2//1.91151e-41
Csa3G019340	316.813	122.014	1.0979	0.0056296	0.12506	Up	gnl|BL_ORD_ID|305181 sp|Q20390|PPT1_CAEEL Palmitoyl-protein thioesterase 1 OS=Caenorhabditis elegans GN=ppt-1 PE=2 SV=2//3.81351e-31
Csa3G033730	1276.03	818.601	0.57838	0.046685	0.4598	Up	-//-
Csa3G047750	274.403	18.9157	3.0319	1.9882e-14	3.0621e-11	Up	-//-
Csa3G047820	13.1945	0.988589	1.263	0.0090771	NA	Up	gnl|BL_ORD_ID|39936 sp|Q9FM68|BAM4_ARATH Inactive beta-amylase 4, chloroplastic OS=Arabidopsis thaliana GN=BAM4 PE=2 SV=1//0
Csa3G064230	82.7623	28.992	1.1803	0.0035789	0.088759	Up	-//-
Csa3G076020	455.905	218.038	0.89989	0.011141	0.1969	Up	gnl|BL_ORD_ID|210859 sp|Q948T6|LGUL_ORYSJ Lactoylglutathione lyase OS=Oryza sativa subsp. japonica GN=GLX-I PE=1 SV=2//1.0874e-80
Csa3G081900	383.529	188.001	0.91357	0.0031663	0.082364	Up	gnl|BL_ORD_ID|286697 sp|Q9LSQ6|PBP1_ARATH Calcium-binding protein PBP1 OS=Arabidopsis thaliana GN=PBP1 PE=1 SV=1//2.20634e-35
Csa3G099590	174.74	92.51	0.76341	0.039783	0.42009	Up	gnl|BL_ORD_ID|286697 sp|Q9LSQ6|PBP1_ARATH Calcium-binding protein PBP1 OS=Arabidopsis thaliana GN=PBP1 PE=1 SV=1//6.56421e-36
Csa3G099660	4242.36	2368.23	0.72606	0.032153	0.37468	Up	gnl|BL_ORD_ID|66946 sp|Q94AS9|CNGC4_ARATH Cyclic nucleotide-gated ion channel 4 OS=Arabidopsis thaliana GN=CNGC4 PE=2 SV=2//0
Csa3G099670	17.3919	4.46769	0.98198	0.046225	NA	Up	-//-
Csa3G099710	164.787	74.4671	0.9784	0.0051431	0.117	Up	-//-
Csa3G114450	37.8288	7.98487	1.4175	0.0026661	0.072672	Up	-//-
Csa3G119240	2573.42	716.391	1.5977	1.8847e-06	0.00023036	Up	gnl|BL_ORD_ID|30572 sp|P46897|ATHB7_ARATH Homeobox-leucine zipper protein ATHB-7 OS=Arabidopsis thaliana GN=ATHB-7 PE=2 SV=2//3.77256e-55
Csa3G119500	1273.54	460.341	1.282	9.4083e-05	0.0055094	Up	gnl|BL_ORD_ID|42050 sp|Q9LNJ5|BH013_ARATH Transcription factor bHLH13 OS=Arabidopsis thaliana GN=BHLH13 PE=2 SV=1//0
Csa3G119650	262.553	103.514	1.0364	0.012144	0.20873	Up	-//-
Csa3G119700	1829.44	374.713	2.0886	5.4009e-14	5.5453e-11	Up	gnl|BL_ORD_ID|499634 sp|Q8H0Y8|WRK41_ARATH Probable WRKY transcription factor 41 OS=Arabidopsis thaliana GN=WRKY41 PE=2 SV=2//1.01636e-36
Csa3G121560	106.418	35.2648	1.1046	0.014794	0.23538	Up	gnl|BL_ORD_ID|206345 sp|P46519|LEA14_SOYBN Desiccation protectant protein Lea14 homolog OS=Glycine max PE=2 SV=1//1.48927e-77
Csa3G122420	25.1846	2.96577	1.5075	0.0021916	0.062737	Up	gnl|BL_ORD_ID|303299 sp|P93005|PP181_ARATH Pentatricopeptide repeat-containing protein At2g33680 OS=Arabidopsis thaliana GN=PCMP-E19 PE=3 SV=1//1.36383e-23
Csa3G123180	95.4065	23.7642	1.5873	6.5392e-05	0.0041557	Up	gnl|BL_ORD_ID|40154 sp|Q58FX0|BAP2_ARATH BON1-associated protein 2 OS=Arabidopsis thaliana GN=BAP2 PE=1 SV=1//1.50634e-26
Csa3G124990	202.357	118.041	0.6834	0.03276	0.37821	Up	gnl|BL_ORD_ID|156717 sp|Q6AWX7|GRF12_ORYSJ Growth-regulating factor 12 OS=Oryza sativa subsp. japonica GN=GRF12 PE=2 SV=1//8.36863e-18
Csa3G129750	87.6657	28.5549	1.303	0.00079948	0.029557	Up	gnl|BL_ORD_ID|262896 sp|B3LFA3|NIPA2_ARATH Probable magnesium transporter NIPA2 OS=Arabidopsis thaliana GN=At4g13800 PE=2 SV=1//1.80329e-132
Csa3G132580	330.024	106.481	1.3606	0.00020953	0.010546	Up	gnl|BL_ORD_ID|420171 sp|Q8GXU5|SDI1_ARATH Protein SULFUR DEFICIENCY-INDUCED 1 OS=Arabidopsis thaliana GN=SDI1 PE=2 SV=1//2.29081e-97
Csa3G133140	768.807	174.862	1.7169	1.0785e-05	0.00098873	Up	gnl|BL_ORD_ID|460703 sp|Q56WD9|THIK2_ARATH 3-ketoacyl-CoA thiolase 2, peroxisomal OS=Arabidopsis thaliana GN=PED1 PE=1 SV=2//0
Csa3G133990	203.6	34.1071	1.8251	4.2472e-05	0.0030005	Up	gnl|BL_ORD_ID|126306 sp|O22780|FBT9_ARATH Probable folate-biopterin transporter 9, chloroplastic OS=Arabidopsis thaliana GN=At2g33280 PE=3 SV=2//4.0117e-150
Csa3G134540	61.3546	25.7414	0.9485	0.02534	0.3236	Up	gnl|BL_ORD_ID|242188 sp|Q84LK0|MSH1_ARATH DNA mismatch repair protein MSH1, mitochondrial OS=Arabidopsis thaliana GN=MSH1 PE=1 SV=1//0
Csa3G144140	1118.16	552.299	0.82049	0.035343	0.39731	Up	gnl|BL_ORD_ID|198004 sp|Q5XEP9|KCS17_ARATH 3-ketoacyl-CoA synthase 17 OS=Arabidopsis thaliana GN=KCS17 PE=2 SV=2//0
Csa3G147740	129.718	57.3748	0.91942	0.023404	0.30939	Up	gnl|BL_ORD_ID|178345 sp|Q9SKY8|HSP7H_ARATH Heat shock 70 kDa protein 8 OS=Arabidopsis thaliana GN=HSP70-8 PE=1 SV=1//0
Csa3G149320	1816.52	1091.64	0.66114	0.025108	0.3216	Up	gnl|BL_ORD_ID|204896 sp|Q8LKS5|LACS7_ARATH Long chain acyl-CoA synthetase 7, peroxisomal OS=Arabidopsis thaliana GN=LACS7 PE=1 SV=2//0
Csa3G151490	28.1879	3.00385	1.2057	0.013041	0.21984	Up	gnl|BL_ORD_ID|77623 sp|C6TBD0|CSPL6_SOYBN CASP-like protein 1E1 OS=Glycine max PE=2 SV=1//3.90966e-43
Csa3G164460	539.495	19.1625	3.2034	1.8829e-12	1.1153e-09	Up	-//-
Csa3G164470	452.268	224.803	0.80273	0.042757	0.43842	Up	gnl|BL_ORD_ID|277565 sp|Q9M7Z1|ODB2_ARATH Lipoamide acyltransferase component of branched-chain alpha-keto acid dehydrogenase complex, mitochondrial OS=Arabidopsis thaliana GN=BCE2 PE=1 SV=1//0
Csa3G164490	70.0246	17.3574	1.523	0.0002988	0.013852	Up	gnl|BL_ORD_ID|181130 sp|Q6Q2C2|HYES_PIG Bifunctional epoxide hydrolase 2 OS=Sus scrofa GN=EPHX2 PE=2 SV=1//2.71203e-54
Csa3G164500	335.963	167.603	0.90157	0.0023966	0.066987	Up	gnl|BL_ORD_ID|31182 sp|Q8L9T5|ATL2_ARATH RING-H2 finger protein ATL2 OS=Arabidopsis thaliana GN=ATL2 PE=2 SV=2//1.3877e-49
Csa3G164530	74.1182	27.7369	1.0508	0.014329	0.23138	Up	-//-
Csa3G165620	428.867	198.629	0.99693	0.00081917	0.029858	Up	gnl|BL_ORD_ID|69472 sp|Q8GZ17|COBL7_ARATH COBRA-like protein 7 OS=Arabidopsis thaliana GN=COBL7 PE=1 SV=2//0
Csa3G166350	127.553	53.9155	0.93372	0.028619	0.35065	Up	-//-
Csa3G168930	545.064	208.361	1.113	0.0044639	0.10512	Up	gnl|BL_ORD_ID|62191 sp|Q67XD9|CINV2_ARATH Alkaline/neutral invertase CINV2 OS=Arabidopsis thaliana GN=CINV2 PE=2 SV=1//0
Csa3G171040	25.9503	6.88205	1.1317	0.018892	0.27192	Up	gnl|BL_ORD_ID|416349 sp|Q5RD67|S2544_PONAB Solute carrier family 25 member 44 OS=Pongo abelii GN=SLC25A44 PE=2 SV=2//1.05148e-40
Csa3G171150	145.15	69.5425	0.88205	0.017024	0.25755	Up	gnl|BL_ORD_ID|427632 sp|Q9NZC9|SMAL1_HUMAN SWI/SNF-related matrix-associated actin-dependent regulator of chromatin subfamily A-like protein 1 OS=Homo sapiens GN=SMARCAL1 PE=1 SV=1//5.85537e-70
Csa3G172920	382.669	114.122	1.4046	0.00031096	0.014253	Up	gnl|BL_ORD_ID|129427 sp|Q9FJL3|FKB65_ARATH Peptidyl-prolyl cis-trans isomerase FKBP65 OS=Arabidopsis thaliana GN=FKBP65 PE=1 SV=1//0
Csa3G173020	296.938	158.933	0.78931	0.014779	0.23538	Up	gnl|BL_ORD_ID|119378 sp|O22854|ETFQO_ARATH Electron transfer flavoprotein-ubiquinone oxidoreductase, mitochondrial OS=Arabidopsis thaliana GN=ETFQO PE=2 SV=1//0
Csa3G180260	1223.75	46.6329	3.2419	4.8212e-13	3.7126e-10	Up	gnl|BL_ORD_ID|103310 sp|Q9M0L0|DRE1A_ARATH Dehydration-responsive element-binding protein 1A OS=Arabidopsis thaliana GN=DREB1A PE=1 SV=2//3.02172e-62
Csa3G180310	50.1459	18.669	1.0281	0.01914	0.2737	Up	gnl|BL_ORD_ID|416785 sp|Q3V050|S47A2_MOUSE Multidrug and toxin extrusion protein 2 OS=Mus musculus GN=Slc47a2 PE=1 SV=1//4.80669e-66
Csa3G181940	258.377	155.931	0.64038	0.044692	0.4484	Up	gnl|BL_ORD_ID|167470 sp|Q6Z9C8|HFB2B_ORYSJ Heat stress transcription factor B-2b OS=Oryza sativa subsp. japonica GN=HSFB2B PE=2 SV=1//1.57196e-64
Csa3G183350	712.623	365.851	0.86607	0.0033878	0.085815	Up	-//-
Csa3G183950	740.279	221.492	1.1824	0.0099995	0.18356	Up	gnl|BL_ORD_ID|178386 sp|P51819|HSP83_IPONI Heat shock protein 83 OS=Ipomoea nil GN=HSP83A PE=2 SV=1//0
Csa3G183970	49.6475	14.087	1.236	0.0068108	0.14175	Up	-//-
Csa3G199590	44.0042	16.1784	0.95733	0.038601	0.41573	Up	gnl|BL_ORD_ID|252111 sp|Q9FDW1|MYB44_ARATH Transcription factor MYB44 OS=Arabidopsis thaliana GN=MYB44 PE=2 SV=1//7.00182e-52
Csa3G234000	1232.16	693.161	0.72585	0.025863	0.32837	Up	gnl|BL_ORD_ID|163660 sp|Q45223|HBD_BRADU 3-hydroxybutyryl-CoA dehydrogenase OS=Bradyrhizobium diazoefficiens (strain JCM 10833 / IAM 13628 / NBRC 14792 / USDA 110) GN=hbdA PE=3 SV=1//2.25768e-93
Csa3G270270	563.753	357.015	0.59632	0.039031	0.41631	Up	gnl|BL_ORD_ID|182263 sp|Q94AS5|ICME_ARATH Isoprenylcysteine alpha-carbonyl methylesterase ICME OS=Arabidopsis thaliana GN=ICME PE=2 SV=1//0
Csa3G308190	603.563	174.199	1.6001	1.4833e-07	2.5104e-05	Up	gnl|BL_ORD_ID|317558 sp|Q5PNY6|PUB21_ARATH U-box domain-containing protein 21 OS=Arabidopsis thaliana GN=PUB21 PE=2 SV=1//1.99362e-130
Csa3G319280	456.31	181.369	1.1581	0.00049477	0.020484	Up	gnl|BL_ORD_ID|66238 sp|Q9C8Y1|CML23_ARATH Probable calcium-binding protein CML23 OS=Arabidopsis thaliana GN=CML23 PE=2 SV=1//9.81417e-49
Csa3G333840	575.655	221.962	1.119	0.0035652	0.088703	Up	gnl|BL_ORD_ID|234022 sp|Q9SSK7|MLP34_ARATH MLP-like protein 34 OS=Arabidopsis thaliana GN=MLP34 PE=2 SV=1//6.70252e-13
Csa3G337350	578.962	43.1354	2.8073	2.8606e-11	1.335e-08	Up	gnl|BL_ORD_ID|201190 sp|P85524|KIRO_ACTDE Kirola OS=Actinidia deliciosa PE=1 SV=1//1.54912e-11
Csa3G346920	389.299	122.718	1.4831	1.3201e-06	0.00017301	Up	-//-
Csa3G363180	787.946	513.762	0.56236	0.045578	0.45316	Up	gnl|BL_ORD_ID|207579 sp|Q9C550|LEU12_ARATH 2-isopropylmalate synthase 2, chloroplastic OS=Arabidopsis thaliana GN=IPMS2 PE=1 SV=1//0
Csa3G405510	1192.61	325.794	1.678	2.3019e-08	4.8932e-06	Up	gnl|BL_ORD_ID|61878 sp|Q69VG1|CIGR1_ORYSJ Chitin-inducible gibberellin-responsive protein 1 OS=Oryza sativa subsp. japonica GN=CIGR1 PE=2 SV=1//0
Csa3G405520	21.3402	3.4791	1.3421	0.00631	NA	Up	-//-
Csa3G434960	19.8865	4.86679	1.0559	0.031718	NA	Up	gnl|BL_ORD_ID|233542 sp|Q8L799|MIOX1_ARATH Inositol oxygenase 1 OS=Arabidopsis thaliana GN=MIOX1 PE=2 SV=1//1.98022e-173
Csa3G442050	57.2506	22.11	1.0185	0.017371	0.25973	Up	-//-
Csa3G483760	366.581	211.71	0.68517	0.040728	0.42532	Up	gnl|BL_ORD_ID|39705 sp|Q9CA93|BAC2_ARATH Mitochondrial arginine transporter BAC2 OS=Arabidopsis thaliana GN=BAC2 PE=1 SV=1//3.43839e-135
Csa3G483770	486.538	178.44	1.3029	9.6105e-06	0.00091365	Up	-//-
Csa3G485850	80.1924	29.1063	1.0882	0.011512	0.20171	Up	gnl|BL_ORD_ID|299019 sp|Q2V4B9|PLST3_ARATH Probable plastidic glucose transporter 3 OS=Arabidopsis thaliana GN=At1g79820 PE=2 SV=2//0
Csa3G575330	557.347	243.499	1.0626	0.00059676	0.02381	Up	gnl|BL_ORD_ID|125092 sp|B5WWZ9|FAO2_LOTJA Long-chain-alcohol oxidase FAO2 OS=Lotus japonicus GN=FAO2 PE=2 SV=1//0
Csa3G588470	76.2701	24.6386	1.1899	0.0065415	0.13782	Up	gnl|BL_ORD_ID|211462 sp|Q67ZU1|LIP2_ARATH Triacylglycerol lipase 2 OS=Arabidopsis thaliana GN=LIP2 PE=2 SV=1//1.41941e-160
Csa3G589570	1721.78	1134.1	0.55401	0.038989	0.41631	Up	gnl|BL_ORD_ID|159376 sp|Q9LK27|GTE8_ARATH Transcription factor GTE8 OS=Arabidopsis thaliana GN=GTE8 PE=2 SV=2//8.28685e-09
Csa3G595190	50.5171	1.42577	2.4113	8.2579e-07	0.00011562	Up	gnl|BL_ORD_ID|176083 sp|P13853|HS17C_ARATH 17.6 kDa class I heat shock protein 3 OS=Arabidopsis thaliana GN=HSP17.6C PE=2 SV=2//8.05108e-32
Csa3G598910	212.143	55.5133	1.35	0.0027967	0.075698	Up	gnl|BL_ORD_ID|212700 sp|Q03200|LIRP1_ORYSJ Light-regulated protein OS=Oryza sativa subsp. japonica GN=LIR1 PE=2 SV=1//1.78987e-17
Csa3G604110	453.26	57.7571	2.5669	2.4746e-14	3.3211e-11	Up	gnl|BL_ORD_ID|281690 sp|Q5SN75|P2C08_ORYSJ Probable protein phosphatase 2C 8 OS=Oryza sativa subsp. japonica GN=Os01g0656200 PE=2 SV=1//6.08187e-91
Csa3G627710	35.4899	10.7602	1.0968	0.020275	0.28387	Up	gnl|BL_ORD_ID|94709 sp|Q6GLM5|DESI1_XENLA Desumoylating isopeptidase 1 OS=Xenopus laevis GN=desi1 PE=2 SV=1//7.67766e-42
Csa3G635870	961.292	320.943	1.2911	0.00070691	0.027082	Up	gnl|BL_ORD_ID|480453 sp|O22822|U74F2_ARATH UDP-glycosyltransferase 74F2 OS=Arabidopsis thaliana GN=UGT74F2 PE=1 SV=1//3.22813e-127
Csa3G680120	250.644	12.0718	2.6424	2.4782e-08	5.0888e-06	Up	gnl|BL_ORD_ID|153180 sp|C7G304|GOLS2_SOLLC Galactinol synthase 2 OS=Solanum lycopersicum GN=GOLS2 PE=2 SV=1//0
Csa3G681150	371.113	57.3946	2.2429	8.6757e-10	3.1073e-07	Up	gnl|BL_ORD_ID|419096 sp|Q9LEY1|SCP35_ARATH Serine carboxypeptidase-like 35 OS=Arabidopsis thaliana GN=SCPL35 PE=2 SV=1//0
Csa3G681160	29.6156	5.45628	1.1677	0.017842	0.2632	Up	gnl|BL_ORD_ID|419096 sp|Q9LEY1|SCP35_ARATH Serine carboxypeptidase-like 35 OS=Arabidopsis thaliana GN=SCPL35 PE=2 SV=1//7.5666e-60
Csa3G681660	33.7014	8.02295	1.0246	0.037651	0.4093	Up	gnl|BL_ORD_ID|419096 sp|Q9LEY1|SCP35_ARATH Serine carboxypeptidase-like 35 OS=Arabidopsis thaliana GN=SCPL35 PE=2 SV=1//3.36392e-43
Csa3G686210	251.685	142.678	0.70241	0.039725	0.42009	Up	-//-
Csa3G695850	65.6714	28.3462	0.92443	0.026967	0.33876	Up	-//-
Csa3G702070	837.759	281.896	1.3812	1.6494e-05	0.0014098	Up	gnl|BL_ORD_ID|507858 sp|Q8W486|Y1491_ARATH Uncharacterized protein At1g04910 OS=Arabidopsis thaliana GN=At1g04910 PE=2 SV=1//1.20979e-62
Csa3G706170	317.847	80.8725	1.6205	1.6435e-05	0.0014098	Up	-//-
Csa3G710230	745.559	339.919	1.0086	0.0010291	0.035535	Up	-//-
Csa3G710730	147.058	65.7405	0.97586	0.0065214	0.13777	Up	-//-
Csa3G710750	44.0821	13.1746	1.1854	0.0093883	0.17569	Up	gnl|BL_ORD_ID|134183 sp|Q551H4|FRAY2_DICDI Serine/threonine-protein kinase fray2 OS=Dictyostelium discoideum GN=fray2 PE=3 SV=1//1.69733e-108
Csa3G710870	697.326	298.648	1.1181	5.1844e-05	0.0035047	Up	gnl|BL_ORD_ID|499633 sp|Q9SAH7|WRK40_ARATH Probable WRKY transcription factor 40 OS=Arabidopsis thaliana GN=WRKY40 PE=1 SV=1//4.50793e-61
Csa3G727960	768.342	505.378	0.55261	0.045998	0.45528	Up	gnl|BL_ORD_ID|66270 sp|Q9SVG9|CML42_ARATH Calcium-binding protein CML42 OS=Arabidopsis thaliana GN=CML42 PE=1 SV=1//8.74264e-57
Csa3G728130	81165.2	33506.1	1.0902	0.0017256	0.052835	Up	gnl|BL_ORD_ID|218578 sp|P85894|LTP1_MORNI Non-specific lipid-transfer protein 1 OS=Morus nigra PE=1 SV=1//3.49978e-31
Csa3G730710	933.226	510.335	0.73961	0.035414	0.39746	Up	gnl|BL_ORD_ID|214297 sp|Q9LZX1|LOR15_ARATH Protein LURP-one-related 15 OS=Arabidopsis thaliana GN=At5g01750 PE=1 SV=1//6.75824e-74
Csa3G730770	572.755	207.622	1.3088	1.6569e-05	0.0014098	Up	-//-
Csa3G730850	665.673	436.784	0.55678	0.041595	0.42993	Up	gnl|BL_ORD_ID|305563 sp|O80915|PR1B4_ARATH PRA1 family protein B4 OS=Arabidopsis thaliana GN=PRA1B4 PE=1 SV=1//1.27843e-68
Csa3G730920	319.274	187.07	0.6803	0.031029	0.36725	Up	gnl|BL_ORD_ID|217371 sp|Q9SR87|LRK61_ARATH Probable L-type lectin-domain containing receptor kinase VI.1 OS=Arabidopsis thaliana GN=LECRK61 PE=2 SV=1//0
Csa3G730940	1099.91	87.7728	2.9264	5.2947e-14	5.5453e-11	Up	gnl|BL_ORD_ID|515157 sp|O26373|Y273_METTH UPF0098 protein MTH_273 OS=Methanothermobacter thermautotrophicus (strain ATCC 29096 / DSM 1053 / JCM 10044 / NBRC 100330 / Delta H) GN=MTH_273 PE=3 SV=1//1.03787e-30
Csa3G731060	1382.95	877.541	0.6058	0.021026	0.29027	Up	gnl|BL_ORD_ID|6395 sp|Q96329|ACOX4_ARATH Acyl-coenzyme A oxidase 4, peroxisomal OS=Arabidopsis thaliana GN=ACX4 PE=1 SV=1//0
Csa3G731740	239.308	142.547	0.6579	0.039009	0.41631	Up	gnl|BL_ORD_ID|377086 sp|Q5ZM74|RN141_CHICK RING finger protein 141 OS=Gallus gallus GN=RNF141 PE=2 SV=1//1.24281e-07
Csa3G731860	349.863	207.374	0.674	0.026637	0.33543	Up	gnl|BL_ORD_ID|517485 sp|C0LGP4|Y3475_ARATH Probable LRR receptor-like serine/threonine-protein kinase At3g47570 OS=Arabidopsis thaliana GN=At3g47570 PE=2 SV=1//0
Csa3G732470	739.233	442.655	0.66583	0.024129	0.3136	Up	gnl|BL_ORD_ID|90249 sp|Q9FF86|DCR_ARATH BAHD acyltransferase DCR OS=Arabidopsis thaliana GN=DCR PE=2 SV=1//2.54994e-62
Csa3G739050	363.725	106.707	1.2887	0.0031811	0.082479	Up	-//-
Csa3G748200	64.5111	10.7983	1.8522	2.376e-05	0.0018532	Up	gnl|BL_ORD_ID|206367 sp|P20075|LEAD8_DAUCA Embryonic protein DC-8 OS=Daucus carota PE=3 SV=1//3.24621e-56
Csa3G748780	209.791	22.1664	2.26	4.4245e-07	6.4897e-05	Up	-//-
Csa3G760510	135.024	21.3682	1.9563	5.3077e-06	0.00053427	Up	gnl|BL_ORD_ID|262154 sp|Q8S397|NHX4_ARATH Sodium/hydrogen exchanger 4 OS=Arabidopsis thaliana GN=NHX4 PE=2 SV=2//1.0525e-63
Csa3G760520	123.989	16.9005	2.029	4.7815e-06	0.00048768	Up	gnl|BL_ORD_ID|262154 sp|Q8S397|NHX4_ARATH Sodium/hydrogen exchanger 4 OS=Arabidopsis thaliana GN=NHX4 PE=2 SV=2//2.48905e-129
Csa3G776960	2341.96	1466.63	0.6234	0.017556	0.26145	Up	-//-
Csa3G777580	741.374	328.349	0.98806	0.0062265	0.133	Up	gnl|BL_ORD_ID|189423 sp|P26792|INV1_DAUCA Beta-fructofuranosidase, insoluble isoenzyme 1 OS=Daucus carota GN=INV1 PE=1 SV=1//0
Csa3G779010	815.703	190.396	1.8237	3.7901e-08	7.2964e-06	Up	gnl|BL_ORD_ID|538691 sp|Q9SJ52|YLS9_ARATH Protein YLS9 OS=Arabidopsis thaliana GN=YLS9 PE=2 SV=1//2.58387e-66
Csa3G779020	144.418	49.7905	1.3088	0.00017767	0.0092721	Up	gnl|BL_ORD_ID|538691 sp|Q9SJ52|YLS9_ARATH Protein YLS9 OS=Arabidopsis thaliana GN=YLS9 PE=2 SV=1//1.49565e-52
Csa3G781050	66.824	29.2586	0.91753	0.026238	0.33177	Up	gnl|BL_ORD_ID|271580 sp|Q9CAF2|NUD26_ARATH Nudix hydrolase 26, chloroplastic OS=Arabidopsis thaliana GN=NUDT26 PE=1 SV=1//4.40297e-17
Csa3G781590	639.642	361.023	0.73981	0.01329	0.22297	Up	-//-
Csa3G782630	677.356	310.093	1.0237	0.00032877	0.014892	Up	gnl|BL_ORD_ID|317560 sp|Q84TG3|PUB23_ARATH E3 ubiquitin-protein ligase PUB23 OS=Arabidopsis thaliana GN=PUB23 PE=1 SV=1//2.65376e-143
Csa3G782680	879.65	291.121	1.4595	1.1215e-07	2.032e-05	Up	gnl|BL_ORD_ID|439294 sp|Q9ZSD4|SY121_ARATH Syntaxin-121 OS=Arabidopsis thaliana GN=SYP121 PE=1 SV=1//4.76503e-145
Csa3G784360	420.926	143.932	1.3077	0.00023687	0.011618	Up	-//-
Csa3G792070	27.0172	7.28114	1.0903	0.024617	0.31704	Up	gnl|BL_ORD_ID|129364 sp|Q9LMR5|FK126_ARATH F-box/kelch-repeat protein At1g15670 OS=Arabidopsis thaliana GN=At1g15670 PE=2 SV=1//6.09945e-56
Csa3G812760	1146.79	540.6	0.96763	0.0015339	0.04861	Up	gnl|BL_ORD_ID|3685 sp|Q8WTS1|ABHD5_HUMAN 1-acylglycerol-3-phosphate O-acyltransferase ABHD5 OS=Homo sapiens GN=ABHD5 PE=1 SV=1//1.16296e-06
Csa3G812790	196.49	73.8015	1.2136	0.00037152	0.016327	Up	-//-
Csa3G816710	815.692	345.094	1.0693	0.0017102	0.052573	Up	-//-
Csa3G818250	2625.68	567.338	1.6675	8.0942e-05	0.0049272	Up	gnl|BL_ORD_ID|317321 sp|Q9SX20|PTR18_ARATH Protein NRT1/ PTR FAMILY 3.1 OS=Arabidopsis thaliana GN=NPF3.1 PE=2 SV=1//0
Csa3G820500	122.476	27.5099	1.6893	2.9099e-05	0.0021861	Up	gnl|BL_ORD_ID|38780 sp|P47082|AVT1_YEAST Vacuolar amino acid transporter 1 OS=Saccharomyces cerevisiae (strain ATCC 204508 / S288c) GN=AVT1 PE=1 SV=1//1.56448e-29
Csa3G823050	366.334	203.436	0.71771	0.043038	0.44013	Up	gnl|BL_ORD_ID|173706 sp|O81027|HMGCL_ARATH Hydroxymethylglutaryl-CoA lyase, mitochondrial OS=Arabidopsis thaliana GN=HMGCL PE=1 SV=2//3.31494e-155
Csa3G823060	1833.84	893.215	0.89804	0.007616	0.15313	Up	gnl|BL_ORD_ID|66261 sp|P30188|CML35_ARATH Probable calcium-binding protein CML35 OS=Arabidopsis thaliana GN=CML35 PE=2 SV=2//2.52216e-29
Csa3G824810	47.9784	16.7299	1.0891	0.013559	0.22514	Up	gnl|BL_ORD_ID|315798 sp|Q8T9S7|PTEN_DICDI Phosphatidylinositol 3,4,5-trisphosphate 3-phosphatase and dual-specificity protein phosphatase PTEN OS=Dictyostelium discoideum GN=pteN PE=2 SV=1//4.00634e-62
Csa3G826650	269.85	34.8474	2.4518	2.0578e-11	9.9037e-09	Up	gnl|BL_ORD_ID|262863 sp|Q19KC1|NIP21_MAIZE Aquaporin NIP2-1 OS=Zea mays GN=NIP2-1 PE=2 SV=2//1.9368e-92
Csa3G826690	164.966	87.5854	0.79298	0.017244	0.25885	Up	gnl|BL_ORD_ID|252088 sp|P81392|MYB06_ANTMA Myb-related protein 306 OS=Antirrhinum majus GN=MYB306 PE=2 SV=1//1.72981e-98
Csa3G826700	444.411	204.18	0.99896	0.0011654	0.038933	Up	-//-
Csa3G827220	149.578	18.3841	2.4434	1.8746e-10	7.2176e-08	Up	-//-
Csa3G835890	523.31	275.357	0.81966	0.0090052	0.1708	Up	gnl|BL_ORD_ID|162897 sp|Q02283|HAT5_ARATH Homeobox-leucine zipper protein HAT5 OS=Arabidopsis thaliana GN=HAT5 PE=1 SV=1//6.64724e-51
Csa3G835900	175.814	94.0668	0.76127	0.033724	0.38444	Up	-//-
Csa3G836500	2567.46	1436.45	0.72294	0.032821	0.3783	Up	gnl|BL_ORD_ID|126966 sp|Q07511|FDH_SOLTU Formate dehydrogenase, mitochondrial OS=Solanum tuberosum GN=FDH1 PE=1 SV=2//0
Csa3G837040	423.226	75.7574	1.8247	2.4523e-05	0.0018746	Up	-//-
Csa3G845500	1233.13	756.416	0.63076	0.036572	0.40289	Up	gnl|BL_ORD_ID|331932 sp|Q2HXL0|RBOHC_SOLTU Respiratory burst oxidase homolog protein C OS=Solanum tuberosum GN=RBOHC PE=1 SV=2//0
Csa3G849900	388.853	233.84	0.65862	0.027456	0.34211	Up	gnl|BL_ORD_ID|150685 sp|Q9C5V5|GLR28_ARATH Glutamate receptor 2.8 OS=Arabidopsis thaliana GN=GLR2.8 PE=2 SV=2//5.78911e-16
Csa3G851910	791.657	215.487	1.4406	0.0005255	0.02164	Up	-//-
Csa3G854760	157.088	73.2501	0.94614	0.0056586	0.12539	Up	gnl|BL_ORD_ID|141325 sp|Q9LN68|GATL1_ARATH Probable galacturonosyltransferase-like 1 OS=Arabidopsis thaliana GN=GATL1 PE=2 SV=1//1.19191e-173
Csa3G872170	1670.94	554.398	1.373	5.1119e-05	0.0034836	Up	gnl|BL_ORD_ID|428431 sp|Q93X17|SNAK2_SOLTU Snakin-2 OS=Solanum tuberosum GN=SN2 PE=1 SV=1//4.78966e-31
Csa3G874380	3054.48	590.022	2.1302	8.8497e-13	6.1952e-10	Up	gnl|BL_ORD_ID|267585 sp|Q0JIL1|NRX2_ORYSJ Probable nucleoredoxin 2 OS=Oryza sativa subsp. japonica GN=Os01g0794400 PE=2 SV=1//2.69179e-120
Csa3G875960	523.432	275.245	0.84281	0.0030122	0.079574	Up	-//-
Csa3G877620	2338.9	1375.78	0.6805	0.027799	0.34499	Up	gnl|BL_ORD_ID|199939 sp|Q9FY48|KEG_ARATH E3 ubiquitin-protein ligase KEG OS=Arabidopsis thaliana GN=KEG PE=1 SV=2//6.83148e-06
Csa3G888570	11290.2	4110.57	1.2357	0.00048122	0.020085	Up	gnl|BL_ORD_ID|332895 sp|Q08298|RD22_ARATH Dehydration-responsive protein RD22 OS=Arabidopsis thaliana GN=RD22 PE=2 SV=1//2.73239e-91
Csa3G889170	178.239	78.0422	1.0187	0.0033991	0.085961	Up	-//-
Csa3G889760	180.269	76.8602	0.90845	0.035426	0.39746	Up	gnl|BL_ORD_ID|483621 sp|F8WKW1|UGT2_GARJA 7-deoxyloganetin glucosyltransferase OS=Gardenia jasminoides GN=UGT85A24 PE=1 SV=1//0
Csa3G889770	646.915	33.478	3.2008	2.5877e-14	3.3211e-11	Up	gnl|BL_ORD_ID|120943 sp|Q9ZPE7|EXO_ARATH Protein EXORDIUM OS=Arabidopsis thaliana GN=EXO PE=2 SV=1//1.25948e-111
Csa3G889970	375.365	230.51	0.62536	0.042036	0.43392	Up	gnl|BL_ORD_ID|291132 sp|Q8W490|PEPK2_ARATH Serine/threonine-protein kinase PEPKR2 OS=Arabidopsis thaliana GN=PEPKR2 PE=2 SV=1//0
Csa3G891640	37.3304	7.87064	1.4593	0.0017547	0.053234	Up	gnl|BL_ORD_ID|201080 sp|Q91784|KIF4_XENLA Chromosome-associated kinesin KIF4 OS=Xenopus laevis GN=kif4 PE=2 SV=1//2.94049e-154
Csa3G904070	258.668	48.2886	1.9873	1.1843e-07	2.1209e-05	Up	gnl|BL_ORD_ID|317317 sp|Q9LQL2|PTR14_ARATH Protein NRT1/ PTR FAMILY 7.3 OS=Arabidopsis thaliana GN=NPF7.3 PE=1 SV=2//0
Csa3G910670	242.841	99.8841	1.0366	0.0071571	0.14619	Up	gnl|BL_ORD_ID|120745 sp|Q850K7|EXLB1_ORYSJ Expansin-like B1 OS=Oryza sativa subsp. japonica GN=EXLB1 PE=2 SV=2//1.69423e-92
Csa3G912380	223.372	89.791	1.1237	0.0012806	0.041873	Up	gnl|BL_ORD_ID|66818 sp|Q7XC27|CNBL1_ORYSJ Calcineurin B-like protein 1 OS=Oryza sativa subsp. japonica GN=CBL1 PE=2 SV=2//9.25303e-121
Csa3G912910	321.966	24.468	3.0309	9.4324e-16	2.0753e-12	Up	gnl|BL_ORD_ID|120744 sp|O23547|EXLB1_ARATH Expansin-like B1 OS=Arabidopsis thaliana GN=EXLB1 PE=2 SV=2//5.75011e-91
Csa3G914000	3284.04	1771.53	0.7809	0.015978	0.24724	Up	gnl|BL_ORD_ID|5592 sp|Q8L856|ACFR1_ARATH Transmembrane ascorbate ferrireductase 1 OS=Arabidopsis thaliana GN=CYB561A PE=1 SV=1//1.31961e-85
Csa3G914010	803.733	389.049	0.92421	0.0036426	0.090009	Up	-//-
Csa3G914020	79.5201	6.33063	2.5362	9.6115e-09	2.3964e-06	Up	-//-
Csa3G914030	121.066	27.9471	1.653	4.7668e-05	0.0033219	Up	-//-
Csa4G000030	135.93	64.2019	0.88042	0.022661	0.30322	Up	-//-
Csa4G000600	560.918	279.713	0.90885	0.0016779	0.051995	Up	gnl|BL_ORD_ID|112773 sp|Q9LMU1|EGY3_ARATH Probable zinc metallopeptidase EGY3, chloroplastic OS=Arabidopsis thaliana GN=EGY3 PE=2 SV=1//0
Csa4G001820	193.3	115.95	0.65046	0.040289	0.42325	Up	gnl|BL_ORD_ID|231130 sp|B8K1V7|MHX_ARAHH Magnesium/proton exchanger OS=Arabidopsis halleri subsp. halleri GN=MHX PE=1 SV=1//0
Csa4G001950	975.428	196.554	1.9785	9.6473e-09	2.3964e-06	Up	gnl|BL_ORD_ID|438825 sp|O24301|SUS2_PEA Sucrose synthase 2 OS=Pisum sativum GN=SUS2 PE=2 SV=1//0
Csa4G003640	228.816	118.06	0.8412	0.008342	0.1616	Up	gnl|BL_ORD_ID|437668 sp|F4JKK0|SUD1_ARATH Probable E3 ubiquitin ligase SUD1 OS=Arabidopsis thaliana GN=SUD1 PE=1 SV=1//1.60716e-08
Csa4G004860	159.944	46.5018	1.5205	1.2537e-05	0.0011096	Up	gnl|BL_ORD_ID|483369 sp|Q39090|UFO_ARATH Protein UNUSUAL FLORAL ORGANS OS=Arabidopsis thaliana GN=UFO PE=1 SV=2//2.58752e-17
Csa4G004970	2166.97	1196.86	0.78873	0.0030527	0.079956	Up	gnl|BL_ORD_ID|298468 sp|Q41142|PLDA1_RICCO Phospholipase D alpha 1 OS=Ricinus communis GN=PLD1 PE=1 SV=1//0
Csa4G004980	1558.38	679.222	1.0796	0.00024311	0.011811	Up	-//-
Csa4G005000	114.787	32.3569	1.4695	0.00016184	0.0086247	Up	gnl|BL_ORD_ID|176109 sp|Q9SSQ8|HS26M_ARATH 26.5 kDa heat shock protein, mitochondrial OS=Arabidopsis thaliana GN=HSP26.5 PE=2 SV=1//1.57826e-34
Csa4G011730	740.502	320.323	1.0895	0.00020806	0.010506	Up	gnl|BL_ORD_ID|189320 sp|Q8VZR6|INT1_ARATH Inositol transporter 1 OS=Arabidopsis thaliana GN=INT1 PE=1 SV=1//0
Csa4G026920	153.597	55.1889	1.1963	0.0019322	0.056788	Up	-//-
Csa4G031070	165.631	70.3407	0.98845	0.012204	0.20953	Up	gnl|BL_ORD_ID|41902 sp|Q9LV33|BGL44_ARATH Beta-glucosidase 44 OS=Arabidopsis thaliana GN=BGLU44 PE=2 SV=1//0
Csa4G043870	405.855	165.507	0.9612	0.025534	0.32527	Up	gnl|BL_ORD_ID|12333 sp|Q70E96|AL3F1_ARATH Aldehyde dehydrogenase family 3 member F1 OS=Arabidopsis thaliana GN=ALDH3F1 PE=2 SV=2//0
Csa4G044990	267.262	120.302	0.97653	0.0055304	0.12362	Up	gnl|BL_ORD_ID|85673 sp|O23240|D2HDH_ARATH D-2-hydroxyglutarate dehydrogenase, mitochondrial OS=Arabidopsis thaliana GN=D2HGDH PE=1 SV=3//1.68224e-29
Csa4G045040	2292.75	72.26	3.9734	2.469e-24	3.8025e-20	Up	-//-
Csa4G047980	783.079	377.483	0.91352	0.0060863	0.13073	Up	gnl|BL_ORD_ID|509364 sp|Q9SRE5|Y1666_ARATH Uncharacterized protein At1g76660 OS=Arabidopsis thaliana GN=At1g76660 PE=2 SV=1//7.78695e-25
Csa4G047990	609.341	363.265	0.66902	0.025285	0.32317	Up	gnl|BL_ORD_ID|461790 sp|A2RVM0|TIC32_ARATH Short-chain dehydrogenase TIC 32, chloroplastic OS=Arabidopsis thaliana GN=TIC32 PE=2 SV=1//2.74922e-143
Csa4G050270	44.0561	15.7032	1.0368	0.021215	0.29173	Up	gnl|BL_ORD_ID|61490 sp|Q9FFR9|CHX18_ARATH Cation/H(+) antiporter 18 OS=Arabidopsis thaliana GN=CHX18 PE=2 SV=1//0
Csa4G051470	324.567	187.642	0.70962	0.018054	0.26532	Up	gnl|BL_ORD_ID|499634 sp|Q8H0Y8|WRK41_ARATH Probable WRKY transcription factor 41 OS=Arabidopsis thaliana GN=WRKY41 PE=2 SV=2//2.99387e-55
Csa4G054280	1074.07	631.872	0.67854	0.030091	0.36093	Up	gnl|BL_ORD_ID|77121 sp|Q0WVN5|CSLG3_ARATH Cellulose synthase-like protein G3 OS=Arabidopsis thaliana GN=CSLG3 PE=2 SV=2//0
Csa4G054810	422.079	172.852	1.1343	0.00038254	0.016642	Up	gnl|BL_ORD_ID|439111 sp|Q8LBF7|SWET7_ARATH Bidirectional sugar transporter SWEET7 OS=Arabidopsis thaliana GN=SWEET7 PE=2 SV=1//6.36102e-90
Csa4G056600	473.281	43.9153	2.7951	1.6029e-13	1.3715e-10	Up	gnl|BL_ORD_ID|3335 sp|Q949P1|ABAH1_ARATH Abscisic acid 8&apos;-hydroxylase 1 OS=Arabidopsis thaliana GN=CYP707A1 PE=2 SV=1//0
Csa4G064040	470.566	282.336	0.66835	0.01927	0.27421	Up	gnl|BL_ORD_ID|522240 sp|C0LGH3|Y5614_ARATH Probable LRR receptor-like serine/threonine-protein kinase At1g56140 OS=Arabidopsis thaliana GN=At1g56140 PE=2 SV=2//4.33421e-93
Csa4G064690	303.694	45.6274	2.2479	2.1219e-09	6.0518e-07	Up	gnl|BL_ORD_ID|257385 sp|Q9LRR7|NCED3_ARATH 9-cis-epoxycarotenoid dioxygenase NCED3, chloroplastic OS=Arabidopsis thaliana GN=NCED3 PE=2 SV=1//0
Csa4G082370	400.9	205.837	0.82451	0.017329	0.25937	Up	gnl|BL_ORD_ID|116803 sp|Q39688|EP1G_DAUCA Epidermis-specific secreted glycoprotein EP1 OS=Daucus carota GN=EP1 PE=1 SV=1//7.89161e-142
Csa4G082970	395.153	132.527	1.3163	0.00030112	0.013885	Up	-//-
Csa4G088750	335.61	161.538	0.93375	0.002853	0.076549	Up	gnl|BL_ORD_ID|168097 sp|Q9ZRA2|HGD_ARATH Homogentisate 1,2-dioxygenase OS=Arabidopsis thaliana GN=HGO PE=2 SV=2//0
Csa4G103350	1257.26	613.086	0.88798	0.010067	0.18399	Up	gnl|BL_ORD_ID|96627 sp|P93472|DIM_PEA Delta(24)-sterol reductase OS=Pisum sativum GN=DIM PE=1 SV=1//0
Csa4G112650	1802.55	705.241	1.0583	0.0092561	0.17448	Up	gnl|BL_ORD_ID|131275 sp|Q9ZWQ9|FLS_CITUN Flavonol synthase/flavanone 3-hydroxylase OS=Citrus unshiu GN=FLS PE=1 SV=1//2.68755e-55
Csa4G120790	48.1419	21.6347	0.85147	0.048146	0.46901	Up	-//-
Csa4G126430	916.492	268.806	1.1776	0.011174	0.1969	Up	-//-
Csa4G159320	484.988	43.1735	2.6906	5.0549e-11	2.1625e-08	Up	gnl|BL_ORD_ID|261238 sp|Q9LXV5|NFYA1_ARATH Nuclear transcription factor Y subunit A-1 OS=Arabidopsis thaliana GN=NFYA1 PE=2 SV=1//1.79082e-30
Csa4G172540	1032.54	672.943	0.56194	0.045809	0.45425	Up	gnl|BL_ORD_ID|56253 sp|Q38873|CDPK7_ARATH Calcium-dependent protein kinase 7 OS=Arabidopsis thaliana GN=CPK7 PE=2 SV=1//0
Csa4G192080	4197.15	2338.42	0.72593	0.033609	0.38389	Up	-//-
Csa4G192100	71.2966	33.8207	0.82246	0.047368	0.46348	Up	-//-
Csa4G193250	57.0611	21.6347	1.008	0.021701	0.29553	Up	gnl|BL_ORD_ID|256789 sp|Q9FLJ2|NC100_ARATH NAC domain-containing protein 100 OS=Arabidopsis thaliana GN=NAC100 PE=2 SV=1//7.24886e-80
Csa4G214830	504.955	156.576	1.524	1.8514e-07	3.0216e-05	Up	gnl|BL_ORD_ID|117643 sp|Q39096|ERD15_ARATH Protein EARLY RESPONSIVE TO DEHYDRATION 15 OS=Arabidopsis thaliana GN=ERD15 PE=1 SV=1//4.57513e-21
Csa4G242880	1067.99	388.819	1.3373	8.3863e-07	0.00011636	Up	-//-
Csa4G242890	137.142	35.8375	1.3772	0.0020018	0.058279	Up	-//-
Csa4G269130	525.634	237.924	1.0194	0.00086646	0.031106	Up	gnl|BL_ORD_ID|12669 sp|Q7G192|ALDO2_ARATH Indole-3-acetaldehyde oxidase OS=Arabidopsis thaliana GN=AAO2 PE=1 SV=2//0
Csa4G280560	270.844	143.062	0.76678	0.038199	0.41256	Up	gnl|BL_ORD_ID|538687 sp|O64864|YLS3_ARATH Protein YLS3 OS=Arabidopsis thaliana GN=YLS3 PE=2 SV=1//6.07569e-43
Csa4G285710	300.413	160.968	0.80441	0.0079632	0.15751	Up	gnl|BL_ORD_ID|425907 sp|Q9M2P4|SINA2_ARATH E3 ubiquitin-protein ligase SINAT2 OS=Arabidopsis thaliana GN=SINAT2 PE=1 SV=1//1.73487e-159
Csa4G288610	199.641	29.9989	1.9949	4.3139e-06	0.0004489	Up	gnl|BL_ORD_ID|214375 sp|O24370|LOX21_SOLTU Linoleate 13S-lipoxygenase 2-1, chloroplastic OS=Solanum tuberosum GN=LOX2.1 PE=1 SV=1//1.7652e-17
Csa4G293170	489.246	277.221	0.72212	0.022776	0.30422	Up	gnl|BL_ORD_ID|283464 sp|Q9SF47|PAH1_ARATH Phosphatidate phosphatase PAH1 OS=Arabidopsis thaliana GN=PAH1 PE=1 SV=1//4.47723e-41
Csa4G296260	928.875	82.8877	2.9676	1.4475e-17	4.4587e-14	Up	-//-
Csa4G303090	481.24	260.697	0.74341	0.038838	0.41631	Up	-//-
Csa4G303700	114.039	21.5769	1.4503	0.0024995	0.068865	Up	gnl|BL_ORD_ID|176083 sp|P13853|HS17C_ARATH 17.6 kDa class I heat shock protein 3 OS=Arabidopsis thaliana GN=HSP17.6C PE=2 SV=2//4.88102e-61
Csa4G326540	89.3608	33.0225	1.1548	0.0031714	0.082364	Up	-//-
Csa4G326550	801.641	129.729	2.0443	5.2459e-07	7.5441e-05	Up	gnl|BL_ORD_ID|11188 sp|Q94AL9|AGT22_ARATH Alanine--glyoxylate aminotransferase 2 homolog 2, mitochondrial OS=Arabidopsis thaliana GN=AGT3 PE=1 SV=2//0
Csa4G329560	128.446	59.2209	0.91903	0.015182	0.23884	Up	-//-
Csa4G377740	1439.73	833.227	0.70578	0.020061	0.28191	Up	gnl|BL_ORD_ID|152170 sp|Q84WV0|GLYC7_ARATH Serine hydroxymethyltransferase 7 OS=Arabidopsis thaliana GN=SHM7 PE=2 SV=1//0
Csa4G378260	930.056	232.357	1.8273	4.4801e-11	1.9714e-08	Up	gnl|BL_ORD_ID|534342 sp|Q9Y7K5|YGI3_SCHPO Uncharacterized WD repeat-containing protein C2A9.03 OS=Schizosaccharomyces pombe (strain 972 / ATCC 24843) GN=SPBC2A9.03 PE=3 SV=2//2.50581e-30
Csa4G411390	510.469	231.819	0.88642	0.029936	0.35991	Up	gnl|BL_ORD_ID|116792 sp|Q5NDL0|EOGT_RAT EGF domain-specific O-linked N-acetylglucosamine transferase OS=Rattus norvegicus GN=Eogt PE=2 SV=1//2.68805e-07
Csa4G420130	2117.35	1275.92	0.64786	0.037858	0.4106	Up	-//-
Csa4G608130	432.488	126.919	1.5832	1.4675e-07	2.5104e-05	Up	gnl|BL_ORD_ID|27891 sp|Q9LS40|ASPG1_ARATH Protein ASPARTIC PROTEASE IN GUARD CELL 1 OS=Arabidopsis thaliana GN=ASPG1 PE=1 SV=1//1.64041e-62
Csa4G618410	1187.49	483.105	1.0698	0.0042623	0.1022	Up	-//-
Csa4G618500	929.207	468.18	0.81247	0.031071	0.36725	Up	gnl|BL_ORD_ID|483356 sp|Q66PF3|UFOG3_FRAAN Putative UDP-glucose flavonoid 3-O-glucosyltransferase 3 OS=Fragaria ananassa GN=GT3 PE=2 SV=1//1.5586e-130
Csa4G621190	179.332	81.8427	0.96446	0.0057396	0.12664	Up	gnl|BL_ORD_ID|119384 sp|Q9C8L4|ETHE1_ARATH Persulfide dioxygenase ETHE1 homolog, mitochondrial OS=Arabidopsis thaliana GN=GLY3 PE=1 SV=3//5.24262e-127
Csa4G622230	837.733	378.173	1.0468	0.00016999	0.008966	Up	gnl|BL_ORD_ID|47140 sp|H2DH21|C7A29_PANGI Cytochrome P450 CYP72A219 OS=Panax ginseng PE=2 SV=1//5.3638e-55
Csa4G622760	25.426	7.79448	0.99729	0.039421	0.41871	Up	gnl|BL_ORD_ID|125111 sp|Q9C8L2|FAP3_ARATH Fatty-acid-binding protein 3 OS=Arabidopsis thaliana GN=FAP3 PE=1 SV=1//4.4372e-94
Csa4G622770	65.2769	27.2616	0.90989	0.039024	0.41631	Up	gnl|BL_ORD_ID|510673 sp|Q9SYM9|Y1853_ARATH Receptor-like serine/threonine-protein kinase At1g78530 OS=Arabidopsis thaliana GN=At1g78530 PE=2 SV=1//2.07406e-10
Csa4G629470	6076.43	996.301	2.1461	1.08e-08	2.6401e-06	Up	gnl|BL_ORD_ID|454378 sp|Q9FN30|TAT2_ARATH Probable aminotransferase TAT2 OS=Arabidopsis thaliana GN=At5g53970 PE=2 SV=1//3.33439e-06
Csa4G630010	469.058	57.3748	2.407	1.1566e-09	3.9585e-07	Up	gnl|BL_ORD_ID|117790 sp|O80340|ERF78_ARATH Ethylene-responsive transcription factor 4 OS=Arabidopsis thaliana GN=ERF4 PE=1 SV=1//1.81692e-19
Csa4G632110	60.2981	6.69165	1.3087	0.0075996	0.153	Up	gnl|BL_ORD_ID|115358 sp|Q9T076|ENL2_ARATH Early nodulin-like protein 2 OS=Arabidopsis thaliana GN=At4g27520 PE=1 SV=1//5.35329e-35
Csa4G637750	162.524	59.4098	1.2361	0.00039626	0.017143	Up	gnl|BL_ORD_ID|376791 sp|Q8GUK7|RMA3_ARATH E3 ubiquitin-protein ligase RMA3 OS=Arabidopsis thaliana GN=RMA3 PE=1 SV=1//3.46429e-48
Csa4G638320	858.687	283.017	1.3946	2.3291e-05	0.0018301	Up	gnl|BL_ORD_ID|476626 sp|P24805|TSJT1_TOBAC Stem-specific protein TSJT1 OS=Nicotiana tabacum GN=TSJT1 PE=2 SV=1//1.02643e-29
Csa4G641590	641.584	258.662	1.0595	0.0061882	0.13264	Up	gnl|BL_ORD_ID|117696 sp|Q9SNE1|ERF11_ARATH Ethylene-responsive transcription factor ERF011 OS=Arabidopsis thaliana GN=ERF011 PE=2 SV=1//1.66441e-51
Csa4G641670	497.456	128.61	1.5805	4.0752e-05	0.0029056	Up	gnl|BL_ORD_ID|27922 sp|Q8GXG1|ASPGB_ARATH Probable isoaspartyl peptidase/L-asparaginase 2 OS=Arabidopsis thaliana GN=At3g16150 PE=2 SV=2//5.17432e-162
Csa4G641690	349.427	121.673	1.3235	6.9754e-05	0.004367	Up	gnl|BL_ORD_ID|252111 sp|Q9FDW1|MYB44_ARATH Transcription factor MYB44 OS=Arabidopsis thaliana GN=MYB44 PE=2 SV=1//2.03803e-68
Csa4G642360	1280.84	733.399	0.70567	0.029531	0.35702	Up	gnl|BL_ORD_ID|513240 sp|O64818|Y2309_ARATH Uncharacterized protein At2g23090 OS=Arabidopsis thaliana GN=At2g23090 PE=1 SV=1//1.00207e-37
Csa4G642460	2091.09	526.073	1.7424	8.4191e-08	1.5622e-05	Up	gnl|BL_ORD_ID|544385 sp|Q96289|ZAT10_ARATH Zinc finger protein ZAT10 OS=Arabidopsis thaliana GN=ZAT10 PE=2 SV=1//3.53724e-55
Csa4G645920	42.5687	17.8708	0.89908	0.042898	0.43899	Up	gnl|BL_ORD_ID|281818 sp|Q9XGZ9|P2C72_ARATH Probable protein phosphatase 2C 72 OS=Arabidopsis thaliana GN=At5g26010 PE=2 SV=2//1.16844e-90
Csa4G646260	587.557	285.718	0.92059	0.0033873	0.085815	Up	gnl|BL_ORD_ID|162785 sp|Q17QR8|HARB1_BOVIN Putative nuclease HARBI1 OS=Bos taurus GN=HARBI1 PE=2 SV=1//5.83259e-22
Csa4G651760	183.015	62.3939	1.2021	0.0034916	0.087865	Up	gnl|BL_ORD_ID|291645 sp|O81772|PER46_ARATH Peroxidase 46 OS=Arabidopsis thaliana GN=PER46 PE=3 SV=1//1.27989e-145
Csa4G651770	5673.43	2910.85	0.86688	0.0033008	0.084585	Up	gnl|BL_ORD_ID|461795 sp|O49931|TIC55_PEA Protein TIC 55, chloroplastic OS=Pisum sativum GN=TIC55 PE=1 SV=1//0
Csa4G652020	570.679	249.545	1.0596	0.00066876	0.025813	Up	gnl|BL_ORD_ID|62229 sp|Q9LEU7|CIPK5_ARATH CBL-interacting serine/threonine-protein kinase 5 OS=Arabidopsis thaliana GN=CIPK5 PE=2 SV=1//0
Csa4G652740	193.915	20.1511	1.9259	6.2165e-05	0.0039892	Up	-//-
Csa4G665120	460.108	167.069	1.2574	0.000224	0.011093	Up	-//-
Csa5G011660	810.579	530.661	0.55698	0.04595	0.4551	Up	gnl|BL_ORD_ID|141463 sp|Q5M868|GBA2_RAT Non-lysosomal glucosylceramidase OS=Rattus norvegicus GN=Gba2 PE=2 SV=2//3.12156e-119
Csa5G023870	82.2898	43.7828	0.74467	0.049512	0.47702	Up	gnl|BL_ORD_ID|317558 sp|Q5PNY6|PUB21_ARATH U-box domain-containing protein 21 OS=Arabidopsis thaliana GN=PUB21 PE=2 SV=1//2.48796e-115
Csa5G077740	223.595	133.327	0.65082	0.049785	0.47891	Up	-//-
Csa5G099500	319.843	23.2692	2.5531	2.0208e-08	4.5105e-06	Up	-//-
Csa5G100000	231.85	133.725	0.68983	0.036504	0.4028	Up	gnl|BL_ORD_ID|89984 sp|Q9ZPS3|DCE4_ARATH Glutamate decarboxylase 4 OS=Arabidopsis thaliana GN=GAD4 PE=1 SV=1//1.07047e-51
Csa5G106020	370.531	231.88	0.60746	0.040369	0.42352	Up	gnl|BL_ORD_ID|317340 sp|P46032|PTR2_ARATH Protein NRT1/ PTR FAMILY 8.3 OS=Arabidopsis thaliana GN=NPF8.3 PE=1 SV=1//0
Csa5G138480	127.01	31.0454	1.5838	0.00010313	0.0059487	Up	gnl|BL_ORD_ID|176098 sp|P09887|HS22C_SOYBN Small heat shock protein, chloroplastic (Fragment) OS=Glycine max GN=HSP22 PE=2 SV=1//2.3048e-67
Csa5G146930	602.96	126.614	2.0056	5.8775e-11	2.3821e-08	Up	-//-
Csa5G148570	59.3766	19.5052	1.0992	0.0162	0.24903	Up	-//-
Csa5G148780	3203.59	1588.67	0.92921	0.00057478	0.023419	Up	gnl|BL_ORD_ID|39454 sp|P37707|B2_DAUCA B2 protein OS=Daucus carota PE=2 SV=1//4.29268e-90
Csa5G151540	2415.66	1605.15	0.5428	0.042189	0.4352	Up	gnl|BL_ORD_ID|480865 sp|P35135|UBC4_SOLLC Ubiquitin-conjugating enzyme E2-17 kDa OS=Solanum lycopersicum PE=2 SV=1//4.33877e-101
Csa5G151600	42.8179	15.1518	1.0472	0.019941	0.28098	Up	gnl|BL_ORD_ID|13562 sp|Q9LS46|ALMT9_ARATH Aluminum-activated malate transporter 9 OS=Arabidopsis thaliana GN=ALMT9 PE=2 SV=1//3.4344e-88
Csa5G152240	83.6475	27.0727	1.1192	0.013904	0.22854	Up	-//-
Csa5G152250	186.579	54.4669	1.3904	0.00057757	0.02347	Up	-//-
Csa5G154230	3903.98	1904.56	0.95678	0.000251	0.012005	Up	gnl|BL_ORD_ID|1475 sp|Q9SMT7|4CLLA_ARATH Oxalate--CoA ligase OS=Arabidopsis thaliana GN=AAE3 PE=1 SV=1//0
Csa5G155500	891.612	168.078	2.1602	4.7921e-13	3.7126e-10	Up	gnl|BL_ORD_ID|340059 sp|Q499S9|RHDF1_RAT Inactive rhomboid protein 1 OS=Rattus norvegicus GN=Rhbdf1 PE=2 SV=1//1.99595e-12
Csa5G155570	33.1251	1.90102	1.4586	0.0027327	0.074094	Up	gnl|BL_ORD_ID|103319 sp|Q9FJ93|DRE1D_ARATH Dehydration-responsive element-binding protein 1D OS=Arabidopsis thaliana GN=DREB1D PE=2 SV=1//1.01021e-46
Csa5G157310	100.25	13.6499	2.1446	4.0419e-07	6.0437e-05	Up	gnl|BL_ORD_ID|47104 sp|O64635|C76C4_ARATH Cytochrome P450 76C4 OS=Arabidopsis thaliana GN=CYP76C4 PE=3 SV=1//3.00428e-61
Csa5G160170	223.113	48.0205	1.4676	0.0015584	0.04908	Up	gnl|BL_ORD_ID|496867 sp|P49042|VPE_RICCO Vacuolar-processing enzyme OS=Ricinus communis PE=1 SV=1//0
Csa5G167120	988.335	429.388	1.0933	0.00011107	0.0063829	Up	gnl|BL_ORD_ID|108600 sp|Q8VY90|EF105_ARATH Ethylene-responsive transcription factor ERF105 OS=Arabidopsis thaliana GN=ERF105 PE=2 SV=1//7.17013e-52
Csa5G172290	158.482	89.3143	0.70532	0.044004	0.44569	Up	gnl|BL_ORD_ID|419456 sp|Q9FLH8|SCRK7_ARATH Probable fructokinase-7 OS=Arabidopsis thaliana GN=At5g51830 PE=1 SV=1//3.2422e-152
Csa5G174570	38.0961	3.80204	1.5442	0.0017319	0.052921	Up	gnl|BL_ORD_ID|103313 sp|P93835|DRE1B_ARATH Dehydration-responsive element-binding protein 1B OS=Arabidopsis thaliana GN=DREB1B PE=2 SV=2//2.02688e-66
Csa5G174590	728.45	441.254	0.64622	0.032908	0.37878	Up	gnl|BL_ORD_ID|189463 sp|P80065|INVB_DAUCA Beta-fructofuranosidase, soluble isoenzyme I OS=Daucus carota GN=INV*DC4 PE=1 SV=2//0
Csa5G175710	66.1283	28.7452	0.93013	0.024621	0.31704	Up	gnl|BL_ORD_ID|538690 sp|Q9FE62|YLS8_ARATH Thioredoxin-like protein YLS8 OS=Arabidopsis thaliana GN=YLS8 PE=2 SV=1//3.03134e-24
Csa5G175720	10.2015	0.475255	0.99744	0.028254	NA	Up	gnl|BL_ORD_ID|538690 sp|Q9FE62|YLS8_ARATH Thioredoxin-like protein YLS8 OS=Arabidopsis thaliana GN=YLS8 PE=2 SV=1//4.17957e-94
Csa5G181480	132.041	57.5271	0.95831	0.01495	0.23664	Up	gnl|BL_ORD_ID|107025 sp|P52409|E13B_WHEAT Glucan endo-1,3-beta-glucosidase OS=Triticum aestivum GN=GLC1 PE=2 SV=1//4.78646e-142
Csa5G182670	20.0241	4.98103	1.0717	0.028928	NA	Up	-//-
Csa5G197120	2424.64	773.663	1.3085	0.0010128	0.035131	Up	gnl|BL_ORD_ID|176084 sp|P19037|HS181_ARATH 18.1 kDa class I heat shock protein OS=Arabidopsis thaliana GN=HSP18.1 PE=2 SV=1//7.60905e-76
Csa5G198120	88.2005	19.0483	1.0453	0.033907	0.38539	Up	gnl|BL_ORD_ID|177948 sp|P02519|HSP11_SOYBN 17.3 kDa class I heat shock protein OS=Glycine max GN=HSP17.3-B PE=3 SV=1//2.50524e-60
Csa5G198230	495.224	20.5502	1.1904	0.010426	0.18693	Up	gnl|BL_ORD_ID|209890 sp|P59082|LFS_ALLCE Lachrymatory-factor synthase OS=Allium cepa GN=LFS PE=1 SV=1//7.55547e-11
Csa5G203400	278.938	140.055	0.85699	0.011939	0.2073	Up	gnl|BL_ORD_ID|5087 sp|Q9LY50|ACCR3_ARATH Putative serine/threonine-protein kinase-like protein CCR3 OS=Arabidopsis thaliana GN=CCR3 PE=2 SV=1//0
Csa5G207940	4224.07	1917.55	1.0383	0.00021223	0.010612	Up	gnl|BL_ORD_ID|46681 sp|Q9XEE6|C3H29_ARATH Zinc finger CCCH domain-containing protein 29 OS=Arabidopsis thaliana GN=At2g40140 PE=2 SV=1//5.09794e-28
Csa5G208470	606.423	231.935	1.1866	0.00060929	0.024185	Up	-//-
Csa5G209480	269.77	149.123	0.71836	0.047686	0.46599	Up	gnl|BL_ORD_ID|281677 sp|Q8RX37|P2C02_ARATH Probable protein phosphatase 2C 2 OS=Arabidopsis thaliana GN=At1g07160 PE=2 SV=1//3.47334e-104
Csa5G210020	233.374	113.593	0.91136	0.0048998	0.11283	Up	gnl|BL_ORD_ID|168271 sp|Q94CD1|HHT1_ARATH Omega-hydroxypalmitate O-feruloyl transferase OS=Arabidopsis thaliana GN=HHT1 PE=1 SV=1//3.0163e-55
Csa5G218780	660.385	409.502	0.62687	0.027014	0.33907	Up	gnl|BL_ORD_ID|416616 sp|Q9JHZ9|S38A3_RAT Sodium-coupled neutral amino acid transporter 3 OS=Rattus norvegicus GN=Slc38a3 PE=2 SV=1//2.6424e-28
Csa5G322500	1743.74	591.51	1.3286	0.00014829	0.0080985	Up	gnl|BL_ORD_ID|438833 sp|H6TFZ4|SUS5_ORYSJ Sucrose synthase 5 OS=Oryza sativa subsp. japonica GN=SUS5 PE=2 SV=1//0
Csa5G416270	34.1219	12.7755	0.96165	0.036106	0.40034	Up	-//-
Csa5G428440	257.785	59.2788	1.2516	0.0096412	0.17911	Up	gnl|BL_ORD_ID|262608 sp|P33183|NIGB_SAMNI Nigrin b OS=Sambucus nigra PE=1 SV=2//6.45497e-119
Csa5G429990	238.835	132.584	0.74448	0.020925	0.2901	Up	gnl|BL_ORD_ID|516917 sp|Q9M8T0|Y3288_ARATH Probable inactive receptor kinase At3g02880 OS=Arabidopsis thaliana GN=At3g02880 PE=1 SV=1//3.64209e-144
Csa5G484630	357.656	138.022	1.2327	3.6886e-05	0.0026924	Up	gnl|BL_ORD_ID|227772 sp|P29136|MEP1_SOYBN Metalloendoproteinase 1 OS=Glycine max PE=1 SV=2//1.51482e-79
Csa5G496510	99.2431	33.3455	1.2703	0.0010093	0.035131	Up	-//-
Csa5G512860	1075.84	403.628	1.2969	1.8153e-06	0.00022546	Up	gnl|BL_ORD_ID|277687 sp|Q54JE4|ODO1_DICDI 2-oxoglutarate dehydrogenase, mitochondrial OS=Dictyostelium discoideum GN=ogdh PE=3 SV=1//0
Csa5G517130	641.534	279.974	0.99516	0.0068043	0.14175	Up	-//-
Csa5G522920	221.555	127.737	0.70333	0.02461	0.31704	Up	gnl|BL_ORD_ID|339147 sp|Q9LY87|RGLG2_ARATH E3 ubiquitin-protein ligase RGLG2 OS=Arabidopsis thaliana GN=RGLG2 PE=1 SV=1//0
Csa5G547610	1119.1	452.293	1.1511	0.00031345	0.014282	Up	gnl|BL_ORD_ID|271549 sp|Q9ZU95|NUD17_ARATH Nudix hydrolase 17, mitochondrial OS=Arabidopsis thaliana GN=NUDT17 PE=2 SV=1//7.93189e-83
Csa5G571440	438.251	96.2344	1.9358	6.1217e-10	2.2448e-07	Up	-//-
Csa5G571480	56.6068	24.2014	0.88701	0.044876	0.44902	Up	-//-
Csa5G576840	115.784	41.1217	1.2418	0.00074204	0.027942	Up	-//-
Csa5G577420	131.639	36.0645	1.3954	0.0011136	0.037803	Up	gnl|BL_ORD_ID|516475 sp|Q9LIG0|Y3136_ARATH Clavaminate synthase-like protein At3g21360 OS=Arabidopsis thaliana GN=At3g21360 PE=1 SV=1//1.24954e-68
Csa5G577430	998.546	621.579	0.60986	0.047312	0.46348	Up	gnl|BL_ORD_ID|61465 sp|Q9LI74|CHUP1_ARATH Protein CHUP1, chloroplastic OS=Arabidopsis thaliana GN=CHUP1 PE=1 SV=1//2.04239e-88
Csa5G579570	457.429	253.493	0.72031	0.043375	0.44211	Up	gnl|BL_ORD_ID|317388 sp|Q59536|PTRB_MORLA Protease 2 OS=Moraxella lacunata GN=ptrB PE=3 SV=1//1.67826e-173
Csa5G583360	1662.98	1080.81	0.57424	0.028096	0.34644	Up	gnl|BL_ORD_ID|85381 sp|Q0JNR2|CYT12_ORYSJ Cysteine proteinase inhibitor 12 OS=Oryza sativa subsp. japonica GN=Os01g0270100 PE=2 SV=1//1.10711e-90
Csa5G585950	136.581	45.4356	1.1417	0.0096262	0.17905	Up	gnl|BL_ORD_ID|3297 sp|O80725|AB4B_ARATH ABC transporter B family member 4 OS=Arabidopsis thaliana GN=ABCB4 PE=1 SV=1//0
Csa5G585990	629.643	384.843	0.64269	0.026209	0.33167	Up	gnl|BL_ORD_ID|118929 sp|Q9BSJ8|ESYT1_HUMAN Extended synaptotagmin-1 OS=Homo sapiens GN=ESYT1 PE=1 SV=1//7.47545e-12
Csa5G589340	2079.1	1066.43	0.8452	0.0089738	0.17041	Up	gnl|BL_ORD_ID|218579 sp|Q9C7F7|LTPG1_ARATH Non-specific lipid transfer protein GPI-anchored 1 OS=Arabidopsis thaliana GN=LTPG1 PE=1 SV=1//9.15673e-37
Csa5G591720	585.381	302.275	0.82871	0.012651	0.21459	Up	gnl|BL_ORD_ID|176108 sp|P31170|HS25P_ARATH 25.3 kDa heat shock protein, chloroplastic OS=Arabidopsis thaliana GN=HSP25.3 PE=2 SV=1//4.82148e-30
Csa5G598080	1234.48	607.391	0.94284	0.00037576	0.016407	Up	gnl|BL_ORD_ID|230507 sp|Q02527|MGAT3_RAT Beta-1,4-mannosyl-glycoprotein 4-beta-N-acetylglucosaminyltransferase OS=Rattus norvegicus GN=Mgat3 PE=1 SV=2//3.30818e-16
Csa5G598700	141.698	63.7435	0.84877	0.049403	0.47702	Up	-//-
Csa5G598720	695.283	185.831	1.5209	0.00011338	0.0064673	Up	gnl|BL_ORD_ID|476903 sp|Q9LYT3|TT12_ARATH Protein TRANSPARENT TESTA 12 OS=Arabidopsis thaliana GN=TT12 PE=2 SV=1//5.1769e-101
Csa5G601550	37.4082	13.4031	0.95636	0.042539	0.43764	Up	-//-
Csa5G603940	371.258	61.8044	2.0771	9.8305e-08	1.8024e-05	Up	gnl|BL_ORD_ID|141343 sp|O04536|GATL9_ARATH Probable galacturonosyltransferase-like 9 OS=Arabidopsis thaliana GN=GATL9 PE=2 SV=1//1.18361e-178
Csa5G603970	452.258	265.399	0.68054	0.031562	0.36964	Up	gnl|BL_ORD_ID|513345 sp|B9S2H4|Y232_RICCO UPF0392 protein RCOM_0530710 OS=Ricinus communis GN=RCOM_0699480 PE=3 SV=1//0
Csa5G606290	1265.08	288.59	1.8017	4.1063e-07	6.0809e-05	Up	-//-
Csa5G606310	2797.38	1290.13	0.90197	0.020112	0.28209	Up	gnl|BL_ORD_ID|253227 sp|O49255|NAC29_ARATH NAC transcription factor 29 OS=Arabidopsis thaliana GN=NAC029 PE=2 SV=1//1.7096e-105
Csa5G606910	2103.91	1406.7	0.53755	0.037769	0.40994	Up	gnl|BL_ORD_ID|282102 sp|Q9SI52|P4KG7_ARATH Phosphatidylinositol 4-kinase gamma 7 OS=Arabidopsis thaliana GN=PI4KG7 PE=1 SV=2//0
Csa5G608080	67.813	26.1786	1.0439	0.012523	0.21288	Up	-//-
Csa5G608150	165.698	80.4748	0.90434	0.0069001	0.14264	Up	gnl|BL_ORD_ID|66216 sp|Q9LI84|CML16_ARATH Probable calcium-binding protein CML16 OS=Arabidopsis thaliana GN=CML16 PE=2 SV=2//1.18027e-83
Csa5G609650	4911.33	2067.97	1.0444	0.0041304	0.10002	Up	gnl|BL_ORD_ID|198015 sp|Q9XF43|KCS6_ARATH 3-ketoacyl-CoA synthase 6 OS=Arabidopsis thaliana GN=CUT1 PE=1 SV=1//0
Csa5G609670	66.8162	30.9692	0.87195	0.03103	0.36725	Up	gnl|BL_ORD_ID|70890 sp|Q8LG76|COL6_ARATH Zinc finger protein CONSTANS-LIKE 6 OS=Arabidopsis thaliana GN=COL6 PE=2 SV=2//6.50752e-80
Csa5G611700	366.988	98.1171	1.6986	2.3914e-08	4.9771e-06	Up	gnl|BL_ORD_ID|382383 sp|Q9ZU38|RPI2_ARATH Probable ribose-5-phosphate isomerase 2 OS=Arabidopsis thaliana GN=RPI2 PE=1 SV=1//1.85558e-132
Csa5G613600	73.233	14.6004	1.6672	0.00015194	0.0082393	Up	-//-
Csa5G613610	8.72193	0.475255	0.95583	0.035097	NA	Up	-//-
Csa5G622440	188.882	41.0821	1.5382	0.00063032	0.024724	Up	-//-
Csa5G622660	75.1435	27.8328	1.0121	0.024405	0.31585	Up	gnl|BL_ORD_ID|38780 sp|P47082|AVT1_YEAST Vacuolar amino acid transporter 1 OS=Saccharomyces cerevisiae (strain ATCC 204508 / S288c) GN=AVT1 PE=1 SV=1//2.75627e-39
Csa5G622750	335.981	189.939	0.7009	0.044957	0.44902	Up	gnl|BL_ORD_ID|256648 sp|Q9ZV06|NATAL_ARATH Probable acetyltransferase NATA1-like OS=Arabidopsis thaliana GN=At2g39020 PE=2 SV=1//1.44186e-100
Csa5G623630	47.9706	12.3383	1.3681	0.0023817	0.066693	Up	gnl|BL_ORD_ID|76735 sp|F4JCY2|CSCL8_ARATH CSC1-like protein At3g54510 OS=Arabidopsis thaliana GN=At3g54510 PE=2 SV=1//0
Csa5G623920	539.63	295.609	0.74042	0.033579	0.38389	Up	gnl|BL_ORD_ID|425586 sp|Q9LDH1|SIB1_ARATH Sigma factor binding protein 1, chloroplastic OS=Arabidopsis thaliana GN=SIB1 PE=1 SV=1//1.86193e-08
Csa5G628130	791.592	233.229	1.4777	4.6658e-05	0.0032663	Up	gnl|BL_ORD_ID|321824 sp|Q9CAB7|PXG4_ARATH Probable peroxygenase 4 OS=Arabidopsis thaliana GN=PXG4 PE=1 SV=1//6.11663e-75
Csa5G630820	754.818	455.359	0.66872	0.013834	0.22787	Up	gnl|BL_ORD_ID|162897 sp|Q02283|HAT5_ARATH Homeobox-leucine zipper protein HAT5 OS=Arabidopsis thaliana GN=HAT5 PE=1 SV=1//1.72829e-54
Csa5G635370	752.855	378.455	0.89167	0.0026531	0.072447	Up	gnl|BL_ORD_ID|300294 sp|P23980|PMA2_SOLLC Plasma membrane ATPase 2 (Fragment) OS=Solanum lycopersicum GN=LHA2 PE=3 SV=1//0
Csa5G636530	111.373	5.85538	2.7692	1.4104e-09	4.3372e-07	Up	gnl|BL_ORD_ID|135542 sp|Q1PDW5|FTSH6_ARATH ATP-dependent zinc metalloprotease FTSH 6, chloroplastic OS=Arabidopsis thaliana GN=FTSH6 PE=2 SV=1//0
Csa5G636620	268.482	77.0155	1.5046	3.6621e-05	0.0026924	Up	gnl|BL_ORD_ID|66253 sp|Q9MBG5|CML30_ARATH Probable calcium-binding protein CML30 OS=Arabidopsis thaliana GN=CML30 PE=2 SV=1//3.35797e-28
Csa5G641590	163.58	79.4848	0.82451	0.038084	0.41212	Up	gnl|BL_ORD_ID|47193 sp|Q69F95|C85A_PHAVU Cytochrome P450 85A OS=Phaseolus vulgaris GN=BA13 PE=3 SV=2//0
Csa5G641610	31.1627	0.988589	2.1942	7.9316e-06	0.00076827	Up	gnl|BL_ORD_ID|252118 sp|Q4JL84|MYB59_ARATH Transcription factor MYB59 OS=Arabidopsis thaliana GN=MYB59 PE=2 SV=2//5.78057e-47
Csa6G006720	1241.7	688.552	0.77047	0.0076368	0.15322	Up	gnl|BL_ORD_ID|521662 sp|Q9FLW0|Y5241_ARATH Probable receptor-like protein kinase At5g24010 OS=Arabidopsis thaliana GN=At5g24010 PE=1 SV=1//1.42929e-81
Csa6G006890	6666.45	1293.99	1.8212	1.0607e-05	0.00097817	Up	gnl|BL_ORD_ID|39865 sp|O82345|BAG6_ARATH BAG family molecular chaperone regulator 6 OS=Arabidopsis thaliana GN=BAG6 PE=1 SV=1//7.87503e-07
Csa6G006900	269.658	43.5345	1.9199	1.0029e-05	0.00094176	Up	-//-
Csa6G007470	964.284	347.903	1.3033	3.1023e-05	0.0023194	Up	gnl|BL_ORD_ID|420336 sp|Q93WN0|SEBP2_ARATH Selenium-binding protein 2 OS=Arabidopsis thaliana GN=SBP2 PE=1 SV=1//0
Csa6G008060	1670.9	726.106	1.041	0.0019164	0.056573	Up	-//-
Csa6G008720	12.1536	0.475255	1.1785	0.011991	NA	Up	gnl|BL_ORD_ID|281679 sp|Q9LNW3|P2C03_ARATH Protein phosphatase 2C 3 OS=Arabidopsis thaliana GN=AIP1 PE=1 SV=1//3.31552e-98
Csa6G008840	325.406	134.052	0.96359	0.023516	0.31008	Up	-//-
Csa6G010030	2653.85	569.062	2.0347	9.6012e-14	8.6981e-11	Up	gnl|BL_ORD_ID|178548 sp|O04203|HSPR2_ARATH Nematode resistance protein-like HSPRO2 OS=Arabidopsis thaliana GN=HSPRO2 PE=1 SV=1//6.30826e-162
Csa6G012810	363.858	169.789	0.98639	0.00096942	0.034087	Up	gnl|BL_ORD_ID|103354 sp|Q8LFR2|DRE2C_ARATH Dehydration-responsive element-binding protein 2C OS=Arabidopsis thaliana GN=DREB2C PE=2 SV=2//4.88057e-33
Csa6G014510	159.642	47.2619	1.4967	1.7182e-05	0.001446	Up	-//-
Csa6G014820	1026.33	120.509	2.1172	3.1604e-06	0.00034767	Up	-//-
Csa6G014830	14606.2	3137.6	1.7328	2.0368e-05	0.0016686	Up	-//-
Csa6G016950	131.096	15.1137	2.2613	1.8791e-07	3.0216e-05	Up	gnl|BL_ORD_ID|5088 sp|Q9FIJ6|ACCR4_ARATH Serine/threonine-protein kinase-like protein CCR4 OS=Arabidopsis thaliana GN=CCR4 PE=1 SV=1//0
Csa6G020110	155.772	64.4092	1.0424	0.0059191	0.12844	Up	gnl|BL_ORD_ID|193990 sp|P53990|IST1_HUMAN IST1 homolog OS=Homo sapiens GN=IST1 PE=1 SV=1//4.68578e-24
Csa6G032470	221.978	61.2911	1.4835	0.00016265	0.0086376	Up	gnl|BL_ORD_ID|193988 sp|Q54I39|IST1L_DICDI IST1-like protein OS=Dictyostelium discoideum GN=DDB_G0289029 PE=3 SV=1//2.98844e-06
Csa6G040580	57.9645	12.4906	1.5302	0.00070935	0.027109	Up	gnl|BL_ORD_ID|296764 sp|Q56YP2|PI5K1_ARATH Phosphatidylinositol 4-phosphate 5-kinase 1 OS=Arabidopsis thaliana GN=PIP5K1 PE=1 SV=1//2.96306e-14
Csa6G040650	16.2654	2.49051	1.2039	0.014489	NA	Up	gnl|BL_ORD_ID|262608 sp|P33183|NIGB_SAMNI Nigrin b OS=Sambucus nigra PE=1 SV=2//3.96026e-117
Csa6G045110	803.801	475.903	0.66221	0.041143	0.42817	Up	gnl|BL_ORD_ID|485142 sp|Q0J709|UP12_ORYSJ Unknown protein DS12 from 2D-PAGE of leaf, chloroplastic OS=Oryza sativa subsp. japonica GN=Os08g0242700 PE=4 SV=2//9.27135e-85
Csa6G046240	463.251	212.183	0.9616	0.0055671	0.12426	Up	gnl|BL_ORD_ID|96915 sp|Q8S9H7|DIV_ANTMA Transcription factor DIVARICATA OS=Antirrhinum majus GN=DIVARICATA PE=2 SV=1//6.79064e-49
Csa6G052090	241.605	133.115	0.7389	0.030342	0.36309	Up	gnl|BL_ORD_ID|452383 sp|Q9NUJ3|T11L1_HUMAN T-complex protein 11-like protein 1 OS=Homo sapiens GN=TCP11L1 PE=1 SV=1//7.01282e-09
Csa6G052700	429.942	185.774	0.9939	0.0083678	0.1619	Up	gnl|BL_ORD_ID|525016 sp|P0C8Z0|Y8359_ORYSI Uncharacterized protein OsI_027940 OS=Oryza sativa subsp. indica GN=OsI_027940 PE=1 SV=2//3.32231e-31
Csa6G055410	370.817	107.129	1.6013	1.3039e-07	2.2819e-05	Up	gnl|BL_ORD_ID|314490 sp|Q9FN37|PSKR2_ARATH Phytosulfokine receptor 2 OS=Arabidopsis thaliana GN=PSKR2 PE=2 SV=1//3.72659e-70
Csa6G077410	255.039	74.1032	1.2135	0.008056	0.15845	Up	-//-
Csa6G079750	2509.49	462.148	1.9943	1.5624e-07	2.6155e-05	Up	gnl|BL_ORD_ID|57204 sp|F4HVY0|CER1_ARATH Protein ECERIFERUM 1 OS=Arabidopsis thaliana GN=CER1 PE=1 SV=1//0
Csa6G088170	181.616	53.5376	1.0485	0.030009	0.3605	Up	gnl|BL_ORD_ID|47205 sp|Q9SRQ1|C89A9_ARATH Cytochrome P450 89A9 OS=Arabidopsis thaliana GN=CYP89A9 PE=2 SV=1//2.18191e-146
Csa6G094170	31.3522	4.42961	1.6506	0.00059492	0.023798	Up	-//-
Csa6G109780	9781.72	3375.99	1.269	0.00066009	0.025543	Up	-//-
Csa6G110320	336.83	193.591	0.70752	0.023201	0.30803	Up	gnl|BL_ORD_ID|499334 sp|Q6ICW6|WNK11_ARATH Probable serine/threonine-protein kinase WNK11 OS=Arabidopsis thaliana GN=WNK11 PE=2 SV=1//1.52816e-166
Csa6G113500	2715.16	1327.61	0.87095	0.014851	0.23591	Up	gnl|BL_ORD_ID|510098 sp|P73627|Y1770_SYNY3 Uncharacterized protein sll1770 OS=Synechocystis sp. (strain PCC 6803 / Kazusa) GN=sll1770 PE=3 SV=1//0
Csa6G117710	144.496	72.7946	0.84868	0.01409	0.23036	Up	gnl|BL_ORD_ID|173542 sp|O64966|HMDH1_GOSHI 3-hydroxy-3-methylglutaryl-coenzyme A reductase 1 OS=Gossypium hirsutum GN=HMG1 PE=3 SV=1//0
Csa6G118880	199.091	60.5888	1.4212	0.000134	0.0075233	Up	gnl|BL_ORD_ID|317550 sp|Q681N2|PUB15_ARATH U-box domain-containing protein 15 OS=Arabidopsis thaliana GN=PUB15 PE=2 SV=2//0
Csa6G125250	248.448	72.3772	1.3795	0.00080015	0.029557	Up	gnl|BL_ORD_ID|131397 sp|Q9LMA1|FMO1_ARATH Probable flavin-containing monooxygenase 1 OS=Arabidopsis thaliana GN=FMO1 PE=2 SV=1//2.3496e-113
Csa6G127480	579.092	303.115	0.79188	0.024711	0.31794	Up	gnl|BL_ORD_ID|507569 sp|Q9ZVM9|Y1461_ARATH Probable serine/threonine-protein kinase At1g54610 OS=Arabidopsis thaliana GN=At1g54610 PE=1 SV=1//9.55192e-170
Csa6G128560	238.534	141.825	0.66051	0.038851	0.41631	Up	gnl|BL_ORD_ID|514522 sp|Q976C3|Y258_SULTO Uncharacterized N-acetyltransferase STK_02580 OS=Sulfolobus tokodaii (strain DSM 16993 / JCM 10545 / NBRC 100140 / 7) GN=STK_02580 PE=3 SV=1//8.23265e-12
Csa6G133710	6241.14	3228.05	0.85464	0.0040772	0.099198	Up	gnl|BL_ORD_ID|456296 sp|Q43054|TCMO_POPKI Trans-cinnamate 4-monooxygenase OS=Populus kitakamiensis GN=CYP73A16 PE=2 SV=1//3.8943e-67
Csa6G133770	1163.36	534.472	0.94178	0.009188	0.17341	Up	gnl|BL_ORD_ID|316851 sp|O04682|PTI6_SOLLC Pathogenesis-related genes transcriptional activator PTI6 OS=Solanum lycopersicum GN=PTI6 PE=2 SV=1//6.94486e-17
Csa6G133830	153.337	78.8968	0.82738	0.014155	0.23047	Up	gnl|BL_ORD_ID|224686 sp|Q3UMR5|MCU_MOUSE Calcium uniporter protein, mitochondrial OS=Mus musculus GN=Mcu PE=1 SV=2//1.10522e-13
Csa6G134390	152.052	29.2571	1.3416	0.0058719	0.12827	Up	gnl|BL_ORD_ID|27891 sp|Q9LS40|ASPG1_ARATH Protein ASPARTIC PROTEASE IN GUARD CELL 1 OS=Arabidopsis thaliana GN=ASPG1 PE=1 SV=1//1.69978e-19
Csa6G141410	78.7024	38.232	0.81806	0.042276	0.43581	Up	-//-
Csa6G152350	134.139	59.0093	0.8633	0.047996	0.46787	Up	gnl|BL_ORD_ID|458219 sp|O24160|TGA21_TOBAC TGACG-sequence-specific DNA-binding protein TGA-2.1 OS=Nicotiana tabacum GN=TGA21 PE=1 SV=1//8.18737e-102
Csa6G152950	2081.49	821.817	1.229	6.4493e-06	0.00063265	Up	gnl|BL_ORD_ID|417549 sp|Q9ZNU9|SAP3_ARATH Zinc finger A20 and AN1 domain-containing stress-associated protein 3 OS=Arabidopsis thaliana GN=SAP3 PE=2 SV=1//2.22572e-46
Csa6G185830	19306.7	11240.9	0.67826	0.041271	0.42832	Up	gnl|BL_ORD_ID|91865 sp|Q56Y11|DDPS2_ARATH Dehydrodolichyl diphosphate synthase 2 OS=Arabidopsis thaliana GN=At5g58770 PE=2 SV=2//1.17675e-93
Csa6G187390	177.525	94.2192	0.78827	0.019839	0.28006	Up	-//-
Csa6G190250	234.303	93.459	1.1642	0.00029951	0.013852	Up	gnl|BL_ORD_ID|343429 sp|P0CH30|RING1_GOSHI E3 ubiquitin-protein ligase RING1 OS=Gossypium hirsutum GN=RING1 PE=1 SV=1//7.48993e-33
Csa6G190450	674.163	409.328	0.6423	0.03532	0.39731	Up	gnl|BL_ORD_ID|281681 sp|Q9LQN6|P2C04_ARATH Probable protein phosphatase 2C 4 OS=Arabidopsis thaliana GN=PLL5 PE=2 SV=1//0
Csa6G191550	18.0201	1.50192	1.4619	0.0029532	NA	Up	gnl|BL_ORD_ID|525784 sp|P64742|Y911_MYCBO Uncharacterized protein Mb0911c OS=Mycobacterium bovis (strain ATCC BAA-935 / AF2122/97) GN=Mb0911c PE=4 SV=1//3.16302e-07
Csa6G193600	195.33	105.17	0.77911	0.017414	0.26013	Up	-//-
Csa6G194150	177.74	72.4138	1.1221	0.00082725	0.030048	Up	gnl|BL_ORD_ID|373568 sp|Q8L9P8|RLF33_ARATH Protein RALF-like 33 OS=Arabidopsis thaliana GN=RALFL33 PE=2 SV=1//9.1398e-32
Csa6G235570	24.0839	0	2.13	1.5102e-05	NA	Up	gnl|BL_ORD_ID|418199 sp|Q39846|SBP65_SOYBN Seed biotin-containing protein SBP65 OS=Glycine max GN=SBP65 PE=2 SV=1//1.70852e-12
Csa6G291910	485.534	262.26	0.80374	0.0054648	0.12251	Up	gnl|BL_ORD_ID|223506 sp|Q9FS88|MBCD_SOLTU 2-methylacyl-CoA dehydrogenase, mitochondrial OS=Solanum tuberosum GN=2MBCD PE=1 SV=2//0
Csa6G309980	3473.85	438.291	2.6908	5.6036e-20	4.3151e-16	Up	gnl|BL_ORD_ID|46195 sp|Q9FGY1|BXL1_ARATH Beta-D-xylosidase 1 OS=Arabidopsis thaliana GN=BXL1 PE=1 SV=1//0
Csa6G311520	56.2876	22.9082	0.94256	0.030896	0.36659	Up	gnl|BL_ORD_ID|252090 sp|O22264|MYB12_ARATH Transcription factor MYB12 OS=Arabidopsis thaliana GN=MYB12 PE=2 SV=1//2.27427e-44
Csa6G318680	51.1349	15.1518	1.2043	0.0079523	0.15751	Up	-//-
Csa6G318690	358.578	120.343	1.371	3.5769e-05	0.0026484	Up	-//-
Csa6G338080	19.2843	3.4791	1.223	0.013022	NA	Up	-//-
Csa6G344280	1378.37	775.769	0.7426	0.013566	0.22514	Up	gnl|BL_ORD_ID|426446 sp|Q9LPL4|SKP2A_ARATH F-box protein SKP2A OS=Arabidopsis thaliana GN=SKP2A PE=1 SV=1//2.70885e-16
Csa6G357030	2461.35	763.701	1.5088	6.8746e-07	9.7134e-05	Up	gnl|BL_ORD_ID|146525 sp|Q41059|GLGB2_PEA 1,4-alpha-glucan-branching enzyme 1, chloroplastic/amyloplastic (Fragment) OS=Pisum sativum GN=SBEII PE=1 SV=1//0
Csa6G358710	10227.4	6102.26	0.67864	0.015682	0.24441	Up	gnl|BL_ORD_ID|117639 sp|P42759|ERD10_ARATH Dehydrin ERD10 OS=Arabidopsis thaliana GN=ERD10 PE=1 SV=1//1.65443e-10
Csa6G363530	76.6725	37.5664	0.81346	0.041234	0.42822	Up	-//-
Csa6G363610	17.4179	2.41435	1.2338	0.01217	NA	Up	-//-
Csa6G367180	677.951	316.536	0.97103	0.0020374	0.059092	Up	gnl|BL_ORD_ID|144521 sp|Q9ZPQ3|GEK1_ARATH D-aminoacyl-tRNA deacylase OS=Arabidopsis thaliana GN=GEK1 PE=1 SV=2//8.90583e-170
Csa6G395130	1390.15	446.64	1.3246	0.00062314	0.024545	Up	gnl|BL_ORD_ID|277573 sp|Q9LPL5|ODBA1_ARATH 2-oxoisovalerate dehydrogenase subunit alpha 1, mitochondrial OS=Arabidopsis thaliana GN=At1g21400 PE=2 SV=1//0
Csa6G398200	628.765	337.143	0.76011	0.03229	0.37468	Up	-//-
Csa6G403600	699.07	416.839	0.67365	0.020402	0.28512	Up	-//-
Csa6G403620	1519.71	495.901	1.3151	0.0005919	0.023739	Up	-//-
Csa6G405920	236.112	97.5642	1.0091	0.011757	0.20506	Up	gnl|BL_ORD_ID|139451 sp|Q9SV30|GATA8_ARATH GATA transcription factor 8 OS=Arabidopsis thaliana GN=GATA8 PE=2 SV=1//6.53483e-38
Csa6G405950	359.839	159.335	1.0343	0.0012284	0.04059	Up	gnl|BL_ORD_ID|450519 sp|Q7XA06|SYT3_ARATH Synaptotagmin-3 OS=Arabidopsis thaliana GN=SYT3 PE=2 SV=1//0
Csa6G406020	261.017	132.681	0.82908	0.018349	0.26812	Up	gnl|BL_ORD_ID|38780 sp|P47082|AVT1_YEAST Vacuolar amino acid transporter 1 OS=Saccharomyces cerevisiae (strain ATCC 204508 / S288c) GN=AVT1 PE=1 SV=1//3.14916e-44
Csa6G408800	30.5008	10.8745	0.97717	0.036359	0.40218	Up	gnl|BL_ORD_ID|108515 sp|Q93ZT5|EDL3_ARATH EID1-like F-box protein 3 OS=Arabidopsis thaliana GN=EDL3 PE=2 SV=1//9.52702e-108
Csa6G421660	697.718	416.103	0.66449	0.030136	0.36118	Up	gnl|BL_ORD_ID|117794 sp|O80339|ERF82_ARATH Ethylene-responsive transcription factor 3 OS=Arabidopsis thaliana GN=ERF3 PE=1 SV=1//5.69425e-25
Csa6G421670	315.843	75.6659	1.5398	0.00031801	0.014447	Up	gnl|BL_ORD_ID|144326 sp|Q9SJB4|GDL34_ARATH GDSL esterase/lipase At2g04570 OS=Arabidopsis thaliana GN=At2g04570 PE=2 SV=1//2.69189e-155
Csa6G425080	278.808	79.2182	1.4474	0.00024709	0.011897	Up	gnl|BL_ORD_ID|221276 sp|Q3E936|MAKR1_ARATH Probable membrane-associated kinase regulator 1 OS=Arabidopsis thaliana GN=MAKR1 PE=1 SV=1//2.67818e-34
Csa6G425150	517.999	244.712	0.94632	0.0035744	0.088759	Up	gnl|BL_ORD_ID|300722 sp|Q9MA90|PNC1_ARATH Peroxisomal adenine nucleotide carrier 1 OS=Arabidopsis thaliana GN=PNC1 PE=1 SV=1//2.27591e-142
Csa6G425720	89.7476	29.9045	1.2621	0.0014223	0.045522	Up	gnl|BL_ORD_ID|253262 sp|Q9FMR3|NAC90_ARATH NAC domain-containing protein 90 OS=Arabidopsis thaliana GN=NAC090 PE=2 SV=1//6.0095e-76
Csa6G425790	256.653	101.328	1.047	0.010194	0.18539	Up	gnl|BL_ORD_ID|47987 sp|Q9FMS6|CAF1K_ARATH Probable CCR4-associated factor 1 homolog 11 OS=Arabidopsis thaliana GN=CAF1-11 PE=2 SV=1//2.16262e-120
Csa6G448720	370.381	39.4872	2.004	2.4073e-05	0.001863	Up	gnl|BL_ORD_ID|459052 sp|Q9ZSS6|THD1_ARATH Threonine dehydratase biosynthetic, chloroplastic OS=Arabidopsis thaliana GN=OMR1 PE=1 SV=1//0
Csa6G448730	142.806	29.9228	1.1768	0.016717	0.25391	Up	gnl|BL_ORD_ID|459052 sp|Q9ZSS6|THD1_ARATH Threonine dehydratase biosynthetic, chloroplastic OS=Arabidopsis thaliana GN=OMR1 PE=1 SV=1//1.42044e-180
Csa6G449280	48.5806	19.8099	0.95358	0.027375	0.34205	Up	gnl|BL_ORD_ID|152287 sp|Q9FFN2|GLYT3_ARATH Probable glycosyltransferase At5g03795 OS=Arabidopsis thaliana GN=At5g03795 PE=3 SV=2//0
Csa6G451510	49.3983	19.5814	0.96858	0.027327	0.34205	Up	gnl|BL_ORD_ID|501224 sp|Q9LLL8|XSP1_ARATH Xylem serine proteinase 1 OS=Arabidopsis thaliana GN=XSP1 PE=2 SV=1//0
Csa6G452090	66.0504	23.1747	1.1757	0.0039782	0.097097	Up	gnl|BL_ORD_ID|303826 sp|Q9LXI7|PPA20_ARATH Probable purple acid phosphatase 20 OS=Arabidopsis thaliana GN=PAP20 PE=2 SV=1//0
Csa6G454460	95.9931	22.1481	1.6135	0.0001119	0.0064066	Up	gnl|BL_ORD_ID|538691 sp|Q9SJ52|YLS9_ARATH Protein YLS9 OS=Arabidopsis thaliana GN=YLS9 PE=2 SV=1//3.58515e-46
Csa6G483410	21.8048	3.44102	1.351	0.0060059	NA	Up	gnl|BL_ORD_ID|76757 sp|Q9K7A0|CSD_BACHD Probable cysteine desulfurase OS=Bacillus halodurans (strain ATCC BAA-125 / DSM 18197 / FERM 7344 / JCM 9153 / C-125) GN=csd PE=3 SV=2//1.6571e-15
Csa6G485150	154.292	87.6417	0.70811	0.033613	0.38389	Up	gnl|BL_ORD_ID|499832 sp|Q9FGG3|WTR45_ARATH WAT1-related protein At5g64700 OS=Arabidopsis thaliana GN=At5g64700 PE=2 SV=1//1.49496e-77
Csa6G486910	164.735	64.2005	1.1414	0.0015844	0.049697	Up	gnl|BL_ORD_ID|459117 sp|F4IRQ5|THG1_ARATH tRNA(His) guanylyltransferase 1 OS=Arabidopsis thaliana GN=THG1 PE=1 SV=1//0
Csa6G487750	214.889	123.801	0.69613	0.031782	0.37166	Up	gnl|BL_ORD_ID|219390 sp|O64825|LYK4_ARATH LysM domain receptor-like kinase 4 OS=Arabidopsis thaliana GN=LYK4 PE=1 SV=1//3.93563e-151
Csa6G488880	1263.25	803.687	0.59397	0.034585	0.39136	Up	gnl|BL_ORD_ID|498131 sp|Q8RY67|WAKLO_ARATH Wall-associated receptor kinase-like 14 OS=Arabidopsis thaliana GN=WAKL14 PE=2 SV=2//0
Csa6G490230	280.231	110.585	0.95721	0.031238	0.36794	Up	gnl|BL_ORD_ID|291547 sp|Q9FX85|PER10_ARATH Peroxidase 10 OS=Arabidopsis thaliana GN=PER10 PE=1 SV=1//4.78272e-132
Csa6G493910	220.343	48.9923	1.8766	2.2527e-08	4.8865e-06	Up	-//-
Csa6G494940	88.4912	39.8848	0.87212	0.037625	0.4093	Up	gnl|BL_ORD_ID|230441 sp|Q1KKV8|MFSD5_TAKRU Molybdate-anion transporter OS=Takifugu rubripes GN=mfsd5 PE=3 SV=1//1.48758e-13
Csa6G495800	54.551	4.82871	2.0601	1.6232e-05	0.0014098	Up	-//-
Csa6G495840	113.813	57.1859	0.82628	0.023826	0.3121	Up	gnl|BL_ORD_ID|281659 sp|Q9SY57|P2A10_ARATH Protein PHLOEM PROTEIN 2-LIKE A10 OS=Arabidopsis thaliana GN=PP2A10 PE=2 SV=1//5.01482e-84
Csa6G496990	2927.06	1442.34	0.9334	0.00071609	0.02718	Up	gnl|BL_ORD_ID|162876 sp|P46604|HAT22_ARATH Homeobox-leucine zipper protein HAT22 OS=Arabidopsis thaliana GN=HAT22 PE=1 SV=1//2.75831e-78
Csa6G497160	417.471	248.173	0.67689	0.021067	0.29047	Up	gnl|BL_ORD_ID|435648 sp|Q0WVX5|SSY4_ARATH Probable starch synthase 4, chloroplastic/amyloplastic OS=Arabidopsis thaliana GN=SS4 PE=2 SV=1//7.75362e-114
Csa6G497210	85.8694	38.8018	0.86375	0.042621	0.43819	Up	-//-
Csa6G499090	893.475	445.438	0.86154	0.012504	0.21279	Up	gnl|BL_ORD_ID|317693 sp|Q9SJY5|PUMP5_ARATH Mitochondrial uncoupling protein 5 OS=Arabidopsis thaliana GN=PUMP5 PE=2 SV=1//3.99933e-150
Csa6G499840	169.182	68.7077	1.0925	0.0025636	0.070377	Up	gnl|BL_ORD_ID|483621 sp|F8WKW1|UGT2_GARJA 7-deoxyloganetin glucosyltransferase OS=Gardenia jasminoides GN=UGT85A24 PE=1 SV=1//0
Csa6G500450	31.6793	7.28114	1.2534	0.0093192	0.17488	Up	gnl|BL_ORD_ID|196812 sp|Q8H038|KATAM_ORYSJ Xyloglucan galactosyltransferase KATAMARI1 homolog OS=Oryza sativa subsp. japonica GN=Os03g0144800 PE=2 SV=1//5.615e-96
Csa6G500570	51.2647	9.96205	1.6387	0.00027781	0.013124	Up	gnl|BL_ORD_ID|190020 sp|Q9LR47|IP5P3_ARATH Type I inositol 1,4,5-trisphosphate 5-phosphatase CVP2 OS=Arabidopsis thaliana GN=CVP2 PE=1 SV=2//2.58233e-21
Csa6G502780	53.0714	11.1593	1.4676	0.0016372	0.051146	Up	-//-
Csa6G504380	252.77	92.6411	0.93023	0.048749	0.47309	Up	gnl|BL_ORD_ID|417484 sp|Q9SPV4|SAMT_CLABR Salicylate carboxymethyltransferase OS=Clarkia breweri GN=SAMT PE=1 SV=1//6.35926e-141
Csa6G505280	4271.34	2783.22	0.56741	0.035565	0.39748	Up	gnl|BL_ORD_ID|161534 sp|P40267|H1_SOLPN Histone H1 OS=Solanum pennellii PE=2 SV=1//2.50588e-37
Csa6G507140	264.575	59.9429	1.7198	1.1234e-05	0.0010104	Up	gnl|BL_ORD_ID|120733 sp|Q94CH6|EXL3_ARATH GDSL esterase/lipase EXL3 OS=Arabidopsis thaliana GN=EXL3 PE=2 SV=1//7.12776e-122
Csa6G507290	74.884	38.5169	0.77809	0.043348	0.44211	Up	gnl|BL_ORD_ID|281795 sp|Q5Z8P0|P2C60_ORYSJ Probable protein phosphatase 2C 60 OS=Oryza sativa subsp. japonica GN=Os06g0717800 PE=2 SV=1//0
Csa6G509040	232.743	64.9972	1.2442	0.006775	0.14158	Up	gnl|BL_ORD_ID|2680 sp|Q9SEY5|AAE2_ARATH Probable acyl-activating enzyme 2 OS=Arabidopsis thaliana GN=AAE2 PE=2 SV=1//0
Csa6G510980	167.788	74.7718	1.0096	0.0026777	0.07286	Up	gnl|BL_ORD_ID|420448 sp|Q75DK1|SEC14_ASHGO SEC14 cytosolic factor OS=Ashbya gossypii (strain ATCC 10895 / CBS 109.51 / FGSC 9923 / NRRL Y-1056) GN=SEC14 PE=3 SV=2//1.0425e-18
Csa6G511610	66.8421	28.8976	0.92254	0.02842	0.34904	Up	-//-
Csa6G511620	855.133	330.664	1.2369	2.4554e-05	0.0018746	Up	gnl|BL_ORD_ID|418795 sp|Q9M0M5|SCL13_ARATH Scarecrow-like protein 13 OS=Arabidopsis thaliana GN=SCL13 PE=2 SV=2//0
Csa6G511770	321.465	77.8686	1.6031	7.4053e-05	0.0045988	Up	gnl|BL_ORD_ID|5547 sp|Q9D099|ACER3_MOUSE Alkaline ceramidase 3 OS=Mus musculus GN=Acer3 PE=2 SV=1//8.67542e-15
Csa6G511820	247.869	128.096	0.80427	0.02436	0.31554	Up	-//-
Csa6G516590	39.6095	5.8173	1.6735	0.00044412	0.018739	Up	gnl|BL_ORD_ID|75904 sp|O65468|CRK8_ARATH Cysteine-rich receptor-like protein kinase 8 OS=Arabidopsis thaliana GN=CRK8 PE=3 SV=2//6.69319e-68
Csa6G516870	126.25	54.9985	0.89009	0.03777	0.40994	Up	-//-
Csa6G516960	1731.86	280.318	2.301	1.2721e-12	8.1632e-10	Up	gnl|BL_ORD_ID|426360 sp|O65416|SKI27_ARATH F-box protein SKIP27 OS=Arabidopsis thaliana GN=SKIP27 PE=1 SV=2//3.14277e-29
Csa6G516980	3061.95	1228.53	1.091	0.0033413	0.085199	Up	-//-
Csa6G517250	230.474	126.463	0.76308	0.016194	0.24903	Up	gnl|BL_ORD_ID|377086 sp|Q5ZM74|RN141_CHICK RING finger protein 141 OS=Gallus gallus GN=RNF141 PE=2 SV=1//1.54363e-08
Csa6G518000	9835.84	4273.3	1.0301	0.0028699	0.076602	Up	gnl|BL_ORD_ID|242 sp|Q05349|12KD_FRAAN Auxin-repressed 12.5 kDa protein OS=Fragaria ananassa PE=2 SV=1//1.00181e-27
Csa6G518040	4242.16	2097.08	0.94014	0.00029636	0.013789	Up	gnl|BL_ORD_ID|117772 sp|Q9LW49|ERF4_NICSY Ethylene-responsive transcription factor 4 OS=Nicotiana sylvestris GN=ERF4 PE=2 SV=1//7.46713e-24
Csa6G518110	828.155	497.348	0.64588	0.045009	0.44924	Up	gnl|BL_ORD_ID|100333 sp|O89114|DNJB5_MOUSE DnaJ homolog subfamily B member 5 OS=Mus musculus GN=Dnajb5 PE=2 SV=1//3.43632e-58
Csa6G518360	313.652	186.92	0.66964	0.026333	0.33242	Up	gnl|BL_ORD_ID|190447 sp|Q9SF32|IQD1_ARATH Protein IQ-DOMAIN 1 OS=Arabidopsis thaliana GN=IQD1 PE=1 SV=1//1.05185e-24
Csa6G525220	1934.54	536.544	1.547	2.1731e-05	0.0017431	Up	gnl|BL_ORD_ID|76740 sp|Q9C8G5|CSCLD_ARATH CSC1-like protein ERD4 OS=Arabidopsis thaliana GN=ERD4 PE=2 SV=1//0
Csa6G525670	2166.54	1413.78	0.5659	0.035493	0.39746	Up	gnl|BL_ORD_ID|336982 sp|Q9SVG4|RETOL_ARATH Reticuline oxidase-like protein OS=Arabidopsis thaliana GN=At4g20830 PE=1 SV=2//0
Csa7G009190	2267.27	1204.57	0.76747	0.033134	0.38082	Up	gnl|BL_ORD_ID|244698 sp|Q9T0I8|MTN1_ARATH 5&apos;-methylthioadenosine/S-adenosylhomocysteine nucleosidase 1 OS=Arabidopsis thaliana GN=MTN1 PE=1 SV=1//1.36077e-113
Csa7G019330	383.09	172.222	1.0211	0.0011063	0.037749	Up	gnl|BL_ORD_ID|120738 sp|Q10S70|EXLA1_ORYSJ Expansin-like A1 OS=Oryza sativa subsp. japonica GN=EXLA1 PE=2 SV=1//2.45184e-47
Csa7G029930	235.669	104.751	0.97931	0.006767	0.14158	Up	gnl|BL_ORD_ID|217385 sp|Q9FG33|LRKS5_ARATH Probable L-type lectin-domain containing receptor kinase S.5 OS=Arabidopsis thaliana GN=LECRKS5 PE=2 SV=1//2.82751e-135
Csa7G031570	98.942	48.0601	0.85242	0.024041	0.31299	Up	gnl|BL_ORD_ID|500411 sp|Q9SI09|XERIC_ARATH Probable E3 ubiquitin-protein ligase XERICO OS=Arabidopsis thaliana GN=XERICO PE=1 SV=1//7.60829e-38
Csa7G031580	648.971	154.24	1.7024	6.4199e-06	0.00063265	Up	gnl|BL_ORD_ID|500411 sp|Q9SI09|XERIC_ARATH Probable E3 ubiquitin-protein ligase XERICO OS=Arabidopsis thaliana GN=XERICO PE=1 SV=1//2.58949e-38
Csa7G031600	234.931	94.4476	1.1531	0.000361	0.016069	Up	gnl|BL_ORD_ID|204897 sp|Q9SJD4|LACS8_ARATH Long chain acyl-CoA synthetase 8 OS=Arabidopsis thaliana GN=LACS8 PE=1 SV=1//0
Csa7G037560	2375.36	475.388	1.7799	1.8275e-05	0.0015296	Up	-//-
Csa7G039280	79.9691	25.2859	1.0094	0.035799	0.39887	Up	gnl|BL_ORD_ID|381648 sp|B6VJS4|ROMT_VITVI Trans-resveratrol di-O-methyltransferase OS=Vitis vinifera GN=ROMT PE=1 SV=2//5.17871e-145
Csa7G041870	1049.97	521.457	0.90303	0.0028036	0.075734	Up	gnl|BL_ORD_ID|39637 sp|Q9FGK4|B561J_ARATH Cytochrome b561 and DOMON domain-containing protein At5g47530 OS=Arabidopsis thaliana GN=At5g47530 PE=2 SV=1//4.83928e-134
Csa7G041900	80.3975	33.5161	0.93581	0.029363	0.3558	Up	-//-
Csa7G041960	198.922	78.193	0.9292	0.041561	0.42988	Up	gnl|BL_ORD_ID|47084 sp|Q40778|C74A2_PARAR Allene oxide synthase OS=Parthenium argentatum GN=CYP74A2 PE=1 SV=2//1.43835e-129
Csa7G041990	521.369	146.864	1.4208	0.00052535	0.02164	Up	gnl|BL_ORD_ID|77124 sp|Q7XUT9|CSLH2_ORYSJ Cellulose synthase-like protein H2 OS=Oryza sativa subsp. japonica GN=CSLH2 PE=3 SV=3//9.73176e-144
Csa7G042990	50.8182	18.1937	0.99926	0.030519	0.36464	Up	gnl|BL_ORD_ID|77122 sp|Q339N5|CSLH1_ORYSJ Cellulose synthase-like protein H1 OS=Oryza sativa subsp. japonica GN=CSLH1 PE=2 SV=2//2.62236e-118
Csa7G044810	1008.73	183.076	2.1483	5.5768e-11	2.3213e-08	Up	gnl|BL_ORD_ID|40419 sp|Q9LJB7|BBX32_ARATH B-box zinc finger protein 32 OS=Arabidopsis thaliana GN=BBX32 PE=1 SV=1//2.18432e-12
Csa7G045550	372.496	187.791	0.83946	0.017282	0.25891	Up	-//-
Csa7G045560	34.6125	3.95436	1.7771	0.00023567	0.011596	Up	gnl|BL_ORD_ID|90229 sp|Q5QJC3|DCR1B_CHICK 5&apos; exonuclease Apollo OS=Gallus gallus GN=DCLRE1B PE=2 SV=1//1.3963e-63
Csa7G046640	51.8851	6.33063	1.696	0.00048309	0.020108	Up	-//-
Csa7G048060	257.421	25.7597	2.5986	8.9051e-11	3.5166e-08	Up	-//-
Csa7G049140	370.368	107.965	1.5849	2.1951e-07	3.4149e-05	Up	gnl|BL_ORD_ID|291655 sp|A7NY33|PER4_VITVI Peroxidase 4 OS=Vitis vinifera GN=GSVIVT00023967001 PE=1 SV=1//3.37905e-123
Csa7G049230	1131.04	268.858	1.8922	9.8109e-12	5.0366e-09	Up	gnl|BL_ORD_ID|117792 sp|Q9FE67|ERF80_ARATH Ethylene-responsive transcription factor 9 OS=Arabidopsis thaliana GN=ERF9 PE=2 SV=1//3.00172e-27
Csa7G051410	591.552	317.336	0.8101	0.0055875	0.12453	Up	gnl|BL_ORD_ID|480453 sp|O22822|U74F2_ARATH UDP-glycosyltransferase 74F2 OS=Arabidopsis thaliana GN=UGT74F2 PE=1 SV=1//8.52919e-167
Csa7G058650	969.278	352.651	1.1674	0.003018	0.079586	Up	gnl|BL_ORD_ID|483621 sp|F8WKW1|UGT2_GARJA 7-deoxyloganetin glucosyltransferase OS=Gardenia jasminoides GN=UGT85A24 PE=1 SV=1//0
Csa7G059150	56.2382	9.73358	1.1571	0.018784	0.27118	Up	gnl|BL_ORD_ID|483621 sp|F8WKW1|UGT2_GARJA 7-deoxyloganetin glucosyltransferase OS=Gardenia jasminoides GN=UGT85A24 PE=1 SV=1//1.07966e-47
Csa7G063960	350.764	137.339	1.165	0.0006216	0.024545	Up	gnl|BL_ORD_ID|483621 sp|F8WKW1|UGT2_GARJA 7-deoxyloganetin glucosyltransferase OS=Gardenia jasminoides GN=UGT85A24 PE=1 SV=1//2.29282e-68
Csa7G064000	230.282	97.0326	0.98732	0.013127	0.22094	Up	gnl|BL_ORD_ID|501166 sp|Q682V0|XRCC4_ARATH DNA repair protein XRCC4 OS=Arabidopsis thaliana GN=XRCC4 PE=1 SV=2//4.09292e-95
Csa7G066830	868.556	423.701	0.93491	0.001351	0.043802	Up	gnl|BL_ORD_ID|234594 sp|Q0WM29|MMSA_ARATH Methylmalonate-semialdehyde dehydrogenase [acylating], mitochondrial OS=Arabidopsis thaliana GN=ALDH6B2 PE=2 SV=2//0
Csa7G069140	1371.28	831.226	0.65964	0.017223	0.25879	Up	gnl|BL_ORD_ID|159371 sp|Q9S7T1|GTE3_ARATH Transcription factor GTE3, chloroplastic OS=Arabidopsis thaliana GN=GTE3 PE=1 SV=1//1.39301e-60
Csa7G071440	339.042	114.41	1.3965	5.064e-06	0.0005131	Up	gnl|BL_ORD_ID|544385 sp|Q96289|ZAT10_ARATH Zinc finger protein ZAT10 OS=Arabidopsis thaliana GN=ZAT10 PE=2 SV=1//1.29557e-31
Csa7G071520	284.701	121.252	1.0357	0.0040526	0.098756	Up	gnl|BL_ORD_ID|281800 sp|O81760|P2C63_ARATH Probable protein phosphatase 2C 63 OS=Arabidopsis thaliana GN=At4g33920 PE=2 SV=1//0
Csa7G071670	93.335	40.3418	0.96737	0.014531	0.2331	Up	gnl|BL_ORD_ID|47938 sp|Q8L9J9|CAES_ARATH Probable carbohydrate esterase At4g34215 OS=Arabidopsis thaliana GN=At4g34215 PE=1 SV=2//7.95646e-101
Csa7G072770	140.625	30.9114	1.56	0.00042653	0.018146	Up	gnl|BL_ORD_ID|178163 sp|P19244|HSP41_PEA 22.7 kDa class IV heat shock protein OS=Pisum sativum GN=HSP22.7 PE=2 SV=1//9.17138e-40
Csa7G073540	1835.38	1223.93	0.53618	0.048407	0.47095	Up	gnl|BL_ORD_ID|437668 sp|F4JKK0|SUD1_ARATH Probable E3 ubiquitin ligase SUD1 OS=Arabidopsis thaliana GN=SUD1 PE=1 SV=1//0
Csa7G073600	751.848	479.047	0.59325	0.032841	0.3783	Up	gnl|BL_ORD_ID|223929 sp|Q9LDD8|MCCB_ARATH Methylcrotonoyl-CoA carboxylase beta chain, mitochondrial OS=Arabidopsis thaliana GN=MCCB PE=2 SV=1//0
Csa7G073630	370.43	127.487	1.1389	0.0082137	0.16074	Up	gnl|BL_ORD_ID|136664 sp|Q9FX97|FUT12_ARATH Putative fucosyltransferase-like protein OS=Arabidopsis thaliana GN=FUT12 PE=2 SV=1//0
Csa7G073700	48.5728	5.77922	1.7793	0.00022065	0.010997	Up	gnl|BL_ORD_ID|108603 sp|Q9SZ06|EF109_ARATH Ethylene-responsive transcription factor ERF109 OS=Arabidopsis thaliana GN=ERF109 PE=1 SV=1//9.2723e-29
Csa7G206930	936.418	455.132	0.93336	0.0019175	0.056573	Up	gnl|BL_ORD_ID|122751 sp|Q9XID0|FAB1D_ARATH Putative 1-phosphatidylinositol-3-phosphate 5-kinase FAB1D OS=Arabidopsis thaliana GN=FAB1D PE=3 SV=1//0
Csa7G237300	421.373	132.185	1.4708	4.1579e-06	0.0004386	Up	-//-
Csa7G253200	168.029	68.592	1.0911	0.0022329	0.063332	Up	gnl|BL_ORD_ID|324690 sp|Q6GME1|PYRG2_XENLA CTP synthase 2 OS=Xenopus laevis GN=ctps2 PE=2 SV=1//0
Csa7G253810	87.3127	38.7073	0.94705	0.014668	0.2341	Up	gnl|BL_ORD_ID|300114 sp|Q8VZ80|PLT5_ARATH Polyol transporter 5 OS=Arabidopsis thaliana GN=PLT5 PE=1 SV=2//0
Csa7G278230	818.26	299.086	1.2349	0.00042915	0.018161	Up	gnl|BL_ORD_ID|341190 sp|Q8GUU2|RIE1_ARATH E3 ubiquitin protein ligase RIE1 OS=Arabidopsis thaliana GN=RIE1 PE=2 SV=1//3.8543e-19
Csa7G298820	996.698	175.606	2.2168	1.6225e-12	9.9951e-10	Up	-//-
Csa7G336480	84.2522	22.4329	1.3638	0.0021083	0.060806	Up	-//-
Csa7G336540	80.8024	29.6379	1.0581	0.015158	0.23882	Up	gnl|BL_ORD_ID|480496 sp|Q9M8Z7|U80A2_ARATH Sterol 3-beta-glucosyltransferase UGT80A2 OS=Arabidopsis thaliana GN=UGT80A2 PE=1 SV=1//0
Csa7G343850	3862.74	1459.97	1.2196	0.00024769	0.011897	Up	gnl|BL_ORD_ID|300421 sp|Q43143|PMEU1_SOLLC Pectinesterase/pectinesterase inhibitor U1 OS=Solanum lycopersicum GN=PMEU1 PE=2 SV=1//0
Csa7G343870	271.657	89.5215	1.2035	0.0045695	0.10647	Up	gnl|BL_ORD_ID|300421 sp|Q43143|PMEU1_SOLLC Pectinesterase/pectinesterase inhibitor U1 OS=Solanum lycopersicum GN=PMEU1 PE=2 SV=1//0
Csa7G351900	13.9343	0.475255	1.3905	0.0038368	NA	Up	gnl|BL_ORD_ID|379517 sp|P23540|RNMC_MOMCH Ribonuclease MC OS=Momordica charantia PE=1 SV=1//1.33438e-13
Csa7G351910	2034.55	1235.46	0.6518	0.023515	0.31008	Up	gnl|BL_ORD_ID|326604 sp|Q9SV68|QORH_ARATH Putative quinone-oxidoreductase homolog, chloroplastic OS=Arabidopsis thaliana GN=At4g13010 PE=2 SV=1//1.63268e-148
Csa7G354530	116.103	48.7455	1.0202	0.0080029	0.15802	Up	-//-
Csa7G371760	24.9613	6.84397	1.0926	0.023808	0.3121	Up	gnl|BL_ORD_ID|173511 sp|Q6P7N4|HMCES_XENTR Embryonic stem cell-specific 5-hydroxymethylcytosine-binding protein OS=Xenopus tropicalis GN=hmces PE=2 SV=1//1.19876e-41
Csa7G372340	505.869	298.4	0.68733	0.019023	0.27292	Up	gnl|BL_ORD_ID|40239 sp|Q8RXE8|BASS3_ARATH Probable sodium/metabolite cotransporter BASS3, chloroplastic OS=Arabidopsis thaliana GN=BASS3 PE=2 SV=1//2.24723e-123
Csa7G373480	198.676	104.809	0.80896	0.012249	0.20984	Up	gnl|BL_ORD_ID|194786 sp|C0SUT9|JMJ16_ARATH Putative lysine-specific demethylase JMJ16 OS=Arabidopsis thaliana GN=JMJ16 PE=2 SV=1//1.36266e-177
Csa7G373520	51.4023	19.6575	1.0327	0.015944	0.24724	Up	gnl|BL_ORD_ID|522516 sp|Q9ASS4|Y5838_ARATH Probably inactive leucine-rich repeat receptor-like protein kinase At5g48380 OS=Arabidopsis thaliana GN=At5g48380 PE=1 SV=1//3.95325e-65
Csa7G374640	153.226	88.7826	0.68385	0.03932	0.41792	Up	gnl|BL_ORD_ID|86025 sp|B7VMK8|DADA_VIBSL D-amino acid dehydrogenase OS=Vibrio splendidus (strain LGP32) GN=dadA PE=3 SV=1//1.6416e-15
Csa7G380130	30.9135	10.0001	1.0298	0.029807	0.35892	Up	gnl|BL_ORD_ID|14393 sp|Q9SPL4|AMP22_MACIN Vicilin-like antimicrobial peptides 2-2 OS=Macadamia integrifolia GN=AMP2-2 PE=2 SV=1//2.60454e-107
Csa7G387180	725.096	413.456	0.72679	0.014926	0.23661	Up	gnl|BL_ORD_ID|223928 sp|Q42777|MCCA_SOYBN Methylcrotonoyl-CoA carboxylase subunit alpha, mitochondrial OS=Glycine max GN=MCCA PE=1 SV=2//0
Csa7G388300	848.833	425.089	0.89944	0.0021766	0.062424	Up	-//-
Csa7G389490	338.216	141.425	1.1253	0.00019221	0.0098021	Up	gnl|BL_ORD_ID|124911 sp|Q6NMR8|FAF3_ARATH Protein FANTASTIC FOUR 3 OS=Arabidopsis thaliana GN=FAF3 PE=2 SV=1//9.98398e-06
Csa7G394060	197.362	30.1132	2.0402	1.3337e-06	0.00017301	Up	-//-
Csa7G394680	489.939	274.829	0.74704	0.013559	0.22514	Up	gnl|BL_ORD_ID|432556 sp|Q8TB22|SPT20_HUMAN Spermatogenesis-associated protein 20 OS=Homo sapiens GN=SPATA20 PE=2 SV=3//0
Csa7G396370	10.4248	0.95051	0.94167	0.042183	NA	Up	gnl|BL_ORD_ID|476779 sp|O82245|TSPO_ARATH Translocator protein homolog OS=Arabidopsis thaliana GN=TSPO PE=1 SV=1//1.35082e-37
Csa7G405970	128.059	32.4331	1.5987	3.7556e-05	0.0027155	Up	-//-
Csa7G407550	1781.33	341.019	2.0549	1.4155e-09	4.3372e-07	Up	gnl|BL_ORD_ID|212675 sp|P19515|LIP_RHIMI Lipase OS=Rhizomucor miehei PE=1 SV=2//7.52619e-08
Csa7G407700	117.305	39.8467	1.1404	0.0085796	0.16538	Up	gnl|BL_ORD_ID|339118 sp|Q8GXW1|RGL2_ARATH DELLA protein RGL2 OS=Arabidopsis thaliana GN=RGL2 PE=1 SV=2//2.90198e-48
Csa7G407710	141.054	55.9109	1.0317	0.012003	0.20747	Up	-//-
Csa7G412840	161.044	83.8199	0.80039	0.022301	0.29997	Up	gnl|BL_ORD_ID|153695 sp|Q9SYJ2|GPAT3_ARATH Probable glycerol-3-phosphate acyltransferase 3 OS=Arabidopsis thaliana GN=GPAT3 PE=2 SV=1//3.00225e-179
Csa7G413890	336.35	61.5562	1.4646	0.0023387	0.065805	Up	gnl|BL_ORD_ID|252065 sp|Q9LDE1|MY108_ARATH Transcription factor MYB108 OS=Arabidopsis thaliana GN=MYB108 PE=1 SV=1//3.98139e-68
Csa7G414440	3605.98	1684.32	1.0108	0.00015059	0.0081951	Up	gnl|BL_ORD_ID|281772 sp|Q3EAF9|P2C49_ARATH Probable protein phosphatase 2C 49 OS=Arabidopsis thaliana GN=At3g62260 PE=2 SV=1//1.84229e-128
Csa7G420820	230.142	86.8238	1.1797	0.0011423	0.038412	Up	gnl|BL_ORD_ID|480248 sp|Q337C0|U496D_ORYSJ UPF0496 protein 4 OS=Oryza sativa subsp. japonica GN=Os10g0513300 PE=2 SV=1//1.49532e-08
Csa7G431330	88.4756	38.8779	0.90693	0.030707	0.36568	Up	gnl|BL_ORD_ID|16697 sp|Q94AN4|AP2L1_ARATH AP2-like ethylene-responsive transcription factor At1g16060 OS=Arabidopsis thaliana GN=At1g16060 PE=2 SV=1//4.74552e-97
Csa7G433150	166.893	72.6408	0.96801	0.012373	0.21157	Up	-//-
Csa7G434970	6224.58	2233.8	1.2953	6.557e-05	0.0041557	Up	gnl|BL_ORD_ID|137214 sp|O24648|G3OX_PEA Gibberellin 3-beta-dioxygenase 1 OS=Pisum sativum GN=LE PE=1 SV=1//2.83029e-152
Csa7G447990	19371.9	7239.61	1.1036	0.0070806	0.14501	Up	gnl|BL_ORD_ID|300362 sp|P83948|PME3_CITSI Pectinesterase 3 OS=Citrus sinensis PE=1 SV=1//0
Csa7G448000	460.051	213.704	0.94182	0.0069631	0.14356	Up	gnl|BL_ORD_ID|12424 sp|Q9LDV4|ALAT2_ARATH Alanine aminotransferase 2, mitochondrial OS=Arabidopsis thaliana GN=ALAAT2 PE=2 SV=1//0
Csa7G448900	2739.41	966.801	1.2846	0.00021197	0.010612	Up	gnl|BL_ORD_ID|12363 sp|Q9SYG7|AL7B4_ARATH Aldehyde dehydrogenase family 7 member B4 OS=Arabidopsis thaliana GN=ALDH7B4 PE=2 SV=3//0
Csa7G449460	2692.75	1557.08	0.7196	0.01042	0.18693	Up	gnl|BL_ORD_ID|408274 sp|Q9SYH1|RSH3C_ARATH Probable GTP diphosphokinase RSH3, chloroplastic OS=Arabidopsis thaliana GN=RSH3 PE=2 SV=1//0
Csa7G451370	182.283	100.664	0.72453	0.042786	0.43842	Up	-//-
Csa7G452290	436.319	50.8355	2.1201	3.1209e-06	0.00034579	Up	gnl|BL_ORD_ID|17463 sp|Q9LU14|APG2_ARATH GDSL esterase/lipase APG OS=Arabidopsis thaliana GN=APG PE=1 SV=1//1.90722e-134
CsaUNG028560	2011.66	722.636	1.2347	0.00071651	0.02718	Up	gnl|BL_ORD_ID|263390 sp|Q43681|NLTP_VIGUN Probable non-specific lipid-transfer protein AKCS9 OS=Vigna unguiculata PE=2 SV=1//7.46238e-24
CsaUNG031630	42.3714	13.5737	0.98786	0.040248	0.42324	Up	gnl|BL_ORD_ID|62269 sp|Q8W1D5|CIPKP_ARATH CBL-interacting serine/threonine-protein kinase 25 OS=Arabidopsis thaliana GN=CIPK25 PE=2 SV=1//5.54082e-125
CsaUNG033150	17.5295	4.42961	0.98513	0.045566	NA	Up	-//-
Novel00028	67.3768	13.4792	1.3671	0.0046701	0.10832	Up	-//-
Novel00034	219.061	56.2537	1.6498	4.0328e-06	0.00042834	Up	-//-
Novel00045	326.133	108.646	1.1734	0.0065086	0.13769	Up	-//-
Novel00079	1213.71	686.34	0.7339	0.015996	0.24724	Up	gnl|BL_ORD_ID|218509 sp|Q0DKW8|LTI6B_ORYSJ Hydrophobic protein LTI6B OS=Oryza sativa subsp. japonica GN=LTI6B PE=2 SV=1//7.08657e-16
Novel00094	217.023	123.613	0.69097	0.049998	0.48036	Up	gnl|BL_ORD_ID|507521 sp|Q9ZVN2|Y1457_ARATH Acyltransferase-like protein At1g54570, chloroplastic OS=Arabidopsis thaliana GN=At1g54570 PE=2 SV=1//0
Novel00117	782.923	362.904	0.98522	0.0014633	0.04666	Up	gnl|BL_ORD_ID|40440 sp|Q94CE3|BCA5_ARATH Beta carbonic anhydrase 5, chloroplastic OS=Arabidopsis thaliana GN=BCA5 PE=2 SV=1//2.33584e-75
Novel00118	18.8456	3.00385	1.2458	0.011495	NA	Up	-//-
Novel00119	189.499	106.16	0.71617	0.039824	0.42009	Up	-//-
Novel00126	75.0241	3.95436	2.0571	2.8432e-05	0.0021464	Up	gnl|BL_ORD_ID|188543 sp|Q948R6|IMFS_LUFAE Isomultiflorenol synthase OS=Luffa aegyptiaca GN=IMS1 PE=1 SV=1//0
Novel00152	24.9094	1.9391	1.6636	0.00073667	0.027876	Up	-//-
Novel00173	2531.12	998.751	1.2251	1.0018e-05	0.00094176	Up	gnl|BL_ORD_ID|482758 sp|Q3E7T8|UBQ14_ARATH Polyubiquitin 14 OS=Arabidopsis thaliana GN=UBQ14 PE=1 SV=2//0
Novel00187	61.0613	10.0946	1.5932	0.00081165	0.029834	Up	-//-
Novel00210	384.974	223.819	0.70362	0.017594	0.26145	Up	gnl|BL_ORD_ID|492914 sp|Q40316|VESTR_MEDSA Vestitone reductase OS=Medicago sativa PE=1 SV=1//1.97721e-07
Novel00211	120.316	3.40294	3.441	5.8395e-15	9.9927e-12	Up	gnl|BL_ORD_ID|95113 sp|P51105|DFRA_GERHY Dihydroflavonol-4-reductase OS=Gerbera hybrida GN=DFR PE=2 SV=1//5.86107e-19
Novel00215	112.069	29.7338	1.531	0.00010233	0.0059245	Up	gnl|BL_ORD_ID|194182 sp|P19873|ITH5_CUCMA Inhibitor of trypsin and hageman factor OS=Cucurbita maxima PE=1 SV=1//1.50546e-30
Novel00227	620.407	317.77	0.84585	0.0091418	0.17275	Up	-//-
Novel00250	79.2527	27.1855	1.0951	0.013784	0.22753	Up	gnl|BL_ORD_ID|420499 sp|Q94AU2|SEC22_ARATH 25.3 kDa vesicle transport protein OS=Arabidopsis thaliana GN=SEC22 PE=2 SV=1//1.62379e-20
Novel00282	42.0002	4.10667	1.5505	0.0016579	0.051583	Up	-//-
Novel00421	88.0447	40.6464	0.90407	0.01979	0.27963	Up	-//-
Novel00560	86.29	41.4827	0.8635	0.023934	0.31227	Up	-//-
Novel00571	10.5364	0	0.99648	0.022732	NA	Up	-//-
Novel00574	31.0849	1.42577	1.7382	0.00041273	0.017756	Up	-//-
Novel00616	67.016	6.33063	1.6283	0.00095141	0.033762	Up	gnl|BL_ORD_ID|39925 sp|Q94F62|BAK1_ARATH BRASSINOSTEROID INSENSITIVE 1-associated receptor kinase 1 OS=Arabidopsis thaliana GN=BAK1 PE=1 SV=2//4.19672e-43
Novel00628	89.7839	27.2616	1.1149	0.017621	0.26145	Up	gnl|BL_ORD_ID|39925 sp|Q94F62|BAK1_ARATH BRASSINOSTEROID INSENSITIVE 1-associated receptor kinase 1 OS=Arabidopsis thaliana GN=BAK1 PE=1 SV=2//1.38143e-106
Novel00652	14.2873	2.01526	0.99321	0.038546	NA	Up	gnl|BL_ORD_ID|419096 sp|Q9LEY1|SCP35_ARATH Serine carboxypeptidase-like 35 OS=Arabidopsis thaliana GN=SCPL35 PE=2 SV=1//6.11493e-25

## Sheet: PhyxChr vs Con
Gene_id	readcount_Phy×Chr	readcount_Con	log2FoldChange	pval	padj	Up-Down-Regulation（Phy×Chr/Con）	Blast swiss prot
Csa1G000550	17.4176	108.293	-2.2438	0.0021026	0.012418	Down	gnl|BL_ORD_ID|108608 sp|Q9LY29|EF115_ARATH Ethylene-responsive transcription factor ERF115 OS=Arabidopsis thaliana GN=ERF115 PE=1 SV=1//3.94525e-38
Csa1G000570	1115.03	2472.78	-1.103	0.0057184	0.028506	Down	gnl|BL_ORD_ID|60878 sp|Q9SW18|CHLM_ARATH Magnesium protoporphyrin IX methyltransferase, chloroplastic OS=Arabidopsis thaliana GN=CHLM PE=1 SV=1//1.33361e-131
Csa1G000580	1341.89	2568.46	-0.9295	1.4772e-07	2.3652e-06	Down	gnl|BL_ORD_ID|19640 sp|Q94JM3|ARFB_ARATH Auxin response factor 2 OS=Arabidopsis thaliana GN=ARF2 PE=1 SV=2//0
Csa1G000710	271.531	421.591	-0.62565	0.0075302	0.035854	Down	gnl|BL_ORD_ID|42228 sp|Q9IA00|BIC1A_XENLA Protein bicaudal C homolog 1-A OS=Xenopus laevis GN=bicc1-a PE=2 SV=1//4.89062e-07
Csa1G001360	30.7077	272.602	-2.9305	1.6747e-08	3.1109e-07	Down	gnl|BL_ORD_ID|168271 sp|Q94CD1|HHT1_ARATH Omega-hydroxypalmitate O-feruloyl transferase OS=Arabidopsis thaliana GN=HHT1 PE=1 SV=1//0
Csa1G001470	181.867	462.867	-1.3064	0.00019396	0.0015796	Down	-//-
Csa1G001520	961.059	1629.65	-0.74995	0.0028097	0.015811	Down	gnl|BL_ORD_ID|187024 sp|P27819|ILVB3_BRANA Acetolactate synthase 3, chloroplastic OS=Brassica napus PE=3 SV=1//0
Csa1G002830	51.4624	760.794	-3.7928	2.2935e-34	3.587e-32	Down	gnl|BL_ORD_ID|3211 sp|Q5VST6|AB17B_HUMAN Alpha/beta hydrolase domain-containing protein 17B OS=Homo sapiens GN=ABHD17B PE=2 SV=1//1.25639e-68
Csa1G002900	501.047	989.792	-0.9602	0.0014549	0.0090544	Down	gnl|BL_ORD_ID|338932 sp|Q94A08|RFS2_ARATH Probable galactinol--sucrose galactosyltransferase 2 OS=Arabidopsis thaliana GN=RFS2 PE=2 SV=2//0
Csa1G002950	3.17579	26.4824	-2.6012	0.00033077	0.0025104	Down	-//-
Csa1G003540	3480.86	8901.78	-1.3039	0.00074711	0.0050923	Down	gnl|BL_ORD_ID|111810 sp|Q43467|EFTU1_SOYBN Elongation factor Tu, chloroplastic OS=Glycine max GN=TUFA PE=1 SV=1//3.18341e-08
Csa1G004040	428.694	1565.24	-1.8176	4.2273e-08	7.3028e-07	Down	gnl|BL_ORD_ID|47008 sp|Q9STL1|C71AM_ARATH Cytochrome P450 71A22 OS=Arabidopsis thaliana GN=CYP71A22 PE=2 SV=1//1.10878e-82
Csa1G004330	72.4297	128.661	-0.81379	0.0029152	0.016315	Down	gnl|BL_ORD_ID|120920 sp|Q15024|EXOS7_HUMAN Exosome complex component RRP42 OS=Homo sapiens GN=EXOSC7 PE=1 SV=3//2.12124e-62
Csa1G004990	234.073	369.463	-0.65003	0.0030075	0.016719	Down	gnl|BL_ORD_ID|426116 sp|Q8GYT9|SIS3_ARATH E3 ubiquitin-protein ligase SIS3 OS=Arabidopsis thaliana GN=SIS3 PE=2 SV=2//0
Csa1G005650	259.842	711.783	-1.3725	0.0033415	0.018326	Down	-//-
Csa1G005680	150.706	788.521	-2.2774	1.0049e-07	1.6529e-06	Down	gnl|BL_ORD_ID|521313 sp|Q8W485|Y5010_ARATH Uncharacterized protein At5g50100, mitochondrial OS=Arabidopsis thaliana GN=At5g50100 PE=2 SV=1//6.12196e-80
Csa1G005730	305.448	532.485	-0.78936	0.0012513	0.0079604	Down	gnl|BL_ORD_ID|317577 sp|Q9FJP6|PUB38_ARATH U-box domain-containing protein 38 OS=Arabidopsis thaliana GN=PUB38 PE=1 SV=1//5.6385e-156
Csa1G005770	41.4833	138.519	-1.6308	0.0010195	0.006649	Down	-//-
Csa1G007850	604.783	1722.98	-1.4822	7.0926e-08	1.1901e-06	Down	gnl|BL_ORD_ID|252076 sp|Q2V9B0|MY1R1_SOLTU Transcription factor MYB1R1 OS=Solanum tuberosum PE=2 SV=1//8.48581e-62
Csa1G007860	640.257	1771.02	-1.4443	1.4943e-08	2.7996e-07	Down	gnl|BL_ORD_ID|202156 sp|Q39030|KPK2_ARATH Serine/threonine-protein kinase AtPK2/AtPK19 OS=Arabidopsis thaliana GN=ATPK2 PE=1 SV=2//3.02352e-167
Csa1G008470	170.717	606.405	-1.7902	7.6176e-10	1.6934e-08	Down	gnl|BL_ORD_ID|224096 sp|Q6CGU8|MCH1_YARLI Probable transporter MCH1 OS=Yarrowia lipolytica (strain CLIB 122 / E 150) GN=MCH1 PE=3 SV=1//2.898e-10
Csa1G008510	39.0507	123.854	-1.5816	0.0003243	0.0024667	Down	-//-
Csa1G008520	806	2163.47	-1.3742	0.00025267	0.0019937	Down	gnl|BL_ORD_ID|300298 sp|Q9SU58|PMA4_ARATH ATPase 4, plasma membrane-type OS=Arabidopsis thaliana GN=AHA4 PE=2 SV=2//4.59296e-27
Csa1G008530	522.635	3351.71	-2.4565	1.4648e-05	0.00015848	Down	gnl|BL_ORD_ID|317371 sp|Q9LV10|PTR53_ARATH Protein NRT1/ PTR FAMILY 2.11 OS=Arabidopsis thaliana GN=NPF2.11 PE=1 SV=1//0
Csa1G008540	1.44579	10.9369	-2.2759	0.0065734	0.032012	Down	gnl|BL_ORD_ID|317361 sp|Q944G5|PTR44_ARATH Protein NRT1/ PTR FAMILY 2.10 OS=Arabidopsis thaliana GN=NPF2.10 PE=1 SV=3//0
Csa1G008560	14.2098	97.2872	-2.4634	0.00013041	0.0011165	Down	gnl|BL_ORD_ID|317322 sp|Q8H157|PTR19_ARATH Protein NRT1/ PTR FAMILY 4.6 OS=Arabidopsis thaliana GN=NPF4.6 PE=1 SV=1//0
Csa1G009600	185.199	400.139	-1.0722	0.0043938	0.023002	Down	gnl|BL_ORD_ID|3269 sp|Q84K47|AB2A_ARATH ABC transporter A family member 2 OS=Arabidopsis thaliana GN=ABCA2 PE=2 SV=1//0
Csa1G009780	6.69459	77.2205	-3.1361	9.4173e-07	1.3218e-05	Down	gnl|BL_ORD_ID|144323 sp|Q9CA68|GDL31_ARATH GDSL esterase/lipase At1g74460 OS=Arabidopsis thaliana GN=At1g74460 PE=2 SV=1//0
Csa1G009790	97.4557	938.335	-3.2065	1.251e-31	1.6728e-29	Down	gnl|BL_ORD_ID|55868 sp|Q8LFV3|CDF3_ARATH Cyclic dof factor 3 OS=Arabidopsis thaliana GN=CDF3 PE=1 SV=2//1.84721e-97
Csa1G009840	76.7002	231.116	-1.5365	4.1439e-05	0.0004006	Down	gnl|BL_ORD_ID|303279 sp|Q9SJZ3|PP169_ARATH Pentatricopeptide repeat-containing protein At2g22410, mitochondrial OS=Arabidopsis thaliana GN=PCMP-E28 PE=2 SV=1//6.94526e-15
Csa1G010940	203.024	698.928	-1.7026	5.7106e-05	0.00053465	Down	gnl|BL_ORD_ID|214115 sp|Q1L5Z9|LONF2_HUMAN LON peptidase N-terminal domain and RING finger protein 2 OS=Homo sapiens GN=LONRF2 PE=2 SV=3//1.76641e-38
Csa1G011540	6.36291	43.1938	-2.5155	1.6208e-05	0.00017418	Down	gnl|BL_ORD_ID|484630 sp|Q8GZ38|UNE10_ARATH Transcription factor UNE10 OS=Arabidopsis thaliana GN=UNE10 PE=2 SV=1//7.53196e-22
Csa1G014310	11.867	59.2931	-2.1958	2.0586e-06	2.6771e-05	Down	gnl|BL_ORD_ID|456354 sp|Q9FME3|TCP5_ARATH Transcription factor TCP5 OS=Arabidopsis thaliana GN=TCP5 PE=2 SV=1//1.17922e-41
Csa1G015630	12.4117	33.0877	-1.3139	0.010968	0.048177	Down	-//-
Csa1G015870	16.4164	99.9016	-2.4395	7.8943e-07	1.1206e-05	Down	-//-
Csa1G021940	43.0687	435.102	-3.1653	1.9025e-12	5.8984e-11	Down	gnl|BL_ORD_ID|96915 sp|Q8S9H7|DIV_ANTMA Transcription factor DIVARICATA OS=Antirrhinum majus GN=DIVARICATA PE=2 SV=1//7.13042e-40
Csa1G022490	743.122	2125.12	-1.4746	8.4588e-06	9.7213e-05	Down	gnl|BL_ORD_ID|27891 sp|Q9LS40|ASPG1_ARATH Protein ASPARTIC PROTEASE IN GUARD CELL 1 OS=Arabidopsis thaliana GN=ASPG1 PE=1 SV=1//1.47884e-123
Csa1G022530	25.1746	1009.92	-5.13	6.5577e-41	1.4541e-38	Down	-//-
Csa1G023580	2.01729	12.0475	-2.0784	0.0095802	0.043352	Down	gnl|BL_ORD_ID|253264 sp|O04017|NAC98_ARATH Protein CUP-SHAPED COTYLEDON 2 OS=Arabidopsis thaliana GN=NAC098 PE=1 SV=1//9.7275e-75
Csa1G023610	243.833	417.265	-0.7648	0.00096608	0.0063643	Down	gnl|BL_ORD_ID|450527 sp|Q8L706|SYT5_ARATH Synaptotagmin-5 OS=Arabidopsis thaliana GN=SYT5 PE=2 SV=1//1.78883e-13
Csa1G024200	86.1768	167.188	-0.93463	0.001404	0.0087841	Down	-//-
Csa1G024240	93.3989	613.519	-2.5815	4.7932e-09	9.5739e-08	Down	-//-
Csa1G024840	288.246	425.925	-0.55767	0.0047022	0.024298	Down	gnl|BL_ORD_ID|292661 sp|Q8S9K7|PEX32_ARATH Peroxisome biogenesis protein 3-2 OS=Arabidopsis thaliana GN=PEX3-2 PE=2 SV=1//1.97236e-139
Csa1G024890	184.298	401.991	-1.0954	0.00074134	0.0050588	Down	gnl|BL_ORD_ID|104842 sp|Q9SIA5|DTX1_ARATH MATE efflux family protein DTX1 OS=Arabidopsis thaliana GN=DTX1 PE=2 SV=1//8.48455e-122
Csa1G024900	81.7241	192.174	-1.1791	0.0052295	0.026491	Down	gnl|BL_ORD_ID|222457 sp|Q9SIA4|MATE5_ARATH MATE efflux family protein 5 OS=Arabidopsis thaliana GN=DTXL1 PE=3 SV=1//8.66612e-127
Csa1G025000	119.745	209.213	-0.78879	0.0038666	0.020732	Down	gnl|BL_ORD_ID|153156 sp|B0F9L7|GOGC2_ARATH Golgin candidate 2 OS=Arabidopsis thaliana GN=GC2 PE=1 SV=1//6.33061e-19
Csa1G025020	551.606	1262.18	-1.1574	0.0010479	0.0068065	Down	gnl|BL_ORD_ID|66245 sp|Q9LE22|CML27_ARATH Probable calcium-binding protein CML27 OS=Arabidopsis thaliana GN=CML27 PE=1 SV=1//1.12376e-54
Csa1G025080	182.939	346.186	-0.89364	0.0097849	0.044017	Down	gnl|BL_ORD_ID|10837 sp|Q8L7A4|AGD11_ARATH Probable ADP-ribosylation factor GTPase-activating protein AGD11 OS=Arabidopsis thaliana GN=AGD11 PE=2 SV=1//1.25761e-31
Csa1G025220	62.6722	122.723	-0.94432	0.0042827	0.022501	Down	-//-
Csa1G031730	331.525	1404.64	-2.0504	4.8627e-16	2.1295e-14	Down	gnl|BL_ORD_ID|89985 sp|Q9LSH2|DCE5_ARATH Glutamate decarboxylase 5 OS=Arabidopsis thaliana GN=GAD5 PE=2 SV=1//0
Csa1G032440	7.86751	870.197	-6.5612	7.2602e-72	6.056e-69	Down	gnl|BL_ORD_ID|415785 sp|B3H5A8|RVE7_ARATH Protein REVEILLE 7 OS=Arabidopsis thaliana GN=RVE7 PE=2 SV=1//3.63376e-42
Csa1G033080	17.7203	267.503	-3.7775	1.2208e-23	9.946e-22	Down	gnl|BL_ORD_ID|298068 sp|Q9SWI1|PKS1_ARATH Protein PHYTOCHROME KINASE SUBSTRATE 1 OS=Arabidopsis thaliana GN=PKS1 PE=1 SV=2//1.31188e-20
Csa1G033120	169.377	1059.29	-2.489	2.288e-07	3.5218e-06	Down	gnl|BL_ORD_ID|159188 sp|Q9FUT0|GSTU9_ARATH Glutathione S-transferase U9 OS=Arabidopsis thaliana GN=GSTU9 PE=2 SV=1//1.64349e-62
Csa1G033200	56.216	524.664	-3.1766	2.1995e-39	4.4287e-37	Down	gnl|BL_ORD_ID|252088 sp|P81392|MYB06_ANTMA Myb-related protein 306 OS=Antirrhinum majus GN=MYB306 PE=2 SV=1//3.51859e-56
Csa1G033240	8.39361	57.4334	-2.6051	9.9594e-08	1.6397e-06	Down	-//-
Csa1G033250	99.5679	2027.39	-4.2386	2.4255e-40	5.2455e-38	Down	gnl|BL_ORD_ID|55868 sp|Q8LFV3|CDF3_ARATH Cyclic dof factor 3 OS=Arabidopsis thaliana GN=CDF3 PE=1 SV=2//7.4405e-95
Csa1G038340	319.537	693.363	-1.099	3.3377e-05	0.00033069	Down	gnl|BL_ORD_ID|256789 sp|Q9FLJ2|NC100_ARATH NAC domain-containing protein 100 OS=Arabidopsis thaliana GN=NAC100 PE=2 SV=1//5.20842e-117
Csa1G039000	101.904	465.674	-2.1215	4.0028e-09	8.0967e-08	Down	gnl|BL_ORD_ID|296866 sp|Q570R7|PIF7_ARATH Transcription factor PIF7 OS=Arabidopsis thaliana GN=BHLH72 PE=1 SV=2//2.43e-07
Csa1G039060	167.994	289.662	-0.776	0.0010178	0.0066423	Down	gnl|BL_ORD_ID|95231 sp|Q39017|DGK1_ARATH Diacylglycerol kinase 1 OS=Arabidopsis thaliana GN=DGK1 PE=1 SV=2//0
Csa1G039100	18.8076	346.587	-3.8256	6.2256e-11	1.6252e-09	Down	gnl|BL_ORD_ID|63797 sp|P42730|CLPB1_ARATH Chaperone protein ClpB1 OS=Arabidopsis thaliana GN=CLPB1 PE=1 SV=2//0
Csa1G039170	0.576666	663.527	-8.5905	1.5393e-41	3.457e-39	Down	-//-
Csa1G039910	92.2617	356.305	-1.8837	3.2723e-07	4.9034e-06	Down	gnl|BL_ORD_ID|10940 sp|Q42429|AGL8_SOLTU Agamous-like MADS-box protein AGL8 homolog OS=Solanum tuberosum PE=2 SV=1//2.53604e-42
Csa1G039920	3.74729	23.6782	-2.3235	0.00055944	0.0039675	Down	-//-
Csa1G039960	0.887698	40.8355	-4.1272	1.545e-06	2.0691e-05	Down	gnl|BL_ORD_ID|101550 sp|Q8LDR0|DOF54_ARATH Dof zinc finger protein DOF5.4 OS=Arabidopsis thaliana GN=DOF5.4 PE=2 SV=2//2.59824e-24
Csa1G041560	139.162	868.064	-2.3793	9.955e-05	0.00087629	Down	gnl|BL_ORD_ID|50927 sp|Q9FN48|CAS_ARATH Calcium sensing receptor, chloroplastic OS=Arabidopsis thaliana GN=CAS PE=1 SV=1//9.17533e-152
Csa1G042160	20.0002	506.177	-4.5626	2.4124e-54	1.0061e-51	Down	-//-
Csa1G042200	288.36	459.095	-0.66279	0.0025078	0.01437	Down	gnl|BL_ORD_ID|211121 sp|J3SDX8|LICH_CROAD Putative lysosomal acid lipase/cholesteryl ester hydrolase OS=Crotalus adamanteus PE=2 SV=1//5.5897e-21
Csa1G042210	77.2301	542.137	-2.7174	1.0117e-13	3.6019e-12	Down	gnl|BL_ORD_ID|65009 sp|Q31QE7|CLPS_SYNE7 ATP-dependent Clp protease adapter protein ClpS OS=Synechococcus elongatus (strain PCC 7942) GN=clpS PE=3 SV=1//4.10121e-23
Csa1G042600	181.03	387.448	-1.0804	1.2307e-05	0.0001361	Down	gnl|BL_ORD_ID|223700 sp|Q9ZQF9|MBR1_ARATH E3 ubiquitin-protein ligase MBR1 OS=Arabidopsis thaliana GN=MBR1 PE=1 SV=1//4.87555e-31
Csa1G042640	600.549	872.358	-0.53252	0.011456	0.049943	Down	gnl|BL_ORD_ID|285669 sp|Q54J73|PAP_DICDI Poly(A) polymerase OS=Dictyostelium discoideum GN=papA PE=3 SV=1//1.0836e-153
Csa1G042670	132.505	1919.07	-3.694	2.1098e-19	1.2788e-17	Down	gnl|BL_ORD_ID|98959 sp|Q75VW3|DNAJ_HYDTT Chaperone protein DnaJ OS=Hydrogenobacter thermophilus (strain DSM 6534 / IAM 12695 / TK-6) GN=dnaJ PE=3 SV=1//9.0046e-13
Csa1G042750	208.038	635.528	-1.5911	7.925e-13	2.566e-11	Down	-//-
Csa1G043010	0.874287	223.592	-6.9237	5.6616e-28	5.9032e-26	Down	gnl|BL_ORD_ID|76810 sp|Q9C942|CSE_ARATH Caffeoylshikimate esterase OS=Arabidopsis thaliana GN=CSE PE=1 SV=1//2.63859e-32
Csa1G043110	60.102	105.455	-0.79265	0.0077434	0.036669	Down	gnl|BL_ORD_ID|219724 sp|Q6P606|LYSM4_DANRE LysM and putative peptidoglycan-binding domain-containing protein 4 OS=Danio rerio GN=lysmd4 PE=2 SV=2//1.82766e-06
Csa1G043160	281.821	909.769	-1.6514	6.2237e-08	1.0554e-06	Down	gnl|BL_ORD_ID|542697 sp|Q9SHY2|YSL7_ARATH Probable metal-nicotianamine transporter YSL7 OS=Arabidopsis thaliana GN=YSL7 PE=2 SV=1//0
Csa1G043250	290.314	640.804	-1.1275	1.2e-06	1.6473e-05	Down	-//-
Csa1G044320	433.781	1035.09	-1.2202	0.00023669	0.0018846	Down	-//-
Csa1G044820	156.016	754.582	-2.2197	1.0851e-12	3.4813e-11	Down	gnl|BL_ORD_ID|3184 sp|Q8RXN0|AB11G_ARATH ABC transporter G family member 11 OS=Arabidopsis thaliana GN=ABCG11 PE=1 SV=1//0
Csa1G044870	14.7152	49.2979	-1.5908	0.0054948	0.027603	Down	gnl|BL_ORD_ID|476903 sp|Q9LYT3|TT12_ARATH Protein TRANSPARENT TESTA 12 OS=Arabidopsis thaliana GN=TT12 PE=2 SV=1//8.80861e-105
Csa1G044880	6.367	67.3387	-2.5933	0.0028596	0.016034	Down	gnl|BL_ORD_ID|544826 sp|F1SWA0|ZERSY_ZINZE Zerumbone synthase OS=Zingiber zerumbet GN=ZSD1 PE=1 SV=1//4.46886e-85
Csa1G044890	48.9518	753.78	-2.5941	0.00739	0.03533	Down	gnl|BL_ORD_ID|47202 sp|Q7XU38|C87A3_ORYSJ Cytochrome P450 87A3 OS=Oryza sativa subsp. japonica GN=CYP87A3 PE=2 SV=3//5.43539e-13
Csa1G044900	3.77512	34.28	-2.3319	0.0097558	0.043939	Down	gnl|BL_ORD_ID|39892 sp|Q9FI40|BAHD1_ARATH BAHD acyltransferase At5g47980 OS=Arabidopsis thaliana GN=BAHD1 PE=2 SV=1//4.53724e-81
Csa1G045540	388.841	1420.73	-1.8105	3.5817e-07	5.3126e-06	Down	-//-
Csa1G045550	1596.2	6750.96	-2.0241	9.5093e-10	2.0874e-08	Down	gnl|BL_ORD_ID|162897 sp|Q02283|HAT5_ARATH Homeobox-leucine zipper protein HAT5 OS=Arabidopsis thaliana GN=HAT5 PE=1 SV=1//9.30672e-41
Csa1G045560	73.2486	532.524	-2.5654	3.9147e-05	0.0003816	Down	-//-
Csa1G045720	9.63258	55.7108	-2.3512	8.5928e-06	9.8637e-05	Down	-//-
Csa1G045730	407.282	3277.34	-2.945	8.7473e-24	7.1988e-22	Down	gnl|BL_ORD_ID|252076 sp|Q2V9B0|MY1R1_SOLTU Transcription factor MYB1R1 OS=Solanum tuberosum PE=2 SV=1//4.76205e-63
Csa1G045770	156.77	260.903	-0.72554	0.0016525	0.010093	Down	-//-
Csa1G045920	161.779	673.185	-2.0053	2.6887e-10	6.3561e-09	Down	gnl|BL_ORD_ID|31207 sp|Q7X843|ATL48_ARATH RING-H2 finger protein ATL48 OS=Arabidopsis thaliana GN=ATL48 PE=1 SV=2//4.09785e-28
Csa1G045930	11.931	535.515	-5.0523	4.9054e-20	3.1591e-18	Down	gnl|BL_ORD_ID|480870 sp|P42749|UBC5_ARATH Ubiquitin-conjugating enzyme E2 5 OS=Arabidopsis thaliana GN=UBC5 PE=2 SV=2//2.2234e-90
Csa1G045940	25.4733	171.849	-2.6552	1.6679e-12	5.1986e-11	Down	gnl|BL_ORD_ID|31206 sp|Q8GW38|ATL47_ARATH RING-H2 finger protein ATL47 OS=Arabidopsis thaliana GN=ATL47 PE=2 SV=1//3.0923e-65
Csa1G045990	7.296	59.0979	-2.8171	3.7777e-08	6.5844e-07	Down	gnl|BL_ORD_ID|317553 sp|Q9XIJ5|PUB18_ARATH U-box domain-containing protein 18 OS=Arabidopsis thaliana GN=PUB18 PE=2 SV=1//1.03544e-150
Csa1G046110	190.103	409.908	-1.0738	0.0024405	0.014026	Down	gnl|BL_ORD_ID|44588 sp|Q8VYR7|BOR1_ARATH Boron transporter 1 OS=Arabidopsis thaliana GN=BOR1 PE=1 SV=1//0
Csa1G046130	66.9504	1429.46	-4.2805	5.1525e-34	7.7807e-32	Down	gnl|BL_ORD_ID|16910 sp|Q2VZE7|APAG_MAGSA Protein ApaG OS=Magnetospirillum magneticum (strain AMB-1 / ATCC 700264) GN=apaG PE=3 SV=1//3.68277e-31
Csa1G046260	70.7244	179.095	-1.3096	1.3673e-05	0.00014998	Down	-//-
Csa1G046880	16.2879	93.5995	-2.3926	1.1291e-07	1.8467e-06	Down	-//-
Csa1G047440	20.0332	75.2499	-1.7659	0.00095505	0.0063036	Down	gnl|BL_ORD_ID|10263 sp|Q8H5F8|ADPRM_ORYSJ Manganese-dependent ADP-ribose/CDP-alcohol diphosphatase OS=Oryza sativa subsp. japonica GN=Os07g0688000 PE=2 SV=1//3.55339e-163
Csa1G047450	581.964	1018.43	-0.78905	0.0086694	0.040111	Down	gnl|BL_ORD_ID|253415 sp|Q9FGS4|NADA_ARATH Quinolinate synthase, chloroplastic OS=Arabidopsis thaliana GN=QS PE=1 SV=1//0
Csa1G050100	2.3469	15.6562	-2.238	0.0045987	0.023875	Down	gnl|BL_ORD_ID|144351 sp|Q9STM6|GDL57_ARATH GDSL esterase/lipase At3g48460 OS=Arabidopsis thaliana GN=At3g48460 PE=2 SV=1//1.46288e-158
Csa1G050110	19.7583	68.6763	-1.7076	0.00016211	0.0013526	Down	gnl|BL_ORD_ID|377086 sp|Q5ZM74|RN141_CHICK RING finger protein 141 OS=Gallus gallus GN=RNF141 PE=2 SV=1//2.03861e-07
Csa1G050250	1728.31	5333.12	-1.5871	2.9272e-07	4.4234e-06	Down	gnl|BL_ORD_ID|137335 sp|P26520|G3PC_PETHY Glyceraldehyde-3-phosphate dehydrogenase, cytosolic OS=Petunia hybrida GN=GAPC PE=2 SV=1//0
Csa1G050270	24.5205	219.147	-2.9744	4.5846e-10	1.0525e-08	Down	-//-
Csa1G050300	6.33917	272.998	-5.1206	1.6134e-28	1.7233e-26	Down	gnl|BL_ORD_ID|1473 sp|Q84P23|4CLL9_ARATH 4-coumarate--CoA ligase-like 9 OS=Arabidopsis thaliana GN=4CLL9 PE=1 SV=2//8.3484e-38
Csa1G050410	121.257	650.831	-2.3379	5.3943e-10	1.2272e-08	Down	gnl|BL_ORD_ID|53742 sp|Q9M643|CCI1_ARATH Cycloeucalenol cycloisomerase OS=Arabidopsis thaliana GN=CPI1 PE=2 SV=1//9.24731e-140
Csa1G050480	130.744	224.872	-0.76507	0.0094578	0.042865	Down	gnl|BL_ORD_ID|125839 sp|Q9FYF9|FB76_ARATH F-box protein At1g67340 OS=Arabidopsis thaliana GN=At1g67340 PE=1 SV=1//2.13298e-137
Csa1G051630	3.78752	19.6527	-2.0711	0.0023472	0.013587	Down	gnl|BL_ORD_ID|125490 sp|Q9SJE2|FATB_ARATH Palmitoyl-acyl carrier protein thioesterase, chloroplastic OS=Arabidopsis thaliana GN=FATB PE=1 SV=1//9.94796e-106
Csa1G051710	11.3936	144.256	-3.3775	6.8846e-10	1.5382e-08	Down	gnl|BL_ORD_ID|439212 sp|O82587|SWT12_ARATH Bidirectional sugar transporter SWEET12 OS=Arabidopsis thaliana GN=SWEET12 PE=1 SV=1//5.95142e-87
Csa1G051790	124.081	307.334	-1.2669	0.0003483	0.0026242	Down	gnl|BL_ORD_ID|75945 sp|Q9FI46|CRL_ARATH Chromophore lyase CRL, chloroplastic OS=Arabidopsis thaliana GN=CRL PE=1 SV=1//2.53275e-135
Csa1G051870	0.292457	11.5199	-3.3129	0.00047345	0.0034299	Down	gnl|BL_ORD_ID|509789 sp|Q9SHI2|Y1723_ARATH Leucine-rich repeat receptor-like serine/threonine-protein kinase At1g17230 OS=Arabidopsis thaliana GN=At1g17230 PE=2 SV=2//3.35196e-09
Csa1G056970	2088.73	5256.2	-1.3103	2.4706e-07	3.7764e-06	Down	gnl|BL_ORD_ID|2885 sp|O49434|AAH_ARATH Allantoate deiminase OS=Arabidopsis thaliana GN=AAH PE=1 SV=2//7.65485e-13
Csa1G057060	806.972	1458.65	-0.83419	0.0063696	0.031167	Down	gnl|BL_ORD_ID|302936 sp|Q9SA05|POT10_ARATH Potassium transporter 10 OS=Arabidopsis thaliana GN=POT10 PE=2 SV=2//9.8687e-152
Csa1G062380	69.181	205.216	-1.4895	0.00079336	0.0053671	Down	gnl|BL_ORD_ID|17890 sp|P92979|APR1_ARATH 5&apos;-adenylylsulfate reductase 1, chloroplastic OS=Arabidopsis thaliana GN=APR1 PE=1 SV=2//0
Csa1G063480	17.7595	542.256	-4.6078	9.4486e-20	5.9111e-18	Down	-//-
Csa1G063520	822.803	3935.81	-2.2023	3.2629e-12	9.8887e-11	Down	gnl|BL_ORD_ID|3320 sp|Q9ZS97|AB8I_ARATH UPF0051 protein ABCI8, chloroplastic OS=Arabidopsis thaliana GN=ABCI8 PE=2 SV=1//0
Csa1G064750	50.6217	251.515	-2.2397	3.8051e-10	8.8284e-09	Down	-//-
Csa1G065420	28.2843	157.749	-2.3531	1.3042e-07	2.1075e-06	Down	gnl|BL_ORD_ID|75883 sp|Q8S9L6|CRK29_ARATH Cysteine-rich receptor-like protein kinase 29 OS=Arabidopsis thaliana GN=CRK29 PE=2 SV=1//4.62191e-118
Csa1G066520	39.2761	108.536	-1.4252	1.7936e-05	0.00019019	Down	gnl|BL_ORD_ID|516738 sp|Q9C5J4|Y3210_ARATH BTB/POZ domain-containing protein At3g22104 OS=Arabidopsis thaliana GN=At3g22104 PE=2 SV=1//3.41872e-95
Csa1G066560	4.73611	219.744	-4.7671	1.2127e-11	3.4153e-10	Down	gnl|BL_ORD_ID|260522 sp|P0CV94|NES1_FRAAN (3S,6E)-nerolidol synthase 1 OS=Fragaria ananassa PE=1 SV=1//8.97105e-159
Csa1G066570	1.47778	32.7554	-3.7244	6.0954e-07	8.8097e-06	Down	gnl|BL_ORD_ID|260522 sp|P0CV94|NES1_FRAAN (3S,6E)-nerolidol synthase 1 OS=Fragaria ananassa PE=1 SV=1//1.6532e-17
Csa1G068570	24.7466	171.775	-2.648	8.2933e-09	1.6088e-07	Down	gnl|BL_ORD_ID|260522 sp|P0CV94|NES1_FRAAN (3S,6E)-nerolidol synthase 1 OS=Fragaria ananassa PE=1 SV=1//1.58173e-172
Csa1G070620	117.864	305.065	-1.3351	4.1914e-05	0.00040475	Down	gnl|BL_ORD_ID|504669 sp|Q9LPZ3|Y1141_ARATH G-type lectin S-receptor-like serine/threonine-protein kinase At1g11410 OS=Arabidopsis thaliana GN=At1g11410 PE=3 SV=3//1.60181e-17
Csa1G071250	2.58879	14.8226	-2.0813	0.0064089	0.031315	Down	gnl|BL_ORD_ID|504608 sp|Q9SXB8|Y1133_ARATH G-type lectin S-receptor-like serine/threonine-protein kinase At1g11330 OS=Arabidopsis thaliana GN=At1g11330 PE=2 SV=3//4.11047e-13
Csa1G071260	7.52449	50.4929	-2.5762	1.4554e-07	2.3368e-06	Down	gnl|BL_ORD_ID|504608 sp|Q9SXB8|Y1133_ARATH G-type lectin S-receptor-like serine/threonine-protein kinase At1g11330 OS=Arabidopsis thaliana GN=At1g11330 PE=2 SV=3//4.39252e-115
Csa1G071280	71.2145	168.193	-1.2065	0.00035021	0.0026351	Down	gnl|BL_ORD_ID|504608 sp|Q9SXB8|Y1133_ARATH G-type lectin S-receptor-like serine/threonine-protein kinase At1g11330 OS=Arabidopsis thaliana GN=At1g11330 PE=2 SV=3//9.64886e-132
Csa1G071830	37.8973	214.209	-2.4224	3.4406e-12	1.0373e-10	Down	gnl|BL_ORD_ID|230475 sp|Q9XFK7|MFT_ARATH Protein MOTHER of FT and TF 1 OS=Arabidopsis thaliana GN=MFT PE=1 SV=1//4.94209e-70
Csa1G071840	18.0685	211.07	-3.3712	2.7613e-14	1.0291e-12	Down	gnl|BL_ORD_ID|252115 sp|Q7XBH4|MYB4_ORYSJ Myb-related protein Myb4 OS=Oryza sativa subsp. japonica GN=MYB4 PE=2 SV=2//8.42537e-45
Csa1G071890	89.3608	308.875	-1.631	0.004996	0.025545	Down	gnl|BL_ORD_ID|257662 sp|Q94BV7|NDB2_ARATH External alternative NAD(P)H-ubiquinone oxidoreductase B2, mitochondrial OS=Arabidopsis thaliana GN=NDB2 PE=1 SV=1//0
Csa1G071920	666.642	1031.85	-0.62118	0.0090672	0.041405	Down	gnl|BL_ORD_ID|128664 sp|Q84MD8|FHYRK_ARATH Bifunctional riboflavin kinase/FMN phosphatase OS=Arabidopsis thaliana GN=FHY PE=1 SV=1//7.79831e-176
Csa1G071940	389.776	841.847	-1.0819	0.00085338	0.0057143	Down	-//-
Csa1G072440	175.832	548.415	-1.6078	1.3477e-08	2.5466e-07	Down	gnl|BL_ORD_ID|452503 sp|Q6ZMB5|T184A_HUMAN Transmembrane protein 184A OS=Homo sapiens GN=TMEM184A PE=2 SV=1//2.00989e-29
Csa1G072450	45.7406	854.697	-3.9767	1.0168e-16	4.8009e-15	Down	gnl|BL_ORD_ID|114755 sp|Q9SXA6|ENDO1_ARATH Endonuclease 1 OS=Arabidopsis thaliana GN=ENDO1 PE=1 SV=1//1.02207e-08
Csa1G072460	112.566	207.714	-0.86599	0.0018049	0.01088	Down	gnl|BL_ORD_ID|102104 sp|Q38945|DPNPH_ARATH PAP-specific phosphatase HAL2-like OS=Arabidopsis thaliana GN=AHL PE=2 SV=1//1.86047e-158
Csa1G072490	150.562	525.594	-1.7576	3.3013e-08	5.8177e-07	Down	gnl|BL_ORD_ID|203642 sp|Q8H0T9|KTNB1_ARATH Katanin p80 WD40 repeat-containing subunit B1 homolog OS=Arabidopsis thaliana GN=At5g23430 PE=2 SV=3//9.311e-33
Csa1G073000	42.3792	90.0753	-1.0545	0.0024342	0.013994	Down	-//-
Csa1G073640	7.03453	188.02	-4.063	1.3043e-08	2.4727e-07	Down	gnl|BL_ORD_ID|304930 sp|P43309|PPO_MALDO Polyphenol oxidase, chloroplastic OS=Malus domestica PE=2 SV=1//0
Csa1G075060	2.63111	73.8942	-4.3435	2.9739e-13	1.0057e-11	Down	gnl|BL_ORD_ID|117792 sp|Q9FE67|ERF80_ARATH Ethylene-responsive transcription factor 9 OS=Arabidopsis thaliana GN=ERF9 PE=2 SV=1//9.48427e-20
Csa1G077740	190.92	633.777	-1.7104	3.9632e-15	1.5959e-13	Down	gnl|BL_ORD_ID|373539 sp|Q9LQQ8|RLCK7_ARATH Probable serine/threonine-protein kinase RLCKVII OS=Arabidopsis thaliana GN=At1g07870 PE=2 SV=1//0
Csa1G084300	2428.93	5102.8	-1.0487	0.000299	0.0022982	Down	gnl|BL_ORD_ID|193005 sp|F4K0E8|ISPG_ARATH 4-hydroxy-3-methylbut-2-en-1-yl diphosphate synthase, chloroplastic OS=Arabidopsis thaliana GN=ISPG PE=1 SV=1//0
Csa1G084330	597.291	1415.73	-1.2202	1.7743e-05	0.00018837	Down	-//-
Csa1G085380	22.5601	54.0172	-1.2034	0.0033973	0.018591	Down	gnl|BL_ORD_ID|129593 sp|Q8LEE9|FLA12_ARATH Fasciclin-like arabinogalactan protein 12 OS=Arabidopsis thaliana GN=FLA12 PE=2 SV=2//2.89681e-47
Csa1G086900	58.0332	173.265	-1.5311	6.3391e-06	7.4675e-05	Down	gnl|BL_ORD_ID|234001 sp|Q94KB9|MLO3_ARATH MLO-like protein 3 OS=Arabidopsis thaliana GN=MLO3 PE=2 SV=1//1.10227e-154
Csa1G088450	11.587	50.6882	-1.8956	0.00304	0.016889	Down	gnl|BL_ORD_ID|205423 sp|Q9SK08|LBD11_ARATH LOB domain-containing protein 11 OS=Arabidopsis thaliana GN=LBD11 PE=2 SV=2//3.97142e-49
Csa1G095020	429.105	1076.65	-1.266	0.0030782	0.01705	Down	gnl|BL_ORD_ID|122375 sp|Q6NMM8|F8H_ARATH Probable glucuronoxylan glucuronosyltransferase F8H OS=Arabidopsis thaliana GN=F8H PE=2 SV=1//3.37578e-176
Csa1G108300	14.805	68.7054	-2.0396	0.00023658	0.0018846	Down	gnl|BL_ORD_ID|110912 sp|Q620W3|EFR3_CAEBR Protein EFR3 homolog OS=Caenorhabditis briggsae GN=CBG02625 PE=3 SV=1//3.99007e-13
Csa1G120410	0.86396	18.3469	-2.9076	0.0022313	0.013016	Down	gnl|BL_ORD_ID|29597 sp|Q8L817|ATCA7_ARATH Alpha carbonic anhydrase 7 OS=Arabidopsis thaliana GN=ACA7 PE=2 SV=1//4.08603e-98
Csa1G120420	20.9157	52.4344	-1.2445	0.010284	0.045862	Down	gnl|BL_ORD_ID|29597 sp|Q8L817|ATCA7_ARATH Alpha carbonic anhydrase 7 OS=Arabidopsis thaliana GN=ACA7 PE=2 SV=1//9.88561e-97
Csa1G120450	108.195	405.317	-1.8388	8.227e-07	1.1622e-05	Down	gnl|BL_ORD_ID|29597 sp|Q8L817|ATCA7_ARATH Alpha carbonic anhydrase 7 OS=Arabidopsis thaliana GN=ACA7 PE=2 SV=1//1.4331e-94
Csa1G126040	794.05	1896.89	-1.2294	3.2072e-05	0.00031957	Down	-//-
Csa1G126050	567.353	1242.68	-1.1056	0.00027211	0.0021185	Down	gnl|BL_ORD_ID|482470 sp|Q9FGZ9|UBL5_ARATH Ubiquitin-like protein 5 OS=Arabidopsis thaliana GN=UBL5 PE=3 SV=1//3.82781e-45
Csa1G132110	142.184	1485.85	-3.2933	2.6484e-23	2.1168e-21	Down	-//-
Csa1G132160	437.965	2140.8	-2.2573	5.1824e-21	3.6024e-19	Down	gnl|BL_ORD_ID|285519 sp|Q9FYC2|PAO_ARATH Pheophorbide a oxygenase, chloroplastic OS=Arabidopsis thaliana GN=PAO PE=1 SV=1//0
Csa1G132710	64.9418	755.069	-3.4142	9.5212e-20	5.9353e-18	Down	gnl|BL_ORD_ID|62951 sp|Q6PS57|CKS1_ORYSJ Cyclin-dependent kinases regulatory subunit 1 OS=Oryza sativa subsp. japonica GN=CKS1 PE=2 SV=1//1.56816e-44
Csa1G145960	109.635	338.198	-1.5344	0.0011077	0.007147	Down	gnl|BL_ORD_ID|480183 sp|Q9FMY5|U2AFB_ARATH Splicing factor U2af small subunit B OS=Arabidopsis thaliana GN=U2AF35B PE=1 SV=1//1.22426e-115
Csa1G163160	69.2776	400.999	-2.4796	3.2851e-17	1.6164e-15	Down	gnl|BL_ORD_ID|127771 sp|P27788|FER3_MAIZE Ferredoxin-3, chloroplastic OS=Zea mays GN=FDX3 PE=2 SV=1//1.75426e-53
Csa1G166760	1.44063	20.845	-2.8332	0.0014293	0.0089192	Down	-//-
Csa1G168360	146.049	304.762	-1.0467	1.0087e-05	0.00011415	Down	gnl|BL_ORD_ID|267440 sp|Q42965|NRL4A_TOBAC Bifunctional nitrilase/nitrile hydratase NIT4A OS=Nicotiana tabacum GN=NIT4A PE=2 SV=1//0
Csa1G168870	4.00052	53.7139	-3.1692	1.447e-05	0.00015714	Down	gnl|BL_ORD_ID|253260 sp|Q94F58|NAC89_ARATH NAC domain-containing protein 89 OS=Arabidopsis thaliana GN=NAC089 PE=1 SV=1//3.32293e-81
Csa1G170000	56.7607	212.265	-1.8444	1.2278e-07	1.9988e-06	Down	gnl|BL_ORD_ID|522455 sp|Q9FIK1|Y5780_ARATH BTB/POZ domain-containing protein At5g47800 OS=Arabidopsis thaliana GN=At5g47800 PE=2 SV=1//0
Csa1G173170	1.18016	20.4018	-3.1968	0.00012451	0.0010707	Down	gnl|BL_ORD_ID|197935 sp|Q8LBL1|KCO1_ARATH Two-pore potassium channel 1 OS=Arabidopsis thaliana GN=TPK1 PE=1 SV=2//4.32128e-119
Csa1G173190	0.571503	118.409	-5.7176	5.4554e-12	1.6088e-10	Down	-//-
Csa1G173200	225.377	478.354	-1.0675	3.32e-05	0.00032948	Down	gnl|BL_ORD_ID|453306 sp|Q9ATB4|TAD2B_ARATH Transcriptional adapter ADA2b OS=Arabidopsis thaliana GN=ADA2B PE=1 SV=1//0
Csa1G181260	340.968	658.761	-0.92776	0.0026535	0.015076	Down	-//-
Csa1G181330	16.4376	95.1006	-2.2969	0.0001182	0.0010186	Down	gnl|BL_ORD_ID|153176 sp|O22893|GOLS1_ARATH Galactinol synthase 1 OS=Arabidopsis thaliana GN=GOLS1 PE=1 SV=1//7.52886e-178
Csa1G183580	151.607	361.976	-1.2313	1.7615e-05	0.00018712	Down	gnl|BL_ORD_ID|85406 sp|Q41916|CYT5_ARATH Cysteine proteinase inhibitor 5 OS=Arabidopsis thaliana GN=CYS5 PE=2 SV=2//1.9249e-27
Csa1G186610	228.011	10470.7	-5.2981	1.6694e-39	3.4002e-37	Down	gnl|BL_ORD_ID|457063 sp|Q8LG88|TDT_ARATH Tonoplast dicarboxylate transporter OS=Arabidopsis thaliana GN=TDT PE=2 SV=2//0
Csa1G186620	2.58363	59.8761	-4.0393	7.194e-11	1.8697e-09	Down	-//-
Csa1G186630	166.566	777.653	-2.1958	5.6877e-23	4.3508e-21	Down	gnl|BL_ORD_ID|39857 sp|O65373|BAG5_ARATH BAG family molecular chaperone regulator 5, mitochondrial OS=Arabidopsis thaliana GN=BAG5 PE=1 SV=1//1.90718e-65
Csa1G186640	87.6354	943.593	-3.3323	5.2614e-23	4.0601e-21	Down	gnl|BL_ORD_ID|74184 sp|P29602|CPC_CUCSA Cucumber peeling cupredoxin OS=Cucumis sativus PE=1 SV=3//1.95126e-11
Csa1G212830	480.245	1289.53	-1.4026	2.6619e-08	4.7775e-07	Down	gnl|BL_ORD_ID|433240 sp|Q39224|SRG1_ARATH Protein SRG1 OS=Arabidopsis thaliana GN=SRG1 PE=2 SV=1//1.5441e-16
Csa1G222880	287.32	752.831	-1.3258	0.0019413	0.011622	Down	-//-
Csa1G224880	56.4823	338.514	-2.5201	2.606e-15	1.0661e-13	Down	gnl|BL_ORD_ID|168264 sp|Q93ZH9|HHP1_ARATH Heptahelical transmembrane protein 1 OS=Arabidopsis thaliana GN=HHP1 PE=1 SV=1//1.23303e-131
Csa1G231530	82.3437	486.218	-2.4384	2.7178e-08	4.8678e-07	Down	gnl|BL_ORD_ID|181567 sp|Q38830|IAA12_ARATH Auxin-responsive protein IAA12 OS=Arabidopsis thaliana GN=IAA12 PE=1 SV=1//1.25137e-13
Csa1G256170	52.136	115.727	-1.1172	0.0012945	0.0081891	Down	gnl|BL_ORD_ID|512870 sp|C0LGK9|Y2242_ARATH Probable LRR receptor-like serine/threonine-protein kinase At2g24230 OS=Arabidopsis thaliana GN=At2g24230 PE=2 SV=1//0
Csa1G256200	1295.81	1874.61	-0.52897	0.0016859	0.010276	Down	gnl|BL_ORD_ID|185135 sp|Q9AXJ4|IF5A_MANES Eukaryotic translation initiation factor 5A OS=Manihot esculenta PE=2 SV=2//4.24568e-106
Csa1G257360	90.2051	269.112	-1.5309	6.1113e-06	7.2382e-05	Down	-//-
Csa1G263960	100.499	290.43	-1.4844	2.0205e-05	0.00021155	Down	gnl|BL_ORD_ID|257611 sp|A2A1A0|NCS1_COPJA S-norcoclaurine synthase 1 OS=Coptis japonica GN=NCS1 PE=1 SV=1//3.62467e-24
Csa1G263970	2.30975	22.6784	-2.8247	5.8778e-05	0.00054766	Down	gnl|BL_ORD_ID|131276 sp|Q9M547|FLS_EUSER Flavonol synthase/flavanone 3-hydroxylase OS=Eustoma exaltatum subsp. russellianum GN=FLS PE=2 SV=1//7.59181e-34
Csa1G263990	150.681	414.466	-1.4292	1.1642e-06	1.6033e-05	Down	gnl|BL_ORD_ID|476966 sp|Q91Z38|TTC1_MOUSE Tetratricopeptide repeat protein 1 OS=Mus musculus GN=Ttc1 PE=2 SV=1//3.72401e-13
Csa1G264020	303.064	815.157	-1.4058	2.2286e-08	4.0622e-07	Down	-//-
Csa1G264530	84.6656	172.076	-0.99704	0.0021955	0.012863	Down	-//-
Csa1G268280	66.7619	438.232	-2.56	6.5823e-08	1.1087e-06	Down	gnl|BL_ORD_ID|542261 sp|Q5URA7|YR877_MIMIV Putative lipocalin R877 OS=Acanthamoeba polyphaga mimivirus GN=MIMI_R877 PE=1 SV=1//3.39228e-19
Csa1G269350	344.512	727.469	-1.0687	3.1429e-08	5.5667e-07	Down	gnl|BL_ORD_ID|42079 sp|Q9ZUG9|BH066_ARATH Transcription factor bHLH66 OS=Arabidopsis thaliana GN=BHLH66 PE=2 SV=1//1.02936e-59
Csa1G269860	32.4685	87.6035	-1.34	0.0069787	0.033676	Down	-//-
Csa1G269870	63.7266	140.953	-1.0914	0.010871	0.047882	Down	gnl|BL_ORD_ID|330061 sp|Q9C6P5|RAVL2_ARATH AP2/ERF and B3 domain-containing transcription factor At1g50680 OS=Arabidopsis thaliana GN=At1g50680 PE=2 SV=1//1.10199e-101
Csa1G269880	794.205	15203.5	-4.1763	6.1474e-50	2.1537e-47	Down	gnl|BL_ORD_ID|62231 sp|O65554|CIPK6_ARATH CBL-interacting serine/threonine-protein kinase 6 OS=Arabidopsis thaliana GN=CIPK6 PE=1 SV=1//0
Csa1G269890	122.157	2220.57	-4.0639	9.8509e-33	1.4029e-30	Down	-//-
Csa1G277980	88.1438	1516.28	-3.9152	7.6117e-20	4.7962e-18	Down	-//-
Csa1G278490	0.29762	23.3458	-4.222	2.552e-06	3.263e-05	Down	-//-
Csa1G278500	100.921	623.374	-2.4566	1.0903e-06	1.5074e-05	Down	-//-
Csa1G294020	287.432	1183	-2.01	7.9717e-16	3.4059e-14	Down	gnl|BL_ORD_ID|57212 sp|Q8H1Z0|CER3_ARATH Protein ECERIFERUM 3 OS=Arabidopsis thaliana GN=CER3 PE=1 SV=1//0
Csa1G294620	232.248	559.141	-1.1967	0.010369	0.046183	Down	gnl|BL_ORD_ID|419772 sp|Q38885|SCY1_ARATH Preprotein translocase subunit SCY1, chloroplastic OS=Arabidopsis thaliana GN=SCY1 PE=1 SV=2//0
Csa1G294630	445.777	688.744	-0.62134	0.0025501	0.014574	Down	gnl|BL_ORD_ID|63797 sp|P42730|CLPB1_ARATH Chaperone protein ClpB1 OS=Arabidopsis thaliana GN=CLPB1 PE=1 SV=2//3.10013e-08
Csa1G324870	4.60092	29.8958	-2.4215	7.7731e-05	0.00070477	Down	-//-
Csa1G328400	382.924	821.556	-1.0762	0.00037964	0.0028298	Down	gnl|BL_ORD_ID|173794 sp|O48782|HMOX1_ARATH Heme oxygenase 1, chloroplastic OS=Arabidopsis thaliana GN=HO1 PE=1 SV=2//9.65453e-138
Csa1G329900	171.629	354.864	-1.0218	0.0014266	0.0089056	Down	gnl|BL_ORD_ID|542689 sp|Q2EF88|YSL3_ARATH Metal-nicotianamine transporter YSL3 OS=Arabidopsis thaliana GN=YSL3 PE=2 SV=1//0
Csa1G348440	2.3015	15.0178	-2.1888	0.0060988	0.030111	Down	gnl|BL_ORD_ID|484475 sp|P42849|UMEC_ARMRU Umecyanin OS=Armoracia rusticana PE=1 SV=1//1.01698e-17
Csa1G372010	110.135	1035.98	-3.1531	2.2155e-23	1.7802e-21	Down	gnl|BL_ORD_ID|12310 sp|Q56YU0|AL2C4_ARATH Aldehyde dehydrogenase family 2 member C4 OS=Arabidopsis thaliana GN=ALDH2C4 PE=1 SV=2//0
Csa1G397120	102.406	208.047	-0.99658	0.0013111	0.0082821	Down	gnl|BL_ORD_ID|125493 sp|Q9SQI3|FATB_GOSHI Palmitoyl-acyl carrier protein thioesterase, chloroplastic OS=Gossypium hirsutum GN=FATB1 PE=1 SV=1//0
Csa1G411740	114.406	1038.79	-3.1	8.5157e-22	6.2154e-20	Down	gnl|BL_ORD_ID|163902 sp|Q9SR77|HBPL1_ARATH Heme-binding-like protein At3g10130, chloroplastic OS=Arabidopsis thaliana GN=At3g10130 PE=2 SV=1//1.07952e-17
Csa1G420310	75.8969	3341.95	-5.3842	3.7158e-112	9.2984e-109	Down	gnl|BL_ORD_ID|70889 sp|Q9FHH8|COL5_ARATH Zinc finger protein CONSTANS-LIKE 5 OS=Arabidopsis thaliana GN=COL5 PE=2 SV=2//1.6892e-100
Csa1G420320	575.874	8407.7	-3.7964	1.9932e-43	5.2901e-41	Down	gnl|BL_ORD_ID|70889 sp|Q9FHH8|COL5_ARATH Zinc finger protein CONSTANS-LIKE 5 OS=Arabidopsis thaliana GN=COL5 PE=2 SV=2//1.30606e-96
Csa1G422470	2.89466	23.1769	-2.4359	0.0020994	0.012403	Down	gnl|BL_ORD_ID|501247 sp|Q38910|XTH23_ARATH Probable xyloglucan endotransglucosylase/hydrolase protein 23 OS=Arabidopsis thaliana GN=XTH23 PE=2 SV=1//3.711e-144
Csa1G423140	145.262	257.732	-0.80826	0.0060476	0.029892	Down	gnl|BL_ORD_ID|155448 sp|Q8VZP1|GPP2_ARATH (DL)-glycerol-3-phosphatase 2 OS=Arabidopsis thaliana GN=GPP2 PE=1 SV=1//6.1286e-132
Csa1G423150	537.645	2057.84	-1.8958	7.7654e-11	2.0122e-09	Down	gnl|BL_ORD_ID|257577 sp|Q9SUM3|NCPR2_ARATH NADPH--cytochrome P450 reductase 2 OS=Arabidopsis thaliana GN=ATR2 PE=1 SV=1//0
Csa1G425920	327.559	507.174	-0.62449	0.0014919	0.0092411	Down	-//-
Csa1G426980	143.091	265.984	-0.87068	0.0076898	0.036482	Down	gnl|BL_ORD_ID|499605 sp|Q9SV15|WRK11_ARATH Probable WRKY transcription factor 11 OS=Arabidopsis thaliana GN=WRKY11 PE=2 SV=2//2.01842e-76
Csa1G427510	143.847	266.783	-0.86676	0.0088499	0.040667	Down	gnl|BL_ORD_ID|297608 sp|O64566|PIRL6_ARATH Plant intracellular Ras-group-related LRR protein 6 OS=Arabidopsis thaliana GN=PIRL6 PE=2 SV=1//6.14258e-154
Csa1G434160	126.777	391.321	-1.589	2.3088e-07	3.5508e-06	Down	-//-
Csa1G434690	47.1292	88.6614	-0.88912	0.0055723	0.0279	Down	gnl|BL_ORD_ID|102657 sp|Q54Y85|DPOE2_DICDI DNA polymerase epsilon subunit 2 OS=Dictyostelium discoideum GN=pole2 PE=3 SV=1//3.796e-24
Csa1G435200	144.516	275.673	-0.91628	0.00061895	0.0043282	Down	gnl|BL_ORD_ID|102656 sp|Q5ZKQ6|DPOE2_CHICK DNA polymerase epsilon subunit 2 OS=Gallus gallus GN=POLE2 PE=2 SV=1//3.15587e-58
Csa1G435780	242.077	665.894	-1.4427	4.3719e-11	1.1639e-09	Down	gnl|BL_ORD_ID|125952 sp|Q9C6Z0|FBK17_ARATH F-box/kelch-repeat protein At1g30090 OS=Arabidopsis thaliana GN=At1g30090 PE=2 SV=1//0
Csa1G435790	10.3538	67.2597	-2.1989	0.0058036	0.028881	Down	gnl|BL_ORD_ID|461834 sp|Q8LBM2|TIF5A_ARATH Protein TIFY 5A OS=Arabidopsis thaliana GN=TIFY5A PE=1 SV=1//1.81222e-07
Csa1G439330	223.653	727.585	-1.6726	2.9255e-10	6.8971e-09	Down	gnl|BL_ORD_ID|81287 sp|Q6AYK6|CYBP_RAT Calcyclin-binding protein OS=Rattus norvegicus GN=Cacybp PE=1 SV=1//1.18143e-19
Csa1G448920	25.8132	136.4	-2.2107	6.0649e-05	0.000563	Down	gnl|BL_ORD_ID|196774 sp|Q39128|KAT1_ARATH Potassium channel KAT1 OS=Arabidopsis thaliana GN=KAT1 PE=1 SV=2//2.7991e-13
Csa1G466560	25.25	70.0902	-1.4229	0.00013732	0.0011672	Down	gnl|BL_ORD_ID|80615 sp|Q9LT10|CXE18_ARATH Probable carboxylesterase 18 OS=Arabidopsis thaliana GN=CXE18 PE=1 SV=1//1.38548e-105
Csa1G467720	164.132	388.316	-1.2094	0.00020895	0.0016844	Down	gnl|BL_ORD_ID|317552 sp|Q9C7R6|PUB17_ARATH U-box domain-containing protein 17 OS=Arabidopsis thaliana GN=PUB17 PE=2 SV=1//0
Csa1G470300	2.04928	91.9586	-4.639	1.2729e-10	3.2037e-09	Down	gnl|BL_ORD_ID|44680 sp|Q8L4E7|BP73_ORYSJ SAP-like protein BP-73 OS=Oryza sativa subsp. japonica GN=BP-73 PE=1 SV=1//2.62901e-07
Csa1G470400	212.607	348.781	-0.70314	0.0036797	0.019888	Down	gnl|BL_ORD_ID|416456 sp|Q9UHR5|S30BP_HUMAN SAP30-binding protein OS=Homo sapiens GN=SAP30BP PE=1 SV=1//1.1557e-08
Csa1G470410	203.119	388.812	-0.90975	0.0074299	0.035473	Down	gnl|BL_ORD_ID|512870 sp|C0LGK9|Y2242_ARATH Probable LRR receptor-like serine/threonine-protein kinase At2g24230 OS=Arabidopsis thaliana GN=At2g24230 PE=2 SV=1//2.33246e-94
Csa1G470420	5.81823	880.991	-6.7388	1.2867e-39	2.6517e-37	Down	gnl|BL_ORD_ID|62230 sp|Q9LWM4|CIPK5_ORYSJ CBL-interacting protein kinase 5 OS=Oryza sativa subsp. japonica GN=CIPK5 PE=2 SV=1//0
Csa1G476000	471.207	894.611	-0.90708	0.001048	0.0068065	Down	gnl|BL_ORD_ID|539740 sp|Q08448|YO059_YEAST Putative lipase YOR059C OS=Saccharomyces cerevisiae (strain ATCC 204508 / S288c) GN=YOR059C PE=1 SV=1//9.44946e-14
Csa1G480150	21.4841	56.2647	-1.3052	0.0064817	0.0316	Down	-//-
Csa1G481740	26.4745	88.991	-1.655	0.0003052	0.0023427	Down	gnl|BL_ORD_ID|483271 sp|Q9LX14|UFC_ARATH Protein UPSTREAM OF FLC OS=Arabidopsis thaliana GN=UFC PE=2 SV=1//3.75989e-33
Csa1G482740	230.917	401.142	-0.78238	0.0046617	0.024124	Down	gnl|BL_ORD_ID|252118 sp|Q4JL84|MYB59_ARATH Transcription factor MYB59 OS=Arabidopsis thaliana GN=MYB59 PE=2 SV=2//7.0997e-57
Csa1G507460	118.659	260.764	-1.1058	0.00072298	0.0049497	Down	gnl|BL_ORD_ID|117084 sp|Q93YP4|EPN3_ARATH Clathrin interactor EPSIN 3 OS=Arabidopsis thaliana GN=EPSIN3 PE=2 SV=1//4.97732e-14
Csa1G515470	60.3903	472.358	-2.8609	3.8388e-14	1.4097e-12	Down	gnl|BL_ORD_ID|277984 sp|Q41050|OEP16_PEA Outer envelope pore protein 16, chloroplastic OS=Pisum sativum GN=OEP16 PE=1 SV=1//1.59382e-38
Csa1G523060	233.937	599.188	-1.3382	1.3527e-08	2.5534e-07	Down	gnl|BL_ORD_ID|294427 sp|Q8GYC7|PGL1B_ARATH PGR5-like protein 1B, chloroplastic OS=Arabidopsis thaliana GN=PGRL1B PE=1 SV=1//2.89044e-12
Csa1G523630	20.9158	174.658	-2.9036	1.5175e-10	3.776e-09	Down	gnl|BL_ORD_ID|527402 sp|Q09893|YAI5_SCHPO Uncharacterized protein C24B11.05 OS=Schizosaccharomyces pombe (strain 972 / ATCC 24843) GN=SPAC24B11.05 PE=3 SV=1//2.66846e-16
Csa1G524760	477.371	1371.51	-1.4765	2.2836e-05	0.0002353	Down	gnl|BL_ORD_ID|281679 sp|Q9LNW3|P2C03_ARATH Protein phosphatase 2C 3 OS=Arabidopsis thaliana GN=AIP1 PE=1 SV=1//8.0047e-101
Csa1G525270	42.2244	126.02	-1.5069	0.00028615	0.0022128	Down	gnl|BL_ORD_ID|245822 sp|Q6DBM8|MTPB_ARATH Metal tolerance protein B OS=Arabidopsis thaliana GN=MTPB PE=2 SV=1//6.68293e-116
Csa1G525310	5.22815	22.7629	-1.8686	0.0051202	0.026043	Down	-//-
Csa1G525320	285.612	1051.3	-1.8538	1.0321e-14	4.0086e-13	Down	-//-
Csa1G527870	6.98289	69.2911	-2.6755	0.00089891	0.0059826	Down	gnl|BL_ORD_ID|176081 sp|Q9ZW31|HS17B_ARATH 17.6 kDa class I heat shock protein 2 OS=Arabidopsis thaliana GN=HSP17.6B PE=2 SV=1//3.20291e-52
Csa1G527880	87.9294	318.163	-1.6706	0.0064074	0.031315	Down	gnl|BL_ORD_ID|177970 sp|P05478|HSP16_SOYBN 18.5 kDa class I heat shock protein OS=Glycine max GN=HSP18.5-C PE=3 SV=1//6.02983e-56
Csa1G528490	597.622	1608.28	-1.3984	1.6907e-06	2.2403e-05	Down	gnl|BL_ORD_ID|432979 sp|Q84TH4|SR45A_ARATH Serine/arginine-rich splicing factor SR45a OS=Arabidopsis thaliana GN=SR45A PE=1 SV=1//1.68723e-32
Csa1G528600	16.5185	74.3346	-2.0358	2.903e-05	0.00029225	Down	gnl|BL_ORD_ID|47196 sp|P48422|C86A1_ARATH Cytochrome P450 86A1 OS=Arabidopsis thaliana GN=CYP86A1 PE=1 SV=2//0
Csa1G533480	31.3307	62.8174	-0.97104	0.0076673	0.03639	Down	gnl|BL_ORD_ID|61496 sp|Q1HDT2|CHX24_ARATH Cation/H(+) antiporter 24 OS=Arabidopsis thaliana GN=CHX24 PE=2 SV=2//0
Csa1G533490	5.72535	1884.04	-7.575	2.5254e-38	4.9154e-36	Down	gnl|BL_ORD_ID|507758 sp|Q944L7|Y1480_ARATH Uncharacterized protein At1g18480 OS=Arabidopsis thaliana GN=At1g18480 PE=2 SV=1//1.26121e-56
Csa1G553520	68.071	1199.94	-4.0255	1.0205e-33	1.5149e-31	Down	gnl|BL_ORD_ID|217599 sp|Q9LMK2|LSH6_ARATH Protein LIGHT-DEPENDENT SHORT HYPOCOTYLS 6 OS=Arabidopsis thaliana GN=LSH6 PE=1 SV=1//1.95592e-36
Csa1G553530	260.718	469.385	-0.82596	0.010245	0.04571	Down	gnl|BL_ORD_ID|305091 sp|Q9SA76|PPR64_ARATH Pentatricopeptide repeat-containing protein At1g30610, chloroplastic OS=Arabidopsis thaliana GN=EMB2279 PE=2 SV=1//0
Csa1G555600	24.6733	297.903	-3.5127	9.0916e-31	1.1295e-28	Down	gnl|BL_ORD_ID|42144 sp|O80482|BH149_ARATH Transcription factor bHLH149 OS=Arabidopsis thaliana GN=BHLH149 PE=1 SV=1//1.40561e-36
Csa1G560750	788.009	1542.38	-0.94801	0.0013125	0.008288	Down	-//-
Csa1G560790	652.54	1953.84	-1.5707	1.2124e-19	7.4782e-18	Down	gnl|BL_ORD_ID|510265 sp|Q9MA15|Y1796_ARATH Uncharacterized aarF domain-containing protein kinase At1g79600, chloroplastic OS=Arabidopsis thaliana GN=At1g79600 PE=2 SV=1//1.23121e-07
Csa1G569120	12.0955	43.1647	-1.7185	0.00049787	0.0035919	Down	-//-
Csa1G569240	255.522	410.132	-0.67456	0.0026174	0.014896	Down	gnl|BL_ORD_ID|181131 sp|P80299|HYES_RAT Bifunctional epoxide hydrolase 2 OS=Rattus norvegicus GN=Ephx2 PE=1 SV=1//6.48716e-46
Csa1G569280	2.04412	79.4734	-4.7248	8.8508e-15	3.4684e-13	Down	gnl|BL_ORD_ID|439224 sp|Q10LN5|SWT16_ORYSJ Bidirectional sugar transporter SWEET16 OS=Oryza sativa subsp. japonica GN=SWEET16 PE=3 SV=1//4.03983e-87
Csa1G569330	274.227	722.819	-1.3705	1.886e-06	2.4765e-05	Down	gnl|BL_ORD_ID|432972 sp|Q9XFR5|SR30_ARATH Serine/arginine-rich splicing factor SR30 OS=Arabidopsis thaliana GN=SR30 PE=1 SV=1//1.65491e-92
Csa1G569340	39.3026	157.865	-1.8183	0.0022947	0.01334	Down	gnl|BL_ORD_ID|317731 sp|O49726|PUP9_ARATH Probable purine permease 9 OS=Arabidopsis thaliana GN=PUP9 PE=2 SV=2//4.56873e-112
Csa1G570130	0.887698	16.9039	-3.0106	0.00094666	0.00626	Down	-//-
Csa1G570140	4.93569	224.164	-4.9137	3.9577e-15	1.5959e-13	Down	gnl|BL_ORD_ID|265235 sp|Q5KS50|NPH3_ORYSJ Coleoptile phototropism protein 1 OS=Oryza sativa subsp. japonica GN=CPT1 PE=2 SV=1//1.50305e-96
Csa1G572410	186.117	333.848	-0.8302	0.00065777	0.0045669	Down	-//-
Csa1G572420	3.7772	73.3611	-3.6451	4.0367e-07	5.9471e-06	Down	gnl|BL_ORD_ID|11341 sp|Q9ZNV9|AHP1_ARATH Histidine-containing phosphotransfer protein 1 OS=Arabidopsis thaliana GN=AHP1 PE=1 SV=1//2.02848e-47
Csa1G574240	281.791	712.555	-1.2756	0.0032021	0.017683	Down	gnl|BL_ORD_ID|47140 sp|H2DH21|C7A29_PANGI Cytochrome P450 CYP72A219 OS=Panax ginseng PE=2 SV=1//1.14892e-55
Csa1G574250	170.759	451.066	-1.3187	0.0063056	0.030931	Down	gnl|BL_ORD_ID|47140 sp|H2DH21|C7A29_PANGI Cytochrome P450 CYP72A219 OS=Panax ginseng PE=2 SV=1//2.09575e-41
Csa1G574850	70.3809	278.833	-1.9271	3.2269e-08	5.7096e-07	Down	-//-
Csa1G574880	221.927	462.774	-1.0239	0.0053219	0.026873	Down	gnl|BL_ORD_ID|281811 sp|Q0J2L7|P2C68_ORYSJ Probable protein phosphatase 2C 68 OS=Oryza sativa subsp. japonica GN=Os09g0325700 PE=2 SV=2//3.02743e-55
Csa1G574980	1.15642	18.0436	-2.9956	0.00050433	0.0036326	Down	gnl|BL_ORD_ID|416785 sp|Q3V050|S47A2_MOUSE Multidrug and toxin extrusion protein 2 OS=Mus musculus GN=Slc47a2 PE=1 SV=1//4.56825e-56
Csa1G575190	681.984	1346.77	-0.95622	0.0030564	0.016954	Down	gnl|BL_ORD_ID|46724 sp|Q9M0G2|C3H49_ARATH Zinc finger CCCH domain-containing protein 49 OS=Arabidopsis thaliana GN=At4g29190 PE=2 SV=1//9.81144e-28
Csa1G586750	367.996	589.204	-0.66999	0.0050797	0.025883	Down	gnl|BL_ORD_ID|291048 sp|P12955|PEPD_HUMAN Xaa-Pro dipeptidase OS=Homo sapiens GN=PEPD PE=1 SV=3//3.2984e-172
Csa1G587970	76.7191	485.395	-2.5415	1.9013e-09	4.0224e-08	Down	gnl|BL_ORD_ID|139395 sp|Q9SZI6|GAT22_ARATH Putative GATA transcription factor 22 OS=Arabidopsis thaliana GN=GATA22 PE=3 SV=1//2.99292e-25
Csa1G590290	69.062	284.444	-2.0048	2.1275e-13	7.3363e-12	Down	gnl|BL_ORD_ID|534013 sp|O94673|YG75_SCHPO Uncharacterized membrane protein C776.05 OS=Schizosaccharomyces pombe (strain 972 / ATCC 24843) GN=SPBC776.05 PE=4 SV=2//7.65951e-25
Csa1G597060	2.04103	17.9882	-2.5384	0.0015027	0.0092958	Down	gnl|BL_ORD_ID|214305 sp|Q9ZUF7|LOR6_ARATH Protein LURP-one-related 6 OS=Arabidopsis thaliana GN=At2g05910 PE=2 SV=1//1.40629e-62
Csa1G597090	5.53918	106.586	-3.7351	2.6076e-08	4.6946e-07	Down	-//-
Csa1G597150	112.403	227.784	-0.99409	0.0012639	0.0080187	Down	gnl|BL_ORD_ID|71770 sp|Q5RJV0|COQ9_XENTR Ubiquinone biosynthesis protein COQ9, mitochondrial OS=Xenopus tropicalis GN=coq9 PE=2 SV=1//4.03387e-43
Csa1G597780	13.6125	51.9649	-1.7873	0.00094286	0.0062411	Down	gnl|BL_ORD_ID|300377 sp|Q9LY17|PME50_ARATH Probable pectinesterase 50 OS=Arabidopsis thaliana GN=PME50 PE=2 SV=1//2.16058e-105
Csa1G597800	22.6947	69.2857	-1.5229	0.00083984	0.0056387	Down	gnl|BL_ORD_ID|438860 sp|P13708|SUSY_SOYBN Sucrose synthase OS=Glycine max GN=SS PE=1 SV=2//0
Csa1G599480	15.883	44.7475	-1.413	0.0023854	0.013768	Down	gnl|BL_ORD_ID|520810 sp|Q8VZG8|Y4885_ARATH Probable LRR receptor-like serine/threonine-protein kinase At4g08850 OS=Arabidopsis thaliana GN=At4g08850 PE=2 SV=3//1.35269e-79
Csa1G605730	2.59912	26.4533	-2.8555	6.1998e-05	0.00057427	Down	gnl|BL_ORD_ID|373595 sp|Q39202|RLK1_ARATH G-type lectin S-receptor-like serine/threonine-protein kinase RLK1 OS=Arabidopsis thaliana GN=RLK1 PE=2 SV=2//0
Csa1G605740	82.6296	230.311	-1.4011	0.0019911	0.011859	Down	gnl|BL_ORD_ID|373595 sp|Q39202|RLK1_ARATH G-type lectin S-receptor-like serine/threonine-protein kinase RLK1 OS=Arabidopsis thaliana GN=RLK1 PE=2 SV=2//0
Csa1G611270	219.709	484.111	-1.1217	1.1372e-05	0.00012696	Down	gnl|BL_ORD_ID|41834 sp|Q7XKV4|BGL12_ORYSJ Beta-glucosidase 12 OS=Oryza sativa subsp. japonica GN=BGLU12 PE=2 SV=2//0
Csa1G611290	2661.88	14032.9	-2.2433	8.0107e-06	9.2622e-05	Down	gnl|BL_ORD_ID|41863 sp|Q5Z9Z0|BGL24_ORYSJ Beta-glucosidase 24 OS=Oryza sativa subsp. japonica GN=BGLU24 PE=2 SV=1//0
Csa1G612880	3354.44	5290.26	-0.64962	0.0029295	0.016353	Down	gnl|BL_ORD_ID|41863 sp|Q5Z9Z0|BGL24_ORYSJ Beta-glucosidase 24 OS=Oryza sativa subsp. japonica GN=BGLU24 PE=2 SV=1//5.9459e-145
Csa1G612950	323.733	1148.21	-1.7722	3.0507e-07	4.5949e-06	Down	gnl|BL_ORD_ID|42126 sp|Q9C690|BH122_ARATH Transcription factor bHLH122 OS=Arabidopsis thaliana GN=BHLH122 PE=1 SV=1//1.81016e-63
Csa1G613580	234.347	504.868	-1.0921	2.4896e-06	3.1902e-05	Down	gnl|BL_ORD_ID|261238 sp|Q9LXV5|NFYA1_ARATH Nuclear transcription factor Y subunit A-1 OS=Arabidopsis thaliana GN=NFYA1 PE=2 SV=1//1.57235e-46
Csa1G613600	180.824	369.929	-0.99712	0.0067684	0.032815	Down	-//-
Csa1G617370	1043.03	6996.6	-2.6296	1.5685e-10	3.8839e-09	Down	gnl|BL_ORD_ID|424618 sp|Q56YA5|SGAT_ARATH Serine--glyoxylate aminotransferase OS=Arabidopsis thaliana GN=AGT1 PE=1 SV=2//0
Csa1G627400	224.408	1105.84	-2.2427	2.1192e-12	6.5355e-11	Down	gnl|BL_ORD_ID|262901 sp|Q9LNK7|NIPA3_ARATH Probable magnesium transporter NIPA3 OS=Arabidopsis thaliana GN=At1g34470 PE=2 SV=1//6.28398e-121
Csa1G637950	125.976	586.009	-2.1881	2.1469e-20	1.4138e-18	Down	-//-
Csa1G638510	70.0503	411.522	-2.4965	3.9828e-16	1.7752e-14	Down	-//-
Csa1G642540	515.568	1474.01	-1.4523	0.00037248	0.00278	Down	gnl|BL_ORD_ID|100385 sp|Q04960|DNJH_CUCSA DnaJ protein homolog OS=Cucumis sativus GN=DNAJ1 PE=2 SV=1//0
Csa1G651640	507.042	1636.74	-1.5801	0.0017251	0.010478	Down	-//-
Csa1G651650	656.354	1307.17	-0.97479	0.00044549	0.0032583	Down	gnl|BL_ORD_ID|475364 sp|P29450|TRXF_PEA Thioredoxin F-type, chloroplastic OS=Pisum sativum PE=2 SV=1//4.13841e-60
Csa1G654900	467.082	3243.29	-2.5766	2.7663e-06	3.5216e-05	Down	gnl|BL_ORD_ID|294613 sp|P0DKC4|PGP1B_ARATH Phosphoglycolate phosphatase 1B, chloroplastic OS=Arabidopsis thaliana GN=PGLP1B PE=1 SV=1//1.78414e-171
Csa1G659020	654.185	1614.71	-1.2619	0.00041557	0.0030663	Down	gnl|BL_ORD_ID|544872 sp|Q9SWF9|ZFNL_PEA Zinc finger CCCH domain-containing protein ZFN-like OS=Pisum sativum PE=2 SV=1//0
Csa1G660190	167.196	278.303	-0.72264	0.0039631	0.021146	Down	-//-
Csa1G665390	1145.4	1762.51	-0.61628	0.0010984	0.0071057	Down	gnl|BL_ORD_ID|422299 sp|Q9M8Y0|SEC_ARATH Probable UDP-N-acetylglucosamine--peptide N-acetylglucosaminyltransferase SEC OS=Arabidopsis thaliana GN=SEC PE=2 SV=1//0
Csa1G666970	436.876	655.458	-0.57948	0.0034994	0.019025	Down	gnl|BL_ORD_ID|295374 sp|Q8GUN5|PHL1_ARATH Protein PHR1-LIKE 1 OS=Arabidopsis thaliana GN=PHL1 PE=1 SV=1//2.0596e-91
Csa1G678040	0.887698	10.4093	-2.5301	0.0055342	0.027754	Down	gnl|BL_ORD_ID|201159 sp|Q8LBB2|KING1_ARATH SNF1-related protein kinase regulatory subunit gamma-1 OS=Arabidopsis thaliana GN=KING1 PE=1 SV=2//0
Csa1G690240	128.648	358.929	-1.4055	0.0015425	0.0095172	Down	gnl|BL_ORD_ID|181576 sp|O24407|IAA16_ARATH Auxin-responsive protein IAA16 OS=Arabidopsis thaliana GN=IAA16 PE=1 SV=1//8.8777e-91
Csa1G696460	142.203	1041.92	-2.6649	4.9974e-07	7.2828e-06	Down	gnl|BL_ORD_ID|299018 sp|Q9FYG3|PLST2_ARATH Probable plastidic glucose transporter 2 OS=Arabidopsis thaliana GN=At1g67300 PE=2 SV=1//0
Csa1G697530	406.971	685.584	-0.74033	0.0041053	0.021746	Down	gnl|BL_ORD_ID|42081 sp|Q8S3D1|BH068_ARATH Transcription factor bHLH68 OS=Arabidopsis thaliana GN=BHLH68 PE=2 SV=2//1.01402e-68
Csa1G699550	42.8598	109.95	-1.3101	0.00046929	0.0034026	Down	-//-
Csa1G699560	1137.57	8057.96	-2.7135	7.675e-12	2.2112e-10	Down	gnl|BL_ORD_ID|16556 sp|Q56X52|AOX4_ARATH Ubiquinol oxidase 4, chloroplastic/chromoplastic OS=Arabidopsis thaliana GN=AOX4 PE=1 SV=2//2.62231e-140
Csa1G699620	166.91	328.516	-0.95274	0.0022971	0.013346	Down	gnl|BL_ORD_ID|71242 sp|P43254|COP1_ARATH E3 ubiquitin-protein ligase COP1 OS=Arabidopsis thaliana GN=COP1 PE=1 SV=2//0
Csa1G703070	141.047	453.457	-1.6356	1.8412e-06	2.4231e-05	Down	gnl|BL_ORD_ID|281650 sp|O81865|P2A01_ARATH Protein PHLOEM PROTEIN 2-LIKE A1 OS=Arabidopsis thaliana GN=PP2A1 PE=2 SV=1//2.14739e-58
Csa1G703580	1.4881	28.3684	-3.0579	0.00076113	0.0051798	Down	gnl|BL_ORD_ID|281658 sp|Q9SA16|P2A09_ARATH Protein PHLOEM PROTEIN 2-LIKE A9 OS=Arabidopsis thaliana GN=PP2A9 PE=2 SV=1//2.01096e-34
Csa1G707110	42.0527	160.825	-1.8121	0.00025511	0.0020085	Down	gnl|BL_ORD_ID|190791 sp|Q38856|IRT1_ARATH Fe(2+) transport protein 1 OS=Arabidopsis thaliana GN=IRT1 PE=1 SV=2//2.53176e-152
Csa1G708660	17.7193	47.4963	-1.3316	0.0089056	0.040845	Down	gnl|BL_ORD_ID|281658 sp|Q9SA16|P2A09_ARATH Protein PHLOEM PROTEIN 2-LIKE A9 OS=Arabidopsis thaliana GN=PP2A9 PE=2 SV=1//2.27524e-35
Csa1G713660	737.742	1930.42	-1.3335	0.00072827	0.0049797	Down	gnl|BL_ORD_ID|211359 sp|D1FP57|LIN2_LOTJA Putative E3 ubiquitin-protein ligase LIN-2 OS=Lotus japonicus GN=LIN PE=1 SV=1//4.67333e-11
Csa2G000010	24.1172	133.016	-2.2991	6.3025e-06	7.4394e-05	Down	gnl|BL_ORD_ID|521694 sp|Q3E991|Y5269_ARATH Probable inactive leucine-rich repeat receptor-like protein kinase At5g20690 OS=Arabidopsis thaliana GN=At5g20690 PE=2 SV=4//0
Csa2G000070	23.6927	56.4599	-1.1954	0.004021	0.02139	Down	gnl|BL_ORD_ID|452513 sp|Q5RET6|T184C_PONAB Transmembrane protein 184C OS=Pongo abelii GN=TMEM184C PE=2 SV=1//1.052e-50
Csa2G000100	82.7614	344.368	-1.8374	0.0036055	0.019505	Down	gnl|BL_ORD_ID|538686 sp|Q9CAZ7|YLS2_ARATH Protein YLS2 OS=Arabidopsis thaliana GN=YLS2 PE=2 SV=1//1.00195e-43
Csa2G000200	7.87267	47.3537	-2.3078	0.00026961	0.0021037	Down	-//-
Csa2G000210	122.618	831.596	-2.6918	3.6675e-17	1.7996e-15	Down	gnl|BL_ORD_ID|109021 sp|Q8S8F5|EF4L3_ARATH Protein ELF4-LIKE 3 OS=Arabidopsis thaliana GN=EFL3 PE=3 SV=1//1.02433e-34
Csa2G000220	590.585	1141.24	-0.92728	0.0029119	0.016302	Down	-//-
Csa2G000280	204.212	1044.31	-2.2899	5.7708e-12	1.6961e-10	Down	gnl|BL_ORD_ID|461493 sp|Q9MT28|THRC_SOLTU Threonine synthase, chloroplastic OS=Solanum tuberosum PE=2 SV=1//0
Csa2G000420	10.2778	75.5269	-2.5264	0.0001408	0.0011956	Down	gnl|BL_ORD_ID|42064 sp|Q9LTS4|BH041_ARATH Putative transcription factor bHLH041 OS=Arabidopsis thaliana GN=BHLH41 PE=3 SV=1//1.11144e-32
Csa2G000660	459.429	1839.06	-1.9805	6.9298e-22	5.079e-20	Down	gnl|BL_ORD_ID|138554 sp|Q9M0G0|GAGT3_ARATH Gamma-glutamyltranspeptidase 3 OS=Arabidopsis thaliana GN=GGT3 PE=2 SV=1//0
Csa2G000670	20.1657	68.0089	-1.6724	8.3608e-05	0.00074952	Down	-//-
Csa2G000700	659.089	1429.59	-1.1082	6.6237e-10	1.4837e-08	Down	gnl|BL_ORD_ID|104065 sp|Q9ZQP1|DSP8_ARATH Putative dual specificity protein phosphatase DSP8 OS=Arabidopsis thaliana GN=DSP8 PE=2 SV=2//1.0578e-93
Csa2G000960	165.552	289.211	-0.78764	0.00593	0.029435	Down	-//-
Csa2G002550	488.245	768.658	-0.64903	0.00045365	0.0033111	Down	gnl|BL_ORD_ID|197446 sp|P42158|KC1D_ARATH Casein kinase I isoform delta-like OS=Arabidopsis thaliana GN=At4g26100 PE=2 SV=2//2.90023e-172
Csa2G004690	20.3101	2694.32	-6.7218	4.912e-55	2.0986e-52	Down	gnl|BL_ORD_ID|176681 sp|Q9LV52|HSFC1_ARATH Heat stress transcription factor C-1 OS=Arabidopsis thaliana GN=HSFC1 PE=2 SV=1//3.01717e-78
Csa2G004700	73.5344	222.592	-1.5408	4.2593e-05	0.0004104	Down	gnl|BL_ORD_ID|303639 sp|Q9SZK1|PP355_ARATH Pentatricopeptide repeat-containing protein At4g38010 OS=Arabidopsis thaliana GN=PCMP-E45 PE=3 SV=1//0
Csa2G004720	1.73825	134.499	-5.2639	4.0727e-13	1.3641e-11	Down	gnl|BL_ORD_ID|223539 sp|Q9LV58|MBF1C_ARATH Multiprotein-bridging factor 1c OS=Arabidopsis thaliana GN=MBF1C PE=1 SV=1//2.99009e-75
Csa2G005310	228.371	518.053	-1.168	4.7027e-08	8.0763e-07	Down	gnl|BL_ORD_ID|494405 sp|Q9LHF5|VIL1_ARATH VIN3-like protein 1 OS=Arabidopsis thaliana GN=VIL1 PE=1 SV=1//1.53522e-157
Csa2G005370	299.865	494.179	-0.70941	0.0043472	0.022786	Down	gnl|BL_ORD_ID|125493 sp|Q9SQI3|FATB_GOSHI Palmitoyl-acyl carrier protein thioesterase, chloroplastic OS=Gossypium hirsutum GN=FATB1 PE=1 SV=1//0
Csa2G006830	503.763	836.487	-0.71911	0.0055688	0.027897	Down	gnl|BL_ORD_ID|223508 sp|Q9XI36|MBD10_ARATH Methyl-CpG-binding domain-containing protein 10 OS=Arabidopsis thaliana GN=MBD10 PE=1 SV=1//2.12491e-29
Csa2G006870	120.826	374.908	-1.5665	0.00011022	0.00095958	Down	gnl|BL_ORD_ID|40489 sp|Q07488|BCB1_ARATH Blue copper protein OS=Arabidopsis thaliana GN=BCB PE=1 SV=2//4.84648e-23
Csa2G006880	147.995	723.478	-2.1119	0.00011245	0.00097514	Down	gnl|BL_ORD_ID|40489 sp|Q07488|BCB1_ARATH Blue copper protein OS=Arabidopsis thaliana GN=BCB PE=1 SV=2//3.24758e-22
Csa2G007420	270.553	483.082	-0.82807	4.7493e-05	0.00045306	Down	gnl|BL_ORD_ID|467698 sp|Q27GK7|TPR4_ARATH Topless-related protein 4 OS=Arabidopsis thaliana GN=TPR4 PE=1 SV=2//0
Csa2G007970	441.806	623.315	-0.49212	0.0082414	0.038496	Down	-//-
Csa2G007990	275.398	543.459	-0.96397	0.00031265	0.0023906	Down	gnl|BL_ORD_ID|66281 sp|O22845|CML5_ARATH Calmodulin-like protein 5 OS=Arabidopsis thaliana GN=CML5 PE=2 SV=2//1.30924e-29
Csa2G008000	1.99355	24.2321	-2.8295	0.00061483	0.0043122	Down	gnl|BL_ORD_ID|339020 sp|Q7XA42|RGA1_SOLBU Putative disease resistance protein RGA1 OS=Solanum bulbocastanum GN=RGA1 PE=2 SV=2//5.29079e-73
Csa2G008140	96.0708	819.073	-2.9971	1.2501e-17	6.4978e-16	Down	gnl|BL_ORD_ID|16343 sp|Q3E9A0|ANTR6_ARATH Probable anion transporter 6, chloroplastic OS=Arabidopsis thaliana GN=ANTR6 PE=2 SV=1//0
Csa2G008710	47.7853	436.052	-3.1253	7.5767e-28	7.7164e-26	Down	gnl|BL_ORD_ID|44068 sp|Q46036|BLC_CITFR Outer membrane lipoprotein Blc OS=Citrobacter freundii PE=3 SV=1//1.81469e-23
Csa2G008770	432.582	997.91	-1.1463	0.0093819	0.042598	Down	gnl|BL_ORD_ID|195610 sp|Q8VYL1|KAD5_ARATH Adenylate kinase 5, chloroplastic OS=Arabidopsis thaliana GN=At5g35170 PE=1 SV=1//0
Csa2G009340	26.6936	179.509	-2.5284	5.2681e-06	6.3119e-05	Down	gnl|BL_ORD_ID|74668 sp|O65220|CPY28_ARATH Peptidyl-prolyl cis-trans isomerase CYP28, chloroplastic OS=Arabidopsis thaliana GN=CYP28 PE=1 SV=1//1.53174e-98
Csa2G009360	76.4002	209.965	-1.4276	9.692e-07	1.3571e-05	Down	gnl|BL_ORD_ID|537867 sp|Q9C1X4|YKW3_SCHPO Uncharacterized RING finger protein P32A8.03c OS=Schizosaccharomyces pombe (strain 972 / ATCC 24843) GN=SPAP32A8.03c PE=3 SV=1//6.58171e-11
Csa2G009470	85.6661	2547.52	-4.7128	2.4288e-34	3.7651e-32	Down	gnl|BL_ORD_ID|139202 sp|P93338|GAPN_NICPL NADP-dependent glyceraldehyde-3-phosphate dehydrogenase OS=Nicotiana plumbaginifolia GN=GAPN PE=2 SV=1//0
Csa2G009490	635.973	2084.26	-1.5914	0.0023643	0.013669	Down	gnl|BL_ORD_ID|62231 sp|O65554|CIPK6_ARATH CBL-interacting serine/threonine-protein kinase 6 OS=Arabidopsis thaliana GN=CIPK6 PE=1 SV=1//0
Csa2G010230	501.182	717.276	-0.5123	0.0069903	0.033723	Down	gnl|BL_ORD_ID|520711 sp|P58223|Y4837_ARATH KH domain-containing protein At4g18375 OS=Arabidopsis thaliana GN=At4g18375 PE=2 SV=1//1.74165e-07
Csa2G010240	4.9192	44.0773	-2.5829	0.0010441	0.0067888	Down	gnl|BL_ORD_ID|513727 sp|O22969|Y2416_ARATH Uncharacterized protein At2g34160 OS=Arabidopsis thaliana GN=At2g34160 PE=1 SV=1//7.1198e-51
Csa2G010250	346.072	1312.16	-1.8526	1.2374e-06	1.696e-05	Down	gnl|BL_ORD_ID|499859 sp|Q84ZT9|WVD2_ARATH Protein WAVE-DAMPENED 2 OS=Arabidopsis thaliana GN=WVD2 PE=2 SV=1//3.714e-35
Csa2G010920	92.9443	220.986	-1.2149	0.00032229	0.0024535	Down	gnl|BL_ORD_ID|181572 sp|Q38832|IAA14_ARATH Auxin-responsive protein IAA14 OS=Arabidopsis thaliana GN=IAA14 PE=1 SV=2//1.35426e-79
Csa2G011460	642.268	1700.53	-1.3717	8.3041e-06	9.5637e-05	Down	gnl|BL_ORD_ID|152362 sp|A2Z7B3|GME1_ORYSI GDP-mannose 3,5-epimerase 1 OS=Oryza sativa subsp. indica GN=OsI_032456 PE=2 SV=1//0
Csa2G011500	137.518	464.112	-1.6967	3.3085e-06	4.1426e-05	Down	gnl|BL_ORD_ID|74860 sp|Q9LIS1|CR26L_ARATH Protein ECERIFERUM 26-like OS=Arabidopsis thaliana GN=CER26L PE=2 SV=1//2.41439e-15
Csa2G011510	271.499	690.878	-1.3324	5.3892e-10	1.2272e-08	Down	gnl|BL_ORD_ID|300902 sp|Q9FGY9|PNG1_ARATH Peptide-N(4)-(N-acetyl-beta-glucosaminyl)asparagine amidase OS=Arabidopsis thaliana GN=PNG1 PE=2 SV=1//0
Csa2G012150	465.626	652.799	-0.4835	0.010958	0.048156	Down	gnl|BL_ORD_ID|501208 sp|Q9FQ04|XRN4_ARATH 5&apos;-3&apos; exoribonuclease 4 OS=Arabidopsis thaliana GN=XRN4 PE=2 SV=1//0
Csa2G020940	295.358	447.359	-0.5927	0.0050885	0.025916	Down	gnl|BL_ORD_ID|465034 sp|Q40392|TMVRN_NICGU TMV resistance protein N OS=Nicotiana glutinosa GN=N PE=1 SV=1//4.67378e-152
Csa2G020950	15.7716	47.1902	-1.4686	0.0047567	0.024529	Down	-//-
Csa2G021720	13.1029	44.0247	-1.6419	0.00083301	0.0056015	Down	-//-
Csa2G022270	390.571	652.467	-0.73162	0.0009769	0.0064187	Down	gnl|BL_ORD_ID|465034 sp|Q40392|TMVRN_NICGU TMV resistance protein N OS=Nicotiana glutinosa GN=N PE=1 SV=1//2.09821e-136
Csa2G022800	255.129	902.028	-1.7195	0.00025031	0.0019768	Down	-//-
Csa2G028490	180.845	966.191	-2.0329	0.0066842	0.03247	Down	gnl|BL_ORD_ID|214367 sp|O22507|LOX17_SOLTU Probable linoleate 9S-lipoxygenase 7 OS=Solanum tuberosum GN=LOX1.7 PE=2 SV=1//4.05737e-26
Csa2G028500	274.285	1275.03	-1.8866	0.0096703	0.043647	Down	gnl|BL_ORD_ID|214370 sp|P29114|LOX1_HORVU Linoleate 9S-lipoxygenase 1 OS=Hordeum vulgare GN=LOX1.1 PE=1 SV=2//9.49444e-07
Csa2G030010	211.167	311.977	-0.55654	0.0091368	0.041658	Down	gnl|BL_ORD_ID|337001 sp|Q766Z3|REV3_ARATH DNA polymerase zeta catalytic subunit OS=Arabidopsis thaliana GN=REV3 PE=2 SV=1//5.27506e-152
Csa2G031190	429.299	754.429	-0.7954	0.008254	0.038525	Down	-//-
Csa2G033260	137.662	1687.09	-3.5231	7.2239e-28	7.4e-26	Down	gnl|BL_ORD_ID|281820 sp|Q0WRB2|P2C73_ARATH Probable protein phosphatase 2C 73 OS=Arabidopsis thaliana GN=PPC6-7 PE=2 SV=1//0
Csa2G034500	92.6052	203.692	-1.1095	0.000334	0.0025305	Down	-//-
Csa2G034530	0.882535	64.4002	-5.1917	1.7113e-13	6.0074e-12	Down	gnl|BL_ORD_ID|256563 sp|Q9C7X5|NAS4_ARATH Probable nicotianamine synthase 4 OS=Arabidopsis thaliana GN=NAS4 PE=2 SV=1//1.41993e-98
Csa2G034580	141.871	241.636	-0.75662	0.001641	0.010033	Down	gnl|BL_ORD_ID|381997 sp|Q9D706|RPAP3_MOUSE RNA polymerase II-associated protein 3 OS=Mus musculus GN=Rpap3 PE=1 SV=1//1.4148e-19
Csa2G034600	223.228	650.026	-1.4744	0.00039715	0.0029454	Down	gnl|BL_ORD_ID|416740 sp|Q8W4E7|S40A3_ARATH Solute carrier family 40 member 3, chloroplastic OS=Arabidopsis thaliana GN=IREG3 PE=1 SV=1//0
Csa2G034620	26.4002	78.9431	-1.4748	0.0035964	0.019468	Down	gnl|BL_ORD_ID|42144 sp|O80482|BH149_ARATH Transcription factor bHLH149 OS=Arabidopsis thaliana GN=BHLH149 PE=1 SV=1//2.8186e-34
Csa2G034660	284.107	569.683	-0.99181	4.7393e-06	5.7492e-05	Down	gnl|BL_ORD_ID|62191 sp|Q67XD9|CINV2_ARATH Alkaline/neutral invertase CINV2 OS=Arabidopsis thaliana GN=CINV2 PE=2 SV=1//0
Csa2G034790	153.459	377.691	-1.2718	1.973e-05	0.00020683	Down	-//-
Csa2G035330	199.606	461.033	-1.179	0.00013093	0.0011204	Down	gnl|BL_ORD_ID|296858 sp|O80536|PIF3_ARATH Transcription factor PIF3 OS=Arabidopsis thaliana GN=PIF3 PE=1 SV=1//1.2083e-33
Csa2G035380	40.2566	308.803	-2.8227	1.0911e-12	3.494e-11	Down	-//-
Csa2G035440	74.7896	319.579	-2.0387	8.1057e-10	1.7973e-08	Down	gnl|BL_ORD_ID|317727 sp|Q9ZUH3|PUP5_ARATH Probable purine permease 5 OS=Arabidopsis thaliana GN=PUP5 PE=2 SV=2//5.11209e-118
Csa2G035530	68.6752	128.465	-0.88261	0.0034038	0.01861	Down	-//-
Csa2G036640	310.925	497.791	-0.66973	0.0042362	0.022331	Down	-//-
Csa2G047780	36.4128	365.336	-3.0333	1.5818e-07	2.5189e-06	Down	-//-
Csa2G048330	6.97672	69.0323	-2.9971	4.1113e-07	6.0519e-06	Down	gnl|BL_ORD_ID|1443 sp|O24145|4CL1_TOBAC 4-coumarate--CoA ligase 1 OS=Nicotiana tabacum GN=4CL1 PE=2 SV=1//0
Csa2G049930	243.784	387.448	-0.65745	0.0085555	0.039647	Down	gnl|BL_ORD_ID|222459 sp|Q8GXM8|MATE7_ARATH MATE efflux family protein 7 OS=Arabidopsis thaliana GN=DTXL3 PE=2 SV=1//4.09264e-107
Csa2G057070	6.11484	30.7848	-1.9396	0.01132	0.049455	Down	gnl|BL_ORD_ID|225490 sp|Q945K2|MDL2_PRUDU (R)-mandelonitrile lyase 2 OS=Prunus dulcis GN=MDL2 PE=1 SV=1//4.38318e-171
Csa2G057080	104.804	1076.9	-3.0956	2.0618e-08	3.7858e-07	Down	gnl|BL_ORD_ID|70889 sp|Q9FHH8|COL5_ARATH Zinc finger protein CONSTANS-LIKE 5 OS=Arabidopsis thaliana GN=COL5 PE=2 SV=2//1.70024e-77
Csa2G058620	219.088	1891.47	-2.9666	4.2287e-12	1.2598e-10	Down	gnl|BL_ORD_ID|98829 sp|Q3AF07|DNAJ_CARHZ Chaperone protein DnaJ OS=Carboxydothermus hydrogenoformans (strain Z-2901 / DSM 6008) GN=dnaJ PE=3 SV=1//3.3467e-11
Csa2G058690	41.8108	211.099	-2.2642	1.1257e-10	2.8537e-09	Down	-//-
Csa2G059720	1572.91	3590.72	-1.1735	1.3713e-06	1.8577e-05	Down	gnl|BL_ORD_ID|257577 sp|Q9SUM3|NCPR2_ARATH NADPH--cytochrome P450 reductase 2 OS=Arabidopsis thaliana GN=ATR2 PE=1 SV=1//0
Csa2G059820	150.526	282.326	-0.8849	0.0044558	0.023271	Down	gnl|BL_ORD_ID|303273 sp|O64624|PP163_ARATH Pentatricopeptide repeat-containing protein At2g18940, chloroplastic OS=Arabidopsis thaliana GN=At2g18940 PE=2 SV=1//0
Csa2G059830	388.796	1488.39	-1.8077	0.00038707	0.0028803	Down	gnl|BL_ORD_ID|175439 sp|Q8VWJ1|HPT1_ARATH Homogentisate phytyltransferase 1, chloroplastic OS=Arabidopsis thaliana GN=HPT1 PE=1 SV=1//1.10215e-169
Csa2G060360	61.1058	895.903	-3.675	3.8976e-16	1.7417e-14	Down	-//-
Csa2G070210	8.46691	49.4904	-2.1181	0.0056077	0.02805	Down	gnl|BL_ORD_ID|47133 sp|H2DH22|C7A10_PANGI Cytochrome P450 CYP73A100 OS=Panax ginseng PE=2 SV=1//2.6072e-18
Csa2G070220	1183	2624.08	-1.1232	0.00021128	0.0017001	Down	-//-
Csa2G070240	11.6261	50.0761	-1.9794	5.0061e-05	0.00047555	Down	gnl|BL_ORD_ID|303450 sp|Q9M2A1|PP263_ARATH Pentatricopeptide repeat-containing protein At3g42630 OS=Arabidopsis thaliana GN=At3g42630 PE=2 SV=2//8.80909e-87
Csa2G070310	2.04412	27.622	-2.7999	0.0015481	0.0095454	Down	gnl|BL_ORD_ID|178215 sp|P26413|HSP70_SOYBN Heat shock 70 kDa protein OS=Glycine max GN=HSP70 PE=1 SV=1//0
Csa2G072440	628.682	1060.16	-0.74622	0.00031849	0.0024309	Down	-//-
Csa2G074170	27.4221	180.923	-2.5286	1.4724e-06	1.9841e-05	Down	gnl|BL_ORD_ID|297448 sp|Q9FFD0|PIN8_ARATH Putative auxin efflux carrier component 8 OS=Arabidopsis thaliana GN=PIN8 PE=3 SV=2//8.50487e-172
Csa2G075300	1247.48	2099.01	-0.73931	0.0028129	0.015823	Down	gnl|BL_ORD_ID|416628 sp|Q28HE5|S38A6_XENTR Probable sodium-coupled neutral amino acid transporter 6 OS=Xenopus tropicalis GN=slc38a6 PE=2 SV=1//8.98206e-27
Csa2G076000	32.6971	82.3302	-1.2848	0.00048603	0.0035166	Down	-//-
Csa2G079100	4.87997	1745.29	-7.9545	1.7888e-62	1.1605e-59	Down	gnl|BL_ORD_ID|15169 sp|Q9ZPJ8|AMT12_ARATH Ammonium transporter 1 member 2 OS=Arabidopsis thaliana GN=AMT1-2 PE=1 SV=1//0
Csa2G079120	0.590078	237.568	-6.9699	1.2072e-21	8.6664e-20	Down	gnl|BL_ORD_ID|15171 sp|O04161|AMT12_SOLLC Ammonium transporter 1 member 2 OS=Solanum lycopersicum GN=AMT1-2 PE=2 SV=1//0
Csa2G099480	188.849	332.798	-0.80871	0.00016003	0.0013368	Down	gnl|BL_ORD_ID|27960 sp|Q9S9K4|ASPL2_ARATH Aspartic proteinase-like protein 2 OS=Arabidopsis thaliana GN=At1g65240 PE=1 SV=2//4.18068e-163
Csa2G120400	7.1629	27.8145	-1.7551	0.0043926	0.023002	Down	gnl|BL_ORD_ID|42047 sp|Q84TK1|BH010_ARATH Transcription factor bHLH10 OS=Arabidopsis thaliana GN=BHLH10 PE=2 SV=1//1.22421e-47
Csa2G120950	190.751	295.015	-0.61898	0.010778	0.04759	Down	gnl|BL_ORD_ID|455634 sp|Q8R3D1|TBC13_MOUSE TBC1 domain family member 13 OS=Mus musculus GN=Tbc1d13 PE=2 SV=1//3.18879e-56
Csa2G121970	469.938	1846.86	-1.8462	0.00024238	0.0019252	Down	gnl|BL_ORD_ID|432451 sp|O04933|SPSA2_CRAPL Probable sucrose-phosphate synthase 2 OS=Craterostigma plantagineum GN=SPS2 PE=2 SV=1//0
Csa2G122010	85.7163	196.524	-1.152	0.0027147	0.015355	Down	-//-
Csa2G122020	879.521	2249.63	-1.3388	1.1831e-09	2.5397e-08	Down	gnl|BL_ORD_ID|499613 sp|Q9SZ67|WRK19_ARATH Probable WRKY transcription factor 19 OS=Arabidopsis thaliana GN=WRKY19 PE=2 SV=1//1.06175e-40
Csa2G129160	68.0005	2139.75	-4.7266	2.9141e-26	2.7743e-24	Down	gnl|BL_ORD_ID|501961 sp|Q55680|Y005_SYNY3 Uncharacterized protein sll0005 OS=Synechocystis sp. (strain PCC 6803 / Kazusa) GN=sll0005 PE=3 SV=1//3.02783e-140
Csa2G130670	402.616	1448.71	-1.8048	3.2656e-09	6.6904e-08	Down	gnl|BL_ORD_ID|141462 sp|Q69ZF3|GBA2_MOUSE Non-lysosomal glucosylceramidase OS=Mus musculus GN=Gba2 PE=1 SV=2//2.65291e-68
Csa2G145880	604.05	1091.07	-0.8416	0.00028637	0.0022128	Down	gnl|BL_ORD_ID|152167 sp|O23254|GLYC4_ARATH Serine hydroxymethyltransferase 4 OS=Arabidopsis thaliana GN=SHM4 PE=1 SV=1//0
Csa2G147920	121.885	356.313	-1.4576	0.0022633	0.01318	Down	gnl|BL_ORD_ID|57210 sp|Q9SVM9|CER26_ARATH Protein ECERIFERUM 26 OS=Arabidopsis thaliana GN=CER26 PE=2 SV=1//9.77649e-76
Csa2G165680	271.105	491.204	-0.8362	0.0075734	0.036011	Down	-//-
Csa2G167190	11.6778	776.796	-5.7953	2.1025e-44	5.9402e-42	Down	gnl|BL_ORD_ID|39933 sp|Q9LIR6|BAM1_ARATH Beta-amylase 1, chloroplastic OS=Arabidopsis thaliana GN=BAM1 PE=1 SV=1//0
Csa2G169190	819.82	1291.83	-0.65113	0.00027153	0.0021159	Down	gnl|BL_ORD_ID|15143 sp|Q9C0C7|AMRA1_HUMAN Activating molecule in BECN1-regulated autophagy protein 1 OS=Homo sapiens GN=AMBRA1 PE=1 SV=2//5.04383e-27
Csa2G171900	48.9829	1089.18	-4.1969	1.819e-17	9.2898e-16	Down	gnl|BL_ORD_ID|294692 sp|Q9SL05|PGR5_ARATH Protein PROTON GRADIENT REGULATION 5, chloroplastic OS=Arabidopsis thaliana GN=PGR5 PE=1 SV=1//8.71228e-48
Csa2G200440	558.681	1251.84	-1.1466	2.9106e-06	3.6865e-05	Down	gnl|BL_ORD_ID|38804 sp|P32294|AX22B_VIGRR Auxin-induced protein 22B OS=Vigna radiata var. radiata GN=AUX22B PE=2 SV=1//1.39732e-80
Csa2G213950	2.92149	21.1247	-2.3283	0.0032527	0.017906	Down	-//-
Csa2G215510	25.1984	105.09	-1.9553	1.0754e-05	0.00012076	Down	gnl|BL_ORD_ID|66287 sp|O23320|CML8_ARATH Calmodulin-like protein 8 OS=Arabidopsis thaliana GN=CML8 PE=2 SV=1//1.19134e-09
Csa2G222020	21.4996	280.751	-3.6143	2.6479e-29	3.0516e-27	Down	gnl|BL_ORD_ID|291775 sp|Q3L181|PERR_RAUSE Perakine reductase OS=Rauvolfia serpentina GN=PR PE=1 SV=1//7.32975e-136
Csa2G222030	2.03587	19.6527	-2.7495	0.00019627	0.0015932	Down	gnl|BL_ORD_ID|291775 sp|Q3L181|PERR_RAUSE Perakine reductase OS=Rauvolfia serpentina GN=PR PE=1 SV=1//1.3771e-30
Csa2G222050	315.208	824.709	-1.3744	3.5368e-12	1.0645e-10	Down	gnl|BL_ORD_ID|245321 sp|Q8H185|MTND4_ARATH 1,2-dihydroxy-3-keto-5-methylthiopentene dioxygenase 4 OS=Arabidopsis thaliana GN=ARD4 PE=1 SV=1//4.95096e-106
Csa2G222120	166.267	285.748	-0.76508	0.0090032	0.041215	Down	-//-
Csa2G223730	71.1684	595.146	-2.9144	2.9678e-11	8.0352e-10	Down	-//-
Csa2G223750	168.912	285.995	-0.74755	0.0039219	0.020971	Down	gnl|BL_ORD_ID|42203 sp|Q94A20|BI1L_ARATH BI1-like protein OS=Arabidopsis thaliana GN=At4g15470 PE=2 SV=1//7.66503e-51
Csa2G225310	129.397	377.112	-1.4765	0.00034079	0.0025753	Down	gnl|BL_ORD_ID|241524 sp|B8AJT9|MRS2I_ORYSI Magnesium transporter MRS2-I OS=Oryza sativa subsp. indica GN=MRS2-I PE=3 SV=1//7.64163e-175
Csa2G225320	164.084	1038.91	-2.5186	4.8737e-08	8.3506e-07	Down	gnl|BL_ORD_ID|38675 sp|P13089|AUX28_SOYBN Auxin-induced protein AUX28 OS=Glycine max GN=AUX28 PE=2 SV=1//1.9419e-66
Csa2G225340	17.1013	177.758	-3.161	2.2737e-10	5.4626e-09	Down	-//-
Csa2G225350	0.850548	19.985	-3.3005	0.00019185	0.0015645	Down	-//-
Csa2G228370	541.096	3811.52	-2.7489	1.1973e-18	6.7436e-17	Down	gnl|BL_ORD_ID|188768 sp|P23525|IN37_SPIOL 2-methyl-6-phytyl-1,4-hydroquinone methyltransferase, chloroplastic OS=Spinacia oleracea PE=1 SV=1//1.05239e-179
Csa2G228420	13.6662	390.755	-4.265	1.0652e-10	2.7122e-09	Down	gnl|BL_ORD_ID|167459 sp|Q9LUH8|HFA6B_ARATH Heat stress transcription factor A-6b OS=Arabidopsis thaliana GN=HSFA6b PE=2 SV=1//3.15685e-105
Csa2G232990	77.8724	381.199	-2.2203	3.3386e-10	7.7977e-09	Down	gnl|BL_ORD_ID|515755 sp|Q9M8T3|Y2910_ARATH Putative gamma-glutamylcyclotransferase At3g02910 OS=Arabidopsis thaliana GN=At3g02910 PE=2 SV=2//2.38388e-56
Csa2G234530	142.275	396.737	-1.436	3.597e-05	0.00035438	Down	gnl|BL_ORD_ID|80617 sp|Q9LMA7|CXE1_ARATH Probable carboxylesterase 1 OS=Arabidopsis thaliana GN=CXE1 PE=2 SV=1//2.34514e-70
Csa2G236120	65.0898	171.933	-1.3444	0.00082144	0.0055279	Down	gnl|BL_ORD_ID|26792 sp|Q9FGT7|ARR18_ARATH Two-component response regulator ARR18 OS=Arabidopsis thaliana GN=ARR18 PE=2 SV=2//9.0881e-11
Csa2G236620	86.334	282.635	-1.6112	0.00075753	0.0051572	Down	gnl|BL_ORD_ID|433282 sp|Q940H6|SRK2E_ARATH Serine/threonine-protein kinase SRK2E OS=Arabidopsis thaliana GN=SRK2E PE=1 SV=1//0
Csa2G239410	41.167	133.902	-1.6079	0.00049741	0.0035901	Down	gnl|BL_ORD_ID|77801 sp|Q10EJ2|CSPLU_ORYSJ CASP-like protein 5C1 OS=Oryza sativa subsp. japonica GN=Os03g0767900 PE=2 SV=1//2.34898e-29
Csa2G245410	1895.57	10081.7	-2.3324	1.1815e-10	2.978e-09	Down	gnl|BL_ORD_ID|300114 sp|Q8VZ80|PLT5_ARATH Polyol transporter 5 OS=Arabidopsis thaliana GN=PLT5 PE=1 SV=2//0
Csa2G249860	754.266	1381.22	-0.85632	0.0019748	0.01179	Down	gnl|BL_ORD_ID|44096 sp|O65685|BLH6_ARATH BEL1-like homeodomain protein 6 OS=Arabidopsis thaliana GN=BLH6 PE=1 SV=1//1.59594e-114
Csa2G251460	540.14	1223.63	-1.1604	5.9453e-06	7.0607e-05	Down	gnl|BL_ORD_ID|126707 sp|P53800|FDFT_NICBE Squalene synthase OS=Nicotiana benthamiana PE=2 SV=1//0
Csa2G251510	6.68219	24.5382	-1.6965	0.0046823	0.024216	Down	gnl|BL_ORD_ID|160728 sp|Q93YQ7|GUN24_ARATH Endoglucanase 24 OS=Arabidopsis thaliana GN=At4g39010 PE=2 SV=1//0
Csa2G252070	277.525	1170.13	-2.0224	3.4679e-10	8.0781e-09	Down	gnl|BL_ORD_ID|27289 sp|Q9STG9|ASE2_ARATH Amidophosphoribosyltransferase 2, chloroplastic OS=Arabidopsis thaliana GN=ASE2 PE=1 SV=1//0
Csa2G252100	16.2178	134.335	-2.5506	0.0007699	0.0052333	Down	-//-
Csa2G263880	41.3213	85.9971	-1.0261	0.0034305	0.018718	Down	-//-
Csa2G263940	55.4908	191.947	-1.6577	0.0019761	0.011794	Down	gnl|BL_ORD_ID|308738 sp|Q9T0I5|PRP4_ARATH Proline-rich protein 4 OS=Arabidopsis thaliana GN=PRP4 PE=2 SV=1//2.18455e-34
Csa2G263950	1386.63	1941.57	-0.48157	0.0098229	0.044154	Down	gnl|BL_ORD_ID|183037 sp|P56331|IF1A_ONOVI Eukaryotic translation initiation factor 1A OS=Onobrychis viciifolia PE=2 SV=2//9.98456e-61
Csa2G263980	493.064	902.114	-0.86033	0.00015683	0.0013119	Down	-//-
Csa2G264060	20.8538	124.382	-2.4467	3.2363e-08	5.7147e-07	Down	gnl|BL_ORD_ID|96720 sp|Q84TH6|DIR23_ARATH Dirigent protein 23 OS=Arabidopsis thaliana GN=DIR23 PE=2 SV=1//1.03624e-64
Csa2G264560	276.763	1630.54	-2.5064	2.78e-18	1.5218e-16	Down	gnl|BL_ORD_ID|518268 sp|Q54BH5|Y3730_DICDI PI-PLC X-box domain-containing protein DDB_G0293730 OS=Dictyostelium discoideum GN=DDB_G0293730 PE=4 SV=2//1.16302e-11
Csa2G264570	18.4549	150.21	-2.6668	5.7646e-05	0.00053855	Down	gnl|BL_ORD_ID|100277 sp|Q9FYB5|DNJ11_ARATH Chaperone protein dnaJ 11, chloroplastic OS=Arabidopsis thaliana GN=ATJ11 PE=1 SV=2//1.78332e-25
Csa2G264600	116.657	389.413	-1.6883	7.5391e-07	1.0745e-05	Down	gnl|BL_ORD_ID|463715 sp|P83332|TLP1_PRUPE Thaumatin-like protein 1 OS=Prunus persica PE=2 SV=1//5.24473e-68
Csa2G270780	268.086	461.147	-0.76795	0.0048143	0.024789	Down	-//-
Csa2G271400	591.967	961.115	-0.69132	0.0015657	0.0096383	Down	-//-
Csa2G271440	9.60991	410.989	-5.1409	2.2547e-30	2.7427e-28	Down	-//-
Csa2G277050	928.099	4776.21	-2.287	2.3526e-10	5.6145e-09	Down	gnl|BL_ORD_ID|3330 sp|O81360|ABA2_PRUAR Zeaxanthin epoxidase, chloroplastic OS=Prunus armeniaca PE=2 SV=1//0
Csa2G277610	917.171	1596.4	-0.78314	0.0065081	0.031711	Down	gnl|BL_ORD_ID|196504 sp|Q9SZU7|KAI2_ARATH Probable esterase KAI2 OS=Arabidopsis thaliana GN=KAI2 PE=1 SV=1//3.73144e-160
Csa2G277630	378.967	1016.99	-1.393	2.6046e-06	3.3279e-05	Down	gnl|BL_ORD_ID|530110 sp|P51273|YCF36_PORPU Uncharacterized protein ycf36 OS=Porphyra purpurea GN=ycf36 PE=3 SV=1//3.96367e-36
Csa2G277650	89.4473	567.614	-2.5483	1.095e-09	2.374e-08	Down	gnl|BL_ORD_ID|522400 sp|Q66GP0|Y5738_ARATH BTB/POZ domain-containing protein At5g67385 OS=Arabidopsis thaliana GN=At5g67385 PE=1 SV=2//2.58643e-15
Csa2G277660	193.311	1169.64	-2.4681	2.5706e-08	4.6326e-07	Down	gnl|BL_ORD_ID|522400 sp|Q66GP0|Y5738_ARATH BTB/POZ domain-containing protein At5g67385 OS=Arabidopsis thaliana GN=At5g67385 PE=1 SV=2//3.14332e-142
Csa2G279170	260.031	563.568	-1.0905	0.00029012	0.0022378	Down	gnl|BL_ORD_ID|300788 sp|Q9VQX4|PNCB_DROME Nicotinate phosphoribosyltransferase OS=Drosophila melanogaster GN=CG3714 PE=2 SV=2//0
Csa2G279180	178.918	537.458	-1.5687	2.9093e-13	9.8765e-12	Down	gnl|BL_ORD_ID|125737 sp|Q9FH99|FB302_ARATH F-box protein At5g67140 OS=Arabidopsis thaliana GN=At5g67140 PE=2 SV=1//5.20391e-107
Csa2G287040	155.012	503.597	-1.6563	2.6941e-07	4.1037e-06	Down	gnl|BL_ORD_ID|521690 sp|Q6AWW5|Y5262_ARATH Ankyrin repeat-containing protein At5g02620 OS=Arabidopsis thaliana GN=At5g02620 PE=1 SV=1//1.78109e-14
Csa2G287110	386.341	579.622	-0.57861	0.0056205	0.028098	Down	gnl|BL_ORD_ID|44092 sp|Q9SW80|BLH2_ARATH BEL1-like homeodomain protein 2 OS=Arabidopsis thaliana GN=BLH2 PE=1 SV=3//3.67215e-07
Csa2G292190	145.036	1350.28	-3.0198	8.5557e-10	1.8899e-08	Down	-//-
Csa2G292780	7.61736	42.6634	-2.2193	0.00045478	0.0033163	Down	gnl|BL_ORD_ID|144330 sp|O80470|GDL38_ARATH GDSL esterase/lipase At2g23540 OS=Arabidopsis thaliana GN=At2g23540 PE=2 SV=1//0
Csa2G292800	37.6296	202.24	-2.2852	1.5316e-06	2.0527e-05	Down	gnl|BL_ORD_ID|48722 sp|Q9SCS2|CAMK5_ARATH CDPK-related kinase 5 OS=Arabidopsis thaliana GN=CRK5 PE=2 SV=1//0
Csa2G295420	672.04	1712.98	-1.3071	0.00025668	0.0020172	Down	gnl|BL_ORD_ID|224684 sp|Q08BI9|MCU_DANRE Calcium uniporter protein, mitochondrial OS=Danio rerio GN=mcu PE=2 SV=1//9.43807e-15
Csa2G296070	1075.34	1996.15	-0.87488	0.0018881	0.011335	Down	gnl|BL_ORD_ID|145192 sp|Q94ID7|GGPPS_HEVBR Geranylgeranyl pyrophosphate synthase, chloroplastic OS=Hevea brasiliensis GN=GGPS PE=1 SV=1//3.05653e-155
Csa2G297760	0	34.0612	-5.1824	1.3309e-08	2.5204e-07	Down	gnl|BL_ORD_ID|3834 sp|Q9FGF8|ABR1_ARATH Ethylene-responsive transcription factor ABR1 OS=Arabidopsis thaliana GN=ABR1 PE=2 SV=1//1.04211e-20
Csa2G301450	112.017	218.762	-0.94618	0.0008355	0.0056144	Down	gnl|BL_ORD_ID|499832 sp|Q9FGG3|WTR45_ARATH WAT1-related protein At5g64700 OS=Arabidopsis thaliana GN=At5g64700 PE=2 SV=1//3.03956e-107
Csa2G302120	28.2458	69.8977	-1.2413	0.0067166	0.032609	Down	-//-
Csa2G302250	9.26582	35.9763	-1.7805	0.0025156	0.01441	Down	gnl|BL_ORD_ID|48654 sp|Q3B724|CALS5_ARATH Callose synthase 5 OS=Arabidopsis thaliana GN=CALS5 PE=1 SV=1//4.94336e-08
Csa2G307850	2087.02	6833.35	-1.695	7.2326e-18	3.8161e-16	Down	gnl|BL_ORD_ID|329647 sp|Q8H1E4|RAP24_ARATH Ethylene-responsive transcription factor RAP2-4 OS=Arabidopsis thaliana GN=RAP2-4 PE=1 SV=1//1.10577e-28
Csa2G309380	34.0062	96.0159	-1.4416	0.00020455	0.0016535	Down	gnl|BL_ORD_ID|39574 sp|Q6NQB7|B3GT7_ARATH Beta-1,3-galactosyltransferase 7 OS=Arabidopsis thaliana GN=B3GALT7 PE=2 SV=1//1.65662e-178
Csa2G324450	936.299	3323.35	-1.7954	2.3002e-11	6.2958e-10	Down	gnl|BL_ORD_ID|530288 sp|P51281|YCF45_PORPU Uncharacterized protein ycf45 OS=Porphyra purpurea GN=ycf45 PE=3 SV=1//1.20816e-138
Csa2G327500	588.373	1426.44	-1.2655	2.296e-10	5.5019e-09	Down	gnl|BL_ORD_ID|253256 sp|Q84K00|NAC78_ARATH NAC domain-containing protein 78 OS=Arabidopsis thaliana GN=NAC078 PE=2 SV=2//2.46359e-123
Csa2G334510	23.8568	86.8016	-1.7941	5.138e-06	6.1646e-05	Down	gnl|BL_ORD_ID|294539 sp|A7PZL3|PGLR_VITVI Probable polygalacturonase OS=Vitis vinifera GN=GSVIVT00026920001 PE=1 SV=1//4.38266e-137
Csa2G335550	1.73308	421.863	-7.1378	1.4817e-35	2.5199e-33	Down	gnl|BL_ORD_ID|3305 sp|Q9SIT6|AB5G_ARATH ABC transporter G family member 5 OS=Arabidopsis thaliana GN=ABCG5 PE=2 SV=1//0
Csa2G336130	2237.78	3640.68	-0.6948	0.00072224	0.0049486	Down	gnl|BL_ORD_ID|159224 sp|P57108|GSTZ_EUPES Glutathione S-transferase zeta class OS=Euphorbia esula PE=2 SV=1//5.87094e-93
Csa2G336680	143.255	228.868	-0.66621	0.0061842	0.030472	Down	-//-
Csa2G336690	215.343	340.065	-0.64877	0.0084843	0.03938	Down	-//-
Csa2G345910	101.533	195.451	-0.91705	0.0084968	0.039417	Down	-//-
Csa2G345950	368.061	577.594	-0.64128	0.0054793	0.027541	Down	gnl|BL_ORD_ID|329017 sp|O04369|RAC1_LOTJA Rac-like GTP-binding protein RAC1 OS=Lotus japonicus GN=RAC1 PE=2 SV=1//2.70764e-121
Csa2G346030	0.29762	13.2135	-3.4506	0.00025576	0.0020118	Down	gnl|BL_ORD_ID|480257 sp|Q6DYE5|U496K_ARATH UPF0496 protein At1g20180 OS=Arabidopsis thaliana GN=At1g20180 PE=2 SV=2//4.9273e-36
Csa2G346050	1852.18	2577.25	-0.47294	0.0069065	0.033383	Down	gnl|BL_ORD_ID|426419 sp|Q9FHW7|SKP1B_ARATH SKP1-like protein 1B OS=Arabidopsis thaliana GN=SKP1B PE=1 SV=1//7.97503e-82
Csa2G346080	28.3833	224.175	-2.5705	0.00027154	0.0021159	Down	gnl|BL_ORD_ID|120733 sp|Q94CH6|EXL3_ARATH GDSL esterase/lipase EXL3 OS=Arabidopsis thaliana GN=EXL3 PE=2 SV=1//1.94895e-128
Csa2G348260	207.009	435.137	-1.0554	1.9046e-05	0.00020026	Down	-//-
Csa2G348790	6.71625	87.2102	-3.08	5.276e-05	0.00049848	Down	gnl|BL_ORD_ID|294471 sp|Q949Z1|PGLR4_ARATH Polygalacturonase At1g48100 OS=Arabidopsis thaliana GN=At1g48100 PE=2 SV=1//2.38055e-119
Csa2G348880	206.068	391.054	-0.90599	0.0010406	0.0067712	Down	-//-
Csa2G349000	90.6348	203.715	-1.1374	0.00038839	0.002889	Down	gnl|BL_ORD_ID|212681 sp|P04635|LIP_STAHY Lipase OS=Staphylococcus hyicus GN=lip PE=1 SV=1//2.27717e-25
Csa2G350250	295.009	444.742	-0.58403	0.011138	0.048814	Down	gnl|BL_ORD_ID|197961 sp|Q8L9C4|KCR1_ARATH Very-long-chain 3-oxoacyl-CoA reductase 1 OS=Arabidopsis thaliana GN=KCR1 PE=1 SV=1//6.34134e-156
Csa2G350310	258.642	1126.03	-2.0603	1.8865e-09	3.996e-08	Down	-//-
Csa2G350420	77.9314	209.912	-1.3662	0.0012091	0.0077212	Down	-//-
Csa2G351020	156.237	297.125	-0.91337	0.00019927	0.0016138	Down	gnl|BL_ORD_ID|317586 sp|Q9C7G1|PUB45_ARATH U-box domain-containing protein 45 OS=Arabidopsis thaliana GN=PUB45 PE=1 SV=1//0
Csa2G351580	286.917	831.295	-1.5066	2.6169e-08	4.7064e-07	Down	gnl|BL_ORD_ID|78983 sp|Q54GB2|CTSL2_DICDI CTD small phosphatase-like protein 2 OS=Dictyostelium discoideum GN=ctdspl2 PE=3 SV=1//6.09571e-59
Csa2G351610	235.007	391.949	-0.72979	0.00055722	0.0039565	Down	gnl|BL_ORD_ID|144178 sp|P16260|GDC_HUMAN Graves disease carrier protein OS=Homo sapiens GN=SLC25A16 PE=1 SV=3//4.74797e-59
Csa2G351650	43.4634	262.209	-2.5404	1.5966e-18	8.9067e-17	Down	gnl|BL_ORD_ID|157697 sp|Q8L9S3|GRXC6_ARATH Glutaredoxin-C6 OS=Arabidopsis thaliana GN=GRXC6 PE=2 SV=2//2.43599e-34
Csa2G351690	296.292	586.887	-0.96656	0.00055337	0.0039324	Down	gnl|BL_ORD_ID|190795 sp|Q8LE59|IRT3_ARATH Fe(2+) transport protein 3, chloroplastic OS=Arabidopsis thaliana GN=IRT3 PE=2 SV=3//9.42423e-163
Csa2G351740	0.590078	38.9149	-4.377	4.6255e-07	6.7746e-06	Down	gnl|BL_ORD_ID|96915 sp|Q8S9H7|DIV_ANTMA Transcription factor DIVARICATA OS=Antirrhinum majus GN=DIVARICATA PE=2 SV=1//6.50621e-25
Csa2G351820	3911.37	6759.53	-0.78189	6.4301e-05	0.00059332	Down	gnl|BL_ORD_ID|496866 sp|P49043|VPE_CITSI Vacuolar-processing enzyme OS=Citrus sinensis PE=2 SV=1//0
Csa2G351830	901.359	1636.97	-0.85201	3.1534e-05	0.00031456	Down	-//-
Csa2G352960	114.51	1119.72	-3.1929	2.1227e-20	1.4031e-18	Down	gnl|BL_ORD_ID|76737 sp|F4IBD7|CSCLA_ARATH CSC1-like protein RXW8 OS=Arabidopsis thaliana GN=RXW8 PE=2 SV=1//0
Csa2G354020	246.979	2364.61	-3.1092	3.6312e-13	1.2256e-11	Down	-//-
Csa2G354080	0	77.3866	-6.1612	1.3995e-12	4.433e-11	Down	gnl|BL_ORD_ID|314491 sp|Q9FS10|PSK_ASPOF Phytosulfokines OS=Asparagus officinalis GN=PSK PE=1 SV=1//1.07044e-07
Csa2G354780	313.067	797.392	-1.308	0.00016462	0.0013686	Down	gnl|BL_ORD_ID|85650 sp|Q9SQR3|D14_ARATH Probable strigolactone esterase D14 homolog OS=Arabidopsis thaliana GN=D14 PE=1 SV=1//7.52085e-144
Csa2G354860	895.282	2806.41	-1.5923	1.5833e-05	0.00017057	Down	gnl|BL_ORD_ID|437040 sp|O65351|SUBL_ARATH Subtilisin-like protease OS=Arabidopsis thaliana GN=ARA12 PE=1 SV=1//0
Csa2G354950	21.0854	198.5	-3.0215	2.2681e-09	4.7637e-08	Down	gnl|BL_ORD_ID|517485 sp|C0LGP4|Y3475_ARATH Probable LRR receptor-like serine/threonine-protein kinase At3g47570 OS=Arabidopsis thaliana GN=At3g47570 PE=2 SV=1//0
Csa2G354960	65.7977	142.483	-1.0708	0.0072269	0.034693	Down	gnl|BL_ORD_ID|517485 sp|C0LGP4|Y3475_ARATH Probable LRR receptor-like serine/threonine-protein kinase At3g47570 OS=Arabidopsis thaliana GN=At3g47570 PE=2 SV=1//2.26621e-167
Csa2G356600	108.708	200.415	-0.86704	0.0011038	0.0071324	Down	gnl|BL_ORD_ID|329644 sp|Q8LC30|RAP21_ARATH Ethylene-responsive transcription factor RAP2-1 OS=Arabidopsis thaliana GN=RAP2-1 PE=2 SV=1//6.7127e-49
Csa2G357210	469.716	1028.49	-1.1094	5.7844e-05	0.00054012	Down	gnl|BL_ORD_ID|11501 sp|Q9M7Q4|AI5L5_ARATH ABSCISIC ACID-INSENSITIVE 5-like protein 5 OS=Arabidopsis thaliana GN=ABF2 PE=1 SV=1//1.75277e-96
Csa2G357280	24.2236	151.592	-2.3936	6.9672e-05	0.00063764	Down	gnl|BL_ORD_ID|3343 sp|Q0J185|ABAH3_ORYSJ Abscisic acid 8&apos;-hydroxylase 3 OS=Oryza sativa subsp. japonica GN=CYP707A7 PE=2 SV=1//0
Csa2G357300	45.9975	126.685	-1.3843	0.0021113	0.012465	Down	gnl|BL_ORD_ID|469014 sp|Q9C5C5|TRL4_ARATH Thioredoxin-like 4, chloroplastic OS=Arabidopsis thaliana GN=At1g07700 PE=2 SV=1//3.50228e-74
Csa2G357320	125.689	802.562	-2.4877	1.7883e-06	2.3588e-05	Down	gnl|BL_ORD_ID|498702 sp|O48724|WEB1_ARATH Protein WEAK CHLOROPLAST MOVEMENT UNDER BLUE LIGHT 1 OS=Arabidopsis thaliana GN=WEB1 PE=1 SV=1//1.77125e-155
Csa2G360570	120.148	249.13	-1.0272	0.00088508	0.0059062	Down	gnl|BL_ORD_ID|298722 sp|O48723|PLP2_ARATH Patatin-like protein 2 OS=Arabidopsis thaliana GN=PLP2 PE=1 SV=1//1.74342e-126
Csa2G360650	259.277	434.082	-0.73246	0.00217	0.012747	Down	gnl|BL_ORD_ID|540145 sp|Q9CAD5|YODA_ARATH Mitogen-activated protein kinase kinase kinase YODA OS=Arabidopsis thaliana GN=YDA PE=1 SV=1//8.02327e-98
Csa2G360750	0.590078	79.5815	-5.6902	1.6103e-14	6.1319e-13	Down	gnl|BL_ORD_ID|422359 sp|Q61FW2|SEL10_CAEBR F-box/WD repeat-containing protein sel-10 OS=Caenorhabditis briggsae GN=sel-10 PE=3 SV=1//5.92799e-13
Csa2G361590	353.562	1375.45	-1.9276	1.1041e-13	3.9152e-12	Down	gnl|BL_ORD_ID|503536 sp|Q8GUH2|Y1015_ARATH Uncharacterized protein At1g01500 OS=Arabidopsis thaliana GN=At1g01500 PE=2 SV=1//1.78456e-50
Csa2G361600	47.3665	183.704	-1.8918	1.8456e-07	2.8866e-06	Down	-//-
Csa2G361610	60.9759	141.958	-1.1909	0.00016677	0.0013832	Down	-//-
Csa2G362500	506.57	1806.91	-1.7798	2.8448e-07	4.3127e-06	Down	gnl|BL_ORD_ID|475384 sp|A2YIW7|TRXH_ORYSI Thioredoxin H-type OS=Oryza sativa subsp. indica GN=TRXH PE=1 SV=1//6.37407e-35
Csa2G368820	31.2998	79.8321	-1.3006	0.00061207	0.0043042	Down	-//-
Csa2G368940	8.3802	103.315	-3.4263	6.6586e-14	2.4149e-12	Down	gnl|BL_ORD_ID|3692 sp|Q8R2Y0|ABHD6_MOUSE Monoacylglycerol lipase ABHD6 OS=Mus musculus GN=Abhd6 PE=2 SV=1//1.13718e-09
Csa2G368950	184.217	309.613	-0.73397	0.0081595	0.038213	Down	gnl|BL_ORD_ID|304 sp|P93212|14337_SOLLC 14-3-3 protein 7 OS=Solanum lycopersicum GN=TFT7 PE=2 SV=2//8.232e-136
Csa2G369040	103.86	376.15	-1.8083	2.8145e-08	5.0359e-07	Down	gnl|BL_ORD_ID|25739 sp|P21357|AROF_SOLTU Phospho-2-dehydro-3-deoxyheptonate aldolase 1, chloroplastic OS=Solanum tuberosum GN=SHKA PE=1 SV=2//1.03366e-39
Csa2G369070	752.582	1136.51	-0.58902	0.002224	0.012982	Down	gnl|BL_ORD_ID|387 sp|P46266|1433_PEA 14-3-3-like protein OS=Pisum sativum PE=2 SV=1//4.93135e-25
Csa2G369080	14.709	46.3566	-1.5641	0.00069898	0.0048091	Down	-//-
Csa2G369130	69.5764	178.816	-1.3003	0.0019898	0.011859	Down	-//-
Csa2G369800	51.8772	315.311	-2.5228	1.72e-12	5.3515e-11	Down	gnl|BL_ORD_ID|106917 sp|P36591|DYR_SCHPO Dihydrofolate reductase OS=Schizosaccharomyces pombe (strain 972 / ATCC 24843) GN=dfr1 PE=2 SV=2//6.59666e-19
Csa2G369810	158.598	283.218	-0.82286	0.0010816	0.0070121	Down	gnl|BL_ORD_ID|144593 sp|Q9SE96|GEML1_ARATH GEM-like protein 1 OS=Arabidopsis thaliana GN=FIP1 PE=1 SV=1//5.10525e-99
Csa2G369850	613.409	1091.61	-0.81389	0.0052546	0.026595	Down	gnl|BL_ORD_ID|42139 sp|Q9FY69|BH143_ARATH Transcription factor bHLH143 OS=Arabidopsis thaliana GN=BHLH143 PE=2 SV=1//1.98469e-17
Csa2G370480	39.6769	338.754	-2.9814	4.3537e-15	1.7452e-13	Down	-//-
Csa2G370490	39.1879	379.473	-3.1423	5.975e-15	2.3733e-13	Down	-//-
Csa2G370500	6.36291	65.2283	-2.9371	1.2415e-05	0.00013721	Down	-//-
Csa2G370530	480.34	1287.84	-1.3917	3.0036e-06	3.7906e-05	Down	gnl|BL_ORD_ID|242666 sp|Q8L7W1|MSL3_ARATH Mechanosensitive ion channel protein 3, chloroplastic OS=Arabidopsis thaliana GN=MSL3 PE=1 SV=1//0
Csa2G371090	629.258	1078.13	-0.76813	0.00025637	0.0020157	Down	gnl|BL_ORD_ID|488907 sp|Q8LGG8|USPAL_ARATH Universal stress protein A-like protein OS=Arabidopsis thaliana GN=At3g01520 PE=1 SV=2//4.89698e-10
Csa2G372690	70.3608	126.579	-0.8295	0.0048693	0.025006	Down	-//-
Csa2G372720	1338.07	2446.19	-0.86208	1.3722e-05	0.00015014	Down	gnl|BL_ORD_ID|181640 sp|Q38826|IAA8_ARATH Auxin-responsive protein IAA8 OS=Arabidopsis thaliana GN=IAA8 PE=1 SV=1//1.44388e-114
Csa2G372740	56.8722	155.222	-1.4014	8.9254e-05	0.00079324	Down	gnl|BL_ORD_ID|503757 sp|Q55874|Y103_SYNY3 Uncharacterized protein sll0103 OS=Synechocystis sp. (strain PCC 6803 / Kazusa) GN=sll0103 PE=3 SV=1//1.47585e-12
Csa2G372750	97.3429	1456.15	-3.6452	7.241e-13	2.3533e-11	Down	gnl|BL_ORD_ID|164998 sp|P93111|HEM11_CUCSA Glutamyl-tRNA reductase 1, chloroplastic OS=Cucumis sativus GN=HEMA1 PE=2 SV=1//0
Csa2G372780	13.7033	149.324	-3.002	1.2273e-05	0.00013593	Down	gnl|BL_ORD_ID|458222 sp|Q39162|TGA4_ARATH Transcription factor TGA4 OS=Arabidopsis thaliana GN=TGA4 PE=1 SV=2//2.09701e-16
Csa2G372850	823.911	1383.77	-0.73967	0.00045797	0.0033343	Down	-//-
Csa2G373410	59.9705	113.891	-0.89512	0.010712	0.047359	Down	gnl|BL_ORD_ID|11345 sp|Q9LU15|AHP4_ARATH Histidine-containing phosphotransfer protein 4 OS=Arabidopsis thaliana GN=AHP4 PE=1 SV=2//4.34216e-47
Csa2G373470	366.196	959.734	-1.3671	1.093e-07	1.7894e-06	Down	gnl|BL_ORD_ID|76810 sp|Q9C942|CSE_ARATH Caffeoylshikimate esterase OS=Arabidopsis thaliana GN=CSE PE=1 SV=1//1.40827e-37
Csa2G374640	5.1745	84.773	-3.7189	4.428e-12	1.3124e-10	Down	gnl|BL_ORD_ID|317374 sp|Q9M817|PTR6_ARATH Protein NRT1/ PTR FAMILY 1.2 OS=Arabidopsis thaliana GN=NPF1.2 PE=1 SV=1//0
Csa2G375200	391.726	575.874	-0.54997	0.0060948	0.030102	Down	gnl|BL_ORD_ID|464157 sp|Q68FJ8|TM1L2_XENLA TOM1-like protein 2 OS=Xenopus laevis GN=tom1l2 PE=2 SV=1//6.83687e-22
Csa2G375750	9.28439	69.1458	-2.7335	5.7316e-09	1.1268e-07	Down	gnl|BL_ORD_ID|543224 sp|Q8VZ59|YUC6_ARATH Indole-3-pyruvate monooxygenase YUCCA6 OS=Arabidopsis thaliana GN=YUC6 PE=1 SV=1//0
Csa2G376850	8.68915	71.6703	-2.812	1.7068e-07	2.6983e-06	Down	-//-
Csa2G377870	29.6151	334.818	-3.2516	5.4422e-10	1.2354e-08	Down	-//-
Csa2G377880	0.279046	14.018	-3.6176	9.3905e-05	0.00083036	Down	gnl|BL_ORD_ID|373600 sp|C0LGU0|RLK_ARATH Probable LRR receptor-like serine/threonine-protein kinase RLK OS=Arabidopsis thaliana GN=RLK PE=2 SV=1//1.92001e-50
Csa2G377890	2.34174	22.5122	-2.773	0.00013528	0.0011522	Down	gnl|BL_ORD_ID|519698 sp|C0LGR9|Y4312_ARATH Probable LRR receptor-like serine/threonine-protein kinase At4g31250 OS=Arabidopsis thaliana GN=At4g31250 PE=2 SV=1//2.04803e-120
Csa2G377980	0.576666	14.1288	-3.2825	0.00022999	0.0018363	Down	gnl|BL_ORD_ID|279418 sp|Q9T095|OPT6_ARATH Oligopeptide transporter 6 OS=Arabidopsis thaliana GN=OPT6 PE=2 SV=1//0
Csa2G377990	118.309	251.47	-1.0467	0.0075233	0.035841	Down	gnl|BL_ORD_ID|317390 sp|Q3SZ85|PTRD1_BOVIN Putative peptidyl-tRNA hydrolase PTRHD1 OS=Bos taurus GN=PTRHD1 PE=2 SV=2//1.59476e-27
Csa2G378010	399.443	2215.46	-2.3697	5.0668e-09	1.0063e-07	Down	gnl|BL_ORD_ID|168455 sp|Q7XTV7|HIP1_ORYSJ Probable E3 ubiquitin-protein ligase HIP1 OS=Oryza sativa subsp. japonica GN=HIP1 PE=1 SV=2//8.01638e-23
Csa2G378530	222.274	544.678	-1.2755	8.5738e-08	1.4276e-06	Down	gnl|BL_ORD_ID|300299 sp|Q03194|PMA4_NICPL Plasma membrane ATPase 4 OS=Nicotiana plumbaginifolia GN=PMA4 PE=1 SV=1//5.74748e-87
Csa2G378540	447.56	892.949	-0.98055	0.00011108	0.00096578	Down	gnl|BL_ORD_ID|300300 sp|Q9SJB3|PMA5_ARATH ATPase 5, plasma membrane-type OS=Arabidopsis thaliana GN=AHA5 PE=3 SV=3//6.10006e-24
Csa2G378570	178.651	716.804	-1.9794	9.252e-19	5.2791e-17	Down	-//-
Csa2G378580	571.199	1840.1	-1.6569	1.1545e-09	2.4875e-08	Down	gnl|BL_ORD_ID|519319 sp|Q8RWG1|Y4139_ARATH Uncharacterized aarF domain-containing protein kinase At4g31390, chloroplastic OS=Arabidopsis thaliana GN=At4g31390 PE=2 SV=1//0
Csa2G379140	161.076	567.506	-1.7555	1.739e-06	2.3008e-05	Down	gnl|BL_ORD_ID|285589 sp|Q941D3|PAP8_ARATH Probable plastid-lipid-associated protein 8, chloroplastic OS=Arabidopsis thaliana GN=PAP8 PE=2 SV=1//2.34324e-93
Csa2G379260	90.7482	359.773	-1.9188	2.3253e-07	3.5731e-06	Down	gnl|BL_ORD_ID|730 sp|Q93YV6|2A5I_ARATH Serine/threonine protein phosphatase 2A 57 kDa regulatory subunit B&apos; iota isoform OS=Arabidopsis thaliana GN=B&apos;IOTA PE=2 SV=1//0
Csa2G379280	305.782	675.266	-1.1099	0.0010242	0.0066694	Down	-//-
Csa2G379360	182.746	759.444	-1.8881	0.00073048	0.0049925	Down	-//-
Csa2G379940	190.031	476.832	-1.3067	1.4479e-07	2.3269e-06	Down	gnl|BL_ORD_ID|106179 sp|O22567|DXS1_ORYSJ 1-deoxy-D-xylulose-5-phosphate synthase 1, chloroplastic OS=Oryza sativa subsp. japonica GN=CLA1 PE=2 SV=2//0
Csa2G379980	2.88642	14.601	-1.9851	0.0063055	0.030931	Down	gnl|BL_ORD_ID|44594 sp|Q3E954|BOR6_ARATH Probable boron transporter 6 OS=Arabidopsis thaliana GN=BOR6 PE=2 SV=2//0
Csa2G381760	1140.77	2060.35	-0.84449	2.2216e-05	0.00022973	Down	gnl|BL_ORD_ID|107563 sp|Q9SKK0|EBF1_ARATH EIN3-binding F-box protein 1 OS=Arabidopsis thaliana GN=EBF1 PE=1 SV=1//0
Csa2G381820	19.4152	112.144	-2.4478	1.4034e-11	3.9396e-10	Down	-//-
Csa2G381830	10.661	143.644	-3.4604	1.7267e-10	4.2316e-09	Down	-//-
Csa2G382410	208.414	428.508	-1.0285	1.1374e-06	1.5676e-05	Down	gnl|BL_ORD_ID|227233 sp|Q6DJ03|MEMO1_XENTR Protein MEMO1 OS=Xenopus tropicalis GN=memo1 PE=2 SV=1//5.35083e-93
Csa2G382500	218.459	407.433	-0.88439	0.00044009	0.0032228	Down	-//-
Csa2G382570	22.869	250.431	-3.3167	4.5341e-17	2.188e-15	Down	gnl|BL_ORD_ID|304143 sp|Q93VG8|PPDEX_ARATH DeSI-like protein At4g17486 OS=Arabidopsis thaliana GN=At4g17486 PE=2 SV=1//1.78054e-64
Csa2G382820	161.905	687.931	-2.0464	3.9494e-13	1.3253e-11	Down	gnl|BL_ORD_ID|108564 sp|Q8VZF6|EDR2L_ARATH Protein ENHANCED DISEASE RESISTANCE 2-like OS=Arabidopsis thaliana GN=EDR2L PE=2 SV=1//4.72765e-59
Csa2G383330	211.825	2443.34	-3.4643	2.0015e-37	3.7698e-35	Down	gnl|BL_ORD_ID|70888 sp|Q940T9|COL4_ARATH Zinc finger protein CONSTANS-LIKE 4 OS=Arabidopsis thaliana GN=COL4 PE=2 SV=2//5.47506e-130
Csa2G383350	75.281	367.434	-2.2445	2.1552e-16	9.7807e-15	Down	gnl|BL_ORD_ID|505371 sp|Q9FVR6|Y1222_ARATH Uncharacterized protein At1g32220, chloroplastic OS=Arabidopsis thaliana GN=At1g32220 PE=2 SV=1//5.31938e-48
Csa2G383360	177.811	268.812	-0.58853	0.0083672	0.038949	Down	gnl|BL_ORD_ID|453373 sp|O04173|TAF10_ARATH Transcription initiation factor TFIID subunit 10 OS=Arabidopsis thaliana GN=TAF10 PE=1 SV=1//1.00321e-65
Csa2G384430	15.3858	192.565	-3.4941	1.3293e-17	6.8689e-16	Down	-//-
Csa2G401430	67.8439	197.675	-1.4616	0.0014711	0.0091475	Down	gnl|BL_ORD_ID|80615 sp|Q9LT10|CXE18_ARATH Probable carboxylesterase 18 OS=Arabidopsis thaliana GN=CXE18 PE=1 SV=1//2.33728e-87
Csa2G403160	69.8665	215.929	-1.5277	0.0018008	0.010862	Down	gnl|BL_ORD_ID|458225 sp|Q93ZE2|TGA7_ARATH Transcription factor TGA7 OS=Arabidopsis thaliana GN=TGA7 PE=1 SV=1//2.2664e-130
Csa2G404890	193.399	298.238	-0.61703	0.0063664	0.03116	Down	gnl|BL_ORD_ID|195107 sp|Q08BT5|K1468_XENTR LisH domain and HEAT repeat-containing protein KIAA1468 homolog OS=Xenopus tropicalis PE=2 SV=1//1.98857e-79
Csa2G404900	101.051	921.742	-3.0418	1.1951e-12	3.8063e-11	Down	gnl|BL_ORD_ID|300482 sp|Q9C9N6|PMI2_ARATH Protein PLASTID MOVEMENT IMPAIRED 2 OS=Arabidopsis thaliana GN=PMI2 PE=1 SV=1//1.42355e-60
Csa2G408430	535.866	2064.29	-1.9026	2.2264e-10	5.3659e-09	Down	gnl|BL_ORD_ID|147325 sp|Q9SIV3|GLK1_ARATH Transcription activator GLK1 OS=Arabidopsis thaliana GN=GLK1 PE=2 SV=2//2.45945e-53
Csa2G408950	114.647	193.702	-0.74395	0.0068065	0.032991	Down	gnl|BL_ORD_ID|100333 sp|O89114|DNJB5_MOUSE DnaJ homolog subfamily B member 5 OS=Mus musculus GN=Dnajb5 PE=2 SV=1//3.01253e-75
Csa2G416080	733.967	11794.8	-3.8564	2.7902e-23	2.2116e-21	Down	gnl|BL_ORD_ID|317348 sp|Q9LVE0|PTR33_ARATH Protein NRT1/ PTR FAMILY 6.4 OS=Arabidopsis thaliana GN=NPF6.4 PE=1 SV=1//0
Csa2G416200	383.596	670.826	-0.79068	0.0042518	0.022379	Down	gnl|BL_ORD_ID|77122 sp|Q339N5|CSLH1_ORYSJ Cellulose synthase-like protein H1 OS=Oryza sativa subsp. japonica GN=CSLH1 PE=2 SV=2//1.59445e-55
Csa2G416250	22.3325	212.172	-2.7498	0.00019431	0.0015815	Down	gnl|BL_ORD_ID|77122 sp|Q339N5|CSLH1_ORYSJ Cellulose synthase-like protein H1 OS=Oryza sativa subsp. japonica GN=CSLH1 PE=2 SV=2//0
Csa2G417840	243.8	506.142	-1.0377	2.517e-05	0.00025604	Down	gnl|BL_ORD_ID|510468 sp|P73714|Y1821_SYNY3 Putative zinc metalloprotease slr1821 OS=Synechocystis sp. (strain PCC 6803 / Kazusa) GN=slr1821 PE=3 SV=1//1.97651e-73
Csa2G418350	562.893	892.575	-0.6595	0.00039395	0.0029253	Down	gnl|BL_ORD_ID|30436 sp|Q8S927|ATG8C_ARATH Autophagy-related protein 8c OS=Arabidopsis thaliana GN=ATG8C PE=2 SV=1//2.92674e-72
Csa2G418950	6.74515	173.717	-4.3171	4.6973e-15	1.8743e-13	Down	gnl|BL_ORD_ID|431566 sp|P87027|SPG1_SCHPO Septum-promoting GTP-binding protein 1 OS=Schizosaccharomyces pombe (strain 972 / ATCC 24843) GN=spg1 PE=1 SV=1//1.80872e-54
Csa2G422040	269.544	457.211	-0.75445	0.00029034	0.0022385	Down	gnl|BL_ORD_ID|292634 sp|Q9LSX7|PEX22_ARATH Peroxisome biogenesis protein 22 OS=Arabidopsis thaliana GN=PEX22 PE=1 SV=1//9.98135e-112
Csa2G422050	1.74133	30.6159	-3.0963	0.00040304	0.0029815	Down	gnl|BL_ORD_ID|54978 sp|Q9LJ45|CCU11_ARATH Cyclin-U1-1 OS=Arabidopsis thaliana GN=CYCU1-1 PE=1 SV=1//8.10006e-64
Csa2G423560	1.16158	485.285	-7.71	1.7741e-38	3.4917e-36	Down	gnl|BL_ORD_ID|40419 sp|Q9LJB7|BBX32_ARATH B-box zinc finger protein 32 OS=Arabidopsis thaliana GN=BBX32 PE=1 SV=1//2.41473e-13
Csa2G423630	4.63499	67.3678	-3.5003	2.5572e-09	5.3263e-08	Down	gnl|BL_ORD_ID|516738 sp|Q9C5J4|Y3210_ARATH BTB/POZ domain-containing protein At3g22104 OS=Arabidopsis thaliana GN=At3g22104 PE=2 SV=1//1.11306e-145
Csa2G427310	206.675	728.105	-1.7956	1.0659e-16	4.9972e-15	Down	gnl|BL_ORD_ID|252111 sp|Q9FDW1|MYB44_ARATH Transcription factor MYB44 OS=Arabidopsis thaliana GN=MYB44 PE=2 SV=1//6.39308e-78
Csa2G431090	400.603	2102.02	-2.2814	9.4843e-08	1.5658e-06	Down	gnl|BL_ORD_ID|425660 sp|O24629|SIGA_ARATH RNA polymerase sigma factor sigA OS=Arabidopsis thaliana GN=SIGA PE=1 SV=1//0
Csa2G431150	885.189	1588.84	-0.82213	0.010645	0.047122	Down	gnl|BL_ORD_ID|181989 sp|Q6NRS1|IBTK_XENLA Inhibitor of Bruton tyrosine kinase OS=Xenopus laevis GN=ibtk PE=2 SV=1//2.09892e-37
Csa2G431170	155.651	447.519	-1.5007	6.5279e-10	1.466e-08	Down	gnl|BL_ORD_ID|494500 sp|P87216|VIPI_SCHPO Protein vip1 OS=Schizosaccharomyces pombe (strain 972 / ATCC 24843) GN=vip1 PE=1 SV=1//2.01997e-06
Csa2G433910	16.8182	71.3406	-1.9794	1.131e-05	0.00012635	Down	gnl|BL_ORD_ID|77098 sp|Q9M9M4|CSLD3_ARATH Cellulose synthase-like protein D3 OS=Arabidopsis thaliana GN=CSLD3 PE=1 SV=1//0
Csa2G435520	418.758	1674.75	-1.9804	4.2337e-23	3.3108e-21	Down	gnl|BL_ORD_ID|47204 sp|Q42602|C89A2_ARATH Cytochrome P450 89A2 OS=Arabidopsis thaliana GN=CYP89A2 PE=2 SV=2//0
Csa2G437050	268.5	731.26	-1.3904	0.00039272	0.0029174	Down	gnl|BL_ORD_ID|47204 sp|Q42602|C89A2_ARATH Cytochrome P450 89A2 OS=Arabidopsis thaliana GN=CYP89A2 PE=2 SV=2//0
Csa2G439140	63.2335	693.695	-3.3382	1.1682e-19	7.2307e-18	Down	gnl|BL_ORD_ID|257628 sp|Q67A25|NCS_THLFG S-norcoclaurine synthase OS=Thalictrum flavum subsp. glaucum PE=1 SV=1//1.03885e-26
Csa2G439230	4.10064	26.8147	-2.3264	0.0010985	0.0071057	Down	gnl|BL_ORD_ID|252107 sp|Q8GWP0|MYB39_ARATH Transcription factor MYB39 OS=Arabidopsis thaliana GN=MYB39 PE=2 SV=1//1.57021e-62
Csa2G441240	94.577	595.759	-2.5875	1.0436e-15	4.3945e-14	Down	gnl|BL_ORD_ID|54628 sp|Q9S9N9|CCR1_ARATH Cinnamoyl-CoA reductase 1 OS=Arabidopsis thaliana GN=CCR1 PE=1 SV=1//2.4998e-35
Csa3G000100	348.083	529.879	-0.59943	0.0045271	0.023559	Down	gnl|BL_ORD_ID|21799 sp|Q940Y3|ARID3_ARATH AT-rich interactive domain-containing protein 3 OS=Arabidopsis thaliana GN=ARID3 PE=1 SV=1//4.91148e-157
Csa3G000130	8.69331	38.5299	-1.9611	0.00069997	0.0048141	Down	-//-
Csa3G000180	128.126	324.19	-1.2705	0.004844	0.024905	Down	gnl|BL_ORD_ID|527806 sp|P38355|YB8B_YEAST Uncharacterized transporter YBR287W OS=Saccharomyces cerevisiae (strain ATCC 204508 / S288c) GN=YBR287W PE=1 SV=1//3.81567e-09
Csa3G002740	214.625	689.176	-1.646	3.1359e-08	5.5599e-07	Down	gnl|BL_ORD_ID|234003 sp|O23693|MLO4_ARATH MLO-like protein 4 OS=Arabidopsis thaliana GN=MLO4 PE=2 SV=2//5.88652e-131
Csa3G002850	84.4368	1351.42	-3.6837	2.7282e-11	7.4556e-10	Down	gnl|BL_ORD_ID|85669 sp|Q7XA78|D27_ARATH Beta-carotene isomerase D27, chloroplastic OS=Arabidopsis thaliana GN=D27 PE=1 SV=1//4.27801e-47
Csa3G003480	80.112	348.62	-2.0866	2.1285e-15	8.7935e-14	Down	gnl|BL_ORD_ID|426359 sp|Q8GX29|SKI25_ARATH F-box/kelch-repeat protein SKIP25 OS=Arabidopsis thaliana GN=SKIP25 PE=1 SV=1//1.29916e-67
Csa3G008910	455.735	719.555	-0.65299	0.0005313	0.0038003	Down	gnl|BL_ORD_ID|447900 sp|P93654|SYP22_ARATH Syntaxin-22 OS=Arabidopsis thaliana GN=SYP22 PE=1 SV=1//2.11265e-108
Csa3G008920	244.493	369.157	-0.5861	0.010141	0.045315	Down	gnl|BL_ORD_ID|176667 sp|P41153|HSF8_SOLPE Heat shock factor protein HSF8 OS=Solanum peruvianum GN=HSF8 PE=2 SV=1//1.56471e-134
Csa3G011630	8.21777	35.4488	-1.8512	0.0061391	0.030275	Down	-//-
Csa3G011650	120.227	516.909	-2.0351	2.4632e-08	4.4529e-07	Down	gnl|BL_ORD_ID|322018 sp|O49686|PYR1_ARATH Abscisic acid receptor PYR1 OS=Arabidopsis thaliana GN=PYR1 PE=1 SV=1//2.3779e-87
Csa3G011660	103.687	897.542	-3.0072	4.2104e-16	1.8625e-14	Down	gnl|BL_ORD_ID|223868 sp|Q93XM7|MCAT_ARATH Mitochondrial carnitine/acylcarnitine carrier-like protein OS=Arabidopsis thaliana GN=BOU PE=2 SV=1//1.13038e-166
Csa3G011670	4.65356	35.6967	-2.6241	2.9974e-05	0.00030054	Down	-//-
Csa3G011750	4.34045	136.574	-4.6451	1.4136e-20	9.5241e-19	Down	gnl|BL_ORD_ID|330244 sp|Q9LHS9|RBE_ARATH Probable transcriptional regulator RABBIT EARS OS=Arabidopsis thaliana GN=RBE PE=2 SV=2//8.53333e-19
Csa3G015860	127.457	1068.02	-2.9406	4.0863e-13	1.366e-11	Down	gnl|BL_ORD_ID|317317 sp|Q9LQL2|PTR14_ARATH Protein NRT1/ PTR FAMILY 7.3 OS=Arabidopsis thaliana GN=NPF7.3 PE=1 SV=2//0
Csa3G015870	412.489	1027.04	-1.2854	2.6748e-05	0.00027084	Down	-//-
Csa3G015890	529.802	1448.04	-1.4312	7.5191e-10	1.6736e-08	Down	gnl|BL_ORD_ID|190019 sp|Q9FUR2|IP5P2_ARATH Type I inositol 1,4,5-trisphosphate 5-phosphatase 2 OS=Arabidopsis thaliana GN=IP5P2 PE=1 SV=2//0
Csa3G016400	84.3921	1070.48	-3.579	3.7463e-31	4.8611e-29	Down	gnl|BL_ORD_ID|17917 sp|Q6LA43|APRR2_ARATH Two-component response regulator-like APRR2 OS=Arabidopsis thaliana GN=APRR2 PE=2 SV=2//1.46822e-129
Csa3G016980	588.695	899.049	-0.60534	0.0023884	0.01378	Down	gnl|BL_ORD_ID|45121 sp|Q9LDD1|BRG3_ARATH Probable BOI-related E3 ubiquitin-protein ligase 3 OS=Arabidopsis thaliana GN=BRG3 PE=1 SV=1//4.20503e-09
Csa3G017090	339.741	580.791	-0.7595	0.0049907	0.025532	Down	gnl|BL_ORD_ID|417612 sp|P0C5D6|SAPK3_ORYSJ Serine/threonine-protein kinase SAPK3 OS=Oryza sativa subsp. japonica GN=SAPK3 PE=1 SV=1//0
Csa3G017100	8.12181	58.7392	-2.5868	1.4567e-05	0.00015803	Down	-//-
Csa3G019340	37.0928	150.619	-1.9028	8.3189e-05	0.00074729	Down	gnl|BL_ORD_ID|305181 sp|Q20390|PPT1_CAEEL Palmitoyl-protein thioesterase 1 OS=Caenorhabditis elegans GN=ppt-1 PE=2 SV=2//3.81351e-31
Csa3G019350	620.862	1131.89	-0.85293	0.00062526	0.0043689	Down	gnl|BL_ORD_ID|104065 sp|Q9ZQP1|DSP8_ARATH Putative dual specificity protein phosphatase DSP8 OS=Arabidopsis thaliana GN=DSP8 PE=2 SV=2//3.273e-115
Csa3G019360	97.6947	236.083	-1.2393	0.00014942	0.0012566	Down	-//-
Csa3G019370	351.08	979.714	-1.4501	4.7394e-07	6.9241e-06	Down	gnl|BL_ORD_ID|162896 sp|Q05466|HAT4_ARATH Homeobox-leucine zipper protein HAT4 OS=Arabidopsis thaliana GN=HAT4 PE=1 SV=1//2.00881e-85
Csa3G019400	11.5911	40.0545	-1.668	0.00098568	0.0064643	Down	gnl|BL_ORD_ID|117753 sp|Q9ZQP3|ERF38_ARATH Ethylene-responsive transcription factor ERF038 OS=Arabidopsis thaliana GN=ERF038 PE=2 SV=1//1.91137e-40
Csa3G020080	43.1946	157.707	-1.672	0.0078009	0.036872	Down	gnl|BL_ORD_ID|176104 sp|P11890|HS23C_OXYRB Small heat shock protein, chloroplastic OS=Oxybasis rubra GN=HSP23 PE=2 SV=1//1.89481e-28
Csa3G033800	7.79321	38.4454	-2.1304	6.2026e-05	0.00057427	Down	gnl|BL_ORD_ID|467674 sp|Q9SUW0|TPPG_ARATH Probable trehalose-phosphate phosphatase G OS=Arabidopsis thaliana GN=TPPG PE=2 SV=1//2.36589e-157
Csa3G035840	1006.73	2743.43	-1.3829	0.00091839	0.0060983	Down	-//-
Csa3G036420	140.999	288.124	-0.99547	0.0064023	0.03131	Down	gnl|BL_ORD_ID|182370 sp|B5XAM2|ICT1_SALSA Peptidyl-tRNA hydrolase ICT1, mitochondrial OS=Salmo salar GN=ict1 PE=2 SV=1//2.27618e-27
Csa3G036450	811.077	1277.97	-0.64898	0.0017714	0.010707	Down	-//-
Csa3G036480	49.2156	106.729	-1.0752	0.0041201	0.021817	Down	gnl|BL_ORD_ID|428119 sp|Q1EC69|SMO12_ARATH Methylsterol monooxygenase 1-2 OS=Arabidopsis thaliana GN=SMO1-2 PE=2 SV=1//2.80456e-138
Csa3G038080	3.43626	26.7039	-2.5265	0.00039619	0.0029407	Down	gnl|BL_ORD_ID|426621 sp|Q9LD83|SLAC1_ARATH Guard cell S-type anion channel SLAC1 OS=Arabidopsis thaliana GN=SLAC1 PE=1 SV=1//5.18191e-29
Csa3G038090	8.71598	194.416	-4.2097	2.9686e-18	1.62e-16	Down	gnl|BL_ORD_ID|426621 sp|Q9LD83|SLAC1_ARATH Guard cell S-type anion channel SLAC1 OS=Arabidopsis thaliana GN=SLAC1 PE=1 SV=1//0
Csa3G038120	193.773	433.486	-1.1381	0.00010137	0.00089093	Down	gnl|BL_ORD_ID|54957 sp|Q9LD47|CCS_ARATH Copper chaperone for superoxide dismutase, chloroplastic/cytosolic OS=Arabidopsis thaliana GN=CCS PE=1 SV=1//9.0314e-125
Csa3G038740	545.181	806.209	-0.55744	0.011282	0.049318	Down	gnl|BL_ORD_ID|343425 sp|Q9LN71|RING1_ARATH E3 ubiquitin-protein ligase At1g12760 OS=Arabidopsis thaliana GN=At1g12760 PE=1 SV=1//2.57247e-168
Csa3G043970	220.826	415.371	-0.89441	0.0008989	0.0059826	Down	gnl|BL_ORD_ID|499251 sp|Q9FH18|WIP2_ARATH WPP domain-interacting protein 2 OS=Arabidopsis thaliana GN=WIP2 PE=1 SV=1//1.10959e-41
Csa3G044480	842.324	1389.19	-0.71309	0.0011852	0.0075879	Down	-//-
Csa3G044520	654.992	1640.98	-1.3044	1.9695e-07	3.0585e-06	Down	gnl|BL_ORD_ID|388944 sp|Q9FH13|RRAA3_ARATH Putative 4-hydroxy-4-methyl-2-oxoglutarate aldolase 3 OS=Arabidopsis thaliana GN=At5g56260 PE=1 SV=1//3.04579e-75
Csa3G047750	3.19228	23.2905	-2.4299	0.00092271	0.0061224	Down	-//-
Csa3G064240	157.909	680.258	-2.016	1.2427e-06	1.7007e-05	Down	-//-
Csa3G066750	5070.91	11153.8	-1.127	4.327e-09	8.6923e-08	Down	gnl|BL_ORD_ID|16838 sp|O65390|APA1_ARATH Aspartic proteinase A1 OS=Arabidopsis thaliana GN=APA1 PE=1 SV=1//0
Csa3G073900	329.149	681.468	-1.0387	6.5769e-07	9.4742e-06	Down	gnl|BL_ORD_ID|117767 sp|Q9SXS8|ERF3_TOBAC Ethylene-responsive transcription factor 3 OS=Nicotiana tabacum GN=ERF3 PE=2 SV=1//1.45916e-20
Csa3G073920	137.68	1079.33	-2.7596	1.5626e-07	2.4948e-06	Down	gnl|BL_ORD_ID|106985 sp|Q9FJU9|E1313_ARATH Glucan endo-1,3-beta-glucosidase 13 OS=Arabidopsis thaliana GN=At5g56590 PE=1 SV=1//4.13408e-118
Csa3G075990	137.414	879.266	-2.5332	4.2454e-08	7.3268e-07	Down	gnl|BL_ORD_ID|144384 sp|Q9FIA1|GDL87_ARATH GDSL esterase/lipase At5g55050 OS=Arabidopsis thaliana GN=At5g55050 PE=2 SV=1//1.43768e-111
Csa3G076530	154.989	393.811	-1.3103	5.9378e-05	0.00055198	Down	gnl|BL_ORD_ID|77697 sp|B9HTL5|CSPLC_POPTR CASP-like protein 2D1 OS=Populus trichocarpa GN=POPTRDRAFT_833824 PE=3 SV=1//9.34108e-64
Csa3G076570	23.8111	157.641	-2.3451	0.00098084	0.0064374	Down	-//-
Csa3G077660	5.43806	352.129	-5.555	1.5035e-25	1.4084e-23	Down	gnl|BL_ORD_ID|298988 sp|Q42670|PLSC_COCNU 1-acyl-sn-glycerol-3-phosphate acyltransferase OS=Cocos nucifera PE=1 SV=1//5.29297e-137
Csa3G077710	39.0073	545.152	-3.6008	4.3122e-15	1.7325e-13	Down	gnl|BL_ORD_ID|124282 sp|Q9SZ42|FAD4_ARATH Fatty acid desaturase 4, chloroplastic OS=Arabidopsis thaliana GN=FAD4 PE=2 SV=1//1.23541e-131
Csa3G088430	43.1359	87.5771	-0.98854	0.0052132	0.026416	Down	gnl|BL_ORD_ID|42127 sp|Q8GXT3|BH123_ARATH Transcription factor bHLH123 OS=Arabidopsis thaliana GN=BHLH123 PE=2 SV=1//8.02315e-61
Csa3G094500	382.061	2867.17	-2.8693	5.0982e-35	8.1932e-33	Down	-//-
Csa3G095020	77.3861	150.978	-0.93826	0.004207	0.022217	Down	gnl|BL_ORD_ID|300114 sp|Q8VZ80|PLT5_ARATH Polyol transporter 5 OS=Arabidopsis thaliana GN=PLT5 PE=1 SV=2//0
Csa3G099570	115.61	574.905	-2.1563	2.7118e-05	0.00027442	Down	gnl|BL_ORD_ID|520502 sp|O81832|Y4729_ARATH G-type lectin S-receptor-like serine/threonine-protein kinase At4g27290 OS=Arabidopsis thaliana GN=At4g27290 PE=3 SV=4//5.85179e-122
Csa3G099580	156.028	1066.55	-2.6616	2.821e-11	7.6851e-10	Down	gnl|BL_ORD_ID|419788 sp|O81905|SD18_ARATH Receptor-like serine/threonine-protein kinase SD1-8 OS=Arabidopsis thaliana GN=SD18 PE=1 SV=1//4.09952e-158
Csa3G099590	35.0884	114.418	-1.5759	0.0034875	0.018982	Down	gnl|BL_ORD_ID|286697 sp|Q9LSQ6|PBP1_ARATH Calcium-binding protein PBP1 OS=Arabidopsis thaliana GN=PBP1 PE=1 SV=1//6.56421e-36
Csa3G099600	117.784	331.74	-1.4702	5.3554e-09	1.0576e-07	Down	gnl|BL_ORD_ID|95245 sp|Q9C5E5|DGK5_ARATH Diacylglycerol kinase 5 OS=Arabidopsis thaliana GN=DGK5 PE=2 SV=1//0
Csa3G099650	104.677	292.39	-1.421	0.00049434	0.0035709	Down	-//-
Csa3G099680	148.956	835.579	-2.109	0.0041697	0.022053	Down	gnl|BL_ORD_ID|51578 sp|P27489|CB23_SOLLC Chlorophyll a-b binding protein 13, chloroplastic OS=Solanum lycopersicum GN=CAB13 PE=1 SV=1//6.53562e-167
Csa3G099710	26.0665	91.9641	-1.7607	9.6282e-07	1.3493e-05	Down	-//-
Csa3G099730	260.926	418.79	-0.67392	0.0027441	0.015501	Down	-//-
Csa3G099750	268.698	787.305	-1.5038	1.6813e-05	0.00017969	Down	-//-
Csa3G100790	477.318	2874.55	-2.4835	9.2469e-10	2.0349e-08	Down	gnl|BL_ORD_ID|321840 sp|Q2KIY1|PXMP2_BOVIN Peroxisomal membrane protein 2 OS=Bos taurus GN=PXMP2 PE=2 SV=3//1.20962e-18
Csa3G100800	34.5798	71.4514	-1.0091	0.010496	0.046579	Down	gnl|BL_ORD_ID|253226 sp|Q8GY42|NAC25_ARATH NAC transcription factor 25 OS=Arabidopsis thaliana GN=NAC025 PE=2 SV=1//4.7528e-97
Csa3G101810	929.785	3527.95	-1.8762	3.1561e-09	6.482e-08	Down	gnl|BL_ORD_ID|253252 sp|Q93VY3|NAC72_ARATH NAC domain-containing protein 72 OS=Arabidopsis thaliana GN=NAC072 PE=2 SV=1//1.72938e-109
Csa3G105950	32921.1	70599	-1.0897	6.3899e-08	1.0818e-06	Down	gnl|BL_ORD_ID|243606 sp|Q40256|MT3_MUSAC Metallothionein-like protein type 3 OS=Musa acuminata PE=3 SV=1//2.03546e-16
Csa3G112250	32.6852	222.292	-2.4436	0.00019447	0.0015815	Down	gnl|BL_ORD_ID|317319 sp|Q93VV5|PTR16_ARATH Protein NRT1/ PTR FAMILY 4.3 OS=Arabidopsis thaliana GN=NPF4.3 PE=2 SV=1//0
Csa3G113360	163.006	656.916	-1.9628	2.0523e-10	4.9793e-09	Down	gnl|BL_ORD_ID|527144 sp|P37574|YACP_BACSU Uncharacterized protein YacP OS=Bacillus subtilis (strain 168) GN=yacP PE=4 SV=1//5.57286e-10
Csa3G113390	26.8252	59.4039	-1.099	0.0071282	0.034256	Down	gnl|BL_ORD_ID|463463 sp|Q500U8|TKPR1_ARATH Tetraketide alpha-pyrone reductase 1 OS=Arabidopsis thaliana GN=TKPR1 PE=2 SV=1//2.1707e-63
Csa3G113400	161.348	6245.9	-4.962	1.1473e-24	1.0202e-22	Down	gnl|BL_ORD_ID|134608 sp|Q3KTM0|FRO7_ARATH Ferric reduction oxidase 7, chloroplastic OS=Arabidopsis thaliana GN=FRO7 PE=2 SV=1//0
Csa3G113930	108.9	1054.62	-3.1589	6.1825e-17	2.9429e-15	Down	gnl|BL_ORD_ID|516227 sp|Q55909|Y305_SYNY3 TVP38/TMEM64 family membrane protein slr0305 OS=Synechocystis sp. (strain PCC 6803 / Kazusa) GN=slr0305 PE=3 SV=1//9.23049e-11
Csa3G114430	84.9383	174.991	-1.0254	0.00013519	0.0011522	Down	gnl|BL_ORD_ID|285972 sp|Q7XSZ4|PAS2A_ORYSJ Very-long-chain (3R)-3-hydroxyacyl-CoA dehydratase PASTICCINO 2A OS=Oryza sativa subsp. japonica GN=PAS2A PE=2 SV=2//1.05114e-109
Csa3G115040	29.9025	72.5593	-1.2175	0.0048493	0.02492	Down	gnl|BL_ORD_ID|101552 sp|Q9LSL6|DOF57_ARATH Dof zinc finger protein DOF5.7 OS=Arabidopsis thaliana GN=DOF5.7 PE=2 SV=1//3.98401e-29
Csa3G118740	50.3276	698.947	-3.7125	6.6937e-36	1.1725e-33	Down	gnl|BL_ORD_ID|38801 sp|P33081|AX15A_SOYBN Auxin-induced protein 15A OS=Glycine max PE=2 SV=1//3.89214e-13
Csa3G119240	148.209	883.161	-2.3382	7.6725e-05	0.00069709	Down	gnl|BL_ORD_ID|30572 sp|P46897|ATHB7_ARATH Homeobox-leucine zipper protein ATHB-7 OS=Arabidopsis thaliana GN=ATHB-7 PE=2 SV=2//3.77256e-55
Csa3G119290	30.065	83.6624	-1.4151	0.00038296	0.0028522	Down	-//-
Csa3G119300	62.5667	174.624	-1.3924	0.0038038	0.020458	Down	-//-
Csa3G119340	340.691	991.85	-1.4444	0.0035569	0.019284	Down	gnl|BL_ORD_ID|35115 sp|P32980|ATPD_TOBAC ATP synthase delta chain, chloroplastic OS=Nicotiana tabacum GN=ATPD PE=2 SV=1//1.8114e-14
Csa3G119500	280.042	568.878	-0.99225	0.0041516	0.021971	Down	gnl|BL_ORD_ID|42050 sp|Q9LNJ5|BH013_ARATH Transcription factor bHLH13 OS=Arabidopsis thaliana GN=BHLH13 PE=2 SV=1//0
Csa3G119690	357.429	1087.91	-1.5267	0.00053442	0.0038163	Down	gnl|BL_ORD_ID|436517 sp|Q9M158|STR4_ARATH Rhodanese-like domain-containing protein 4, chloroplastic OS=Arabidopsis thaliana GN=STR4 PE=1 SV=2//1.21604e-113
Csa3G119850	577.032	1182.28	-1.0048	0.0031563	0.017441	Down	gnl|BL_ORD_ID|74446 sp|Q99089|CPRF1_PETCR Common plant regulatory factor 1 OS=Petroselinum crispum GN=CPRF1 PE=2 SV=1//8.81591e-100
Csa3G120400	123.334	198.64	-0.67563	0.0094389	0.04279	Down	gnl|BL_ORD_ID|244617 sp|Q944H5|MTM1_ARATH Mitochondrial carrier protein MTM1 OS=Arabidopsis thaliana GN=MTM1 PE=2 SV=1//2.02566e-112
Csa3G120460	1051.73	3641.69	-1.7552	1.1073e-09	2.3917e-08	Down	gnl|BL_ORD_ID|10212 sp|O04619|ADNT1_ARATH Mitochondrial adenine nucleotide transporter ADNT1 OS=Arabidopsis thaliana GN=ADNT1 PE=2 SV=1//0
Csa3G120490	165.908	441.561	-1.3859	7.1906e-07	1.0299e-05	Down	gnl|BL_ORD_ID|3750 sp|Q8S8M5|ABIL1_ARATH Protein ABIL1 OS=Arabidopsis thaliana GN=ABIL1 PE=1 SV=1//1.15862e-130
Csa3G120500	2.0307	12.0475	-2.0732	0.0098427	0.044198	Down	gnl|BL_ORD_ID|60535 sp|P29060|CHIA_TOBAC Acidic endochitinase OS=Nicotiana tabacum PE=1 SV=1//1.20886e-118
Csa3G121560	7.64834	43.389	-2.0313	0.011426	0.049837	Down	gnl|BL_ORD_ID|206345 sp|P46519|LEA14_SOYBN Desiccation protectant protein Lea14 homolog OS=Glycine max PE=2 SV=1//1.48927e-77
Csa3G121600	57.0862	837.181	-3.7919	4.0845e-38	7.8624e-36	Down	-//-
Csa3G121640	133.485	618.803	-2.1292	3.8894e-08	6.7724e-07	Down	gnl|BL_ORD_ID|415783 sp|Q8H0W3|RVE6_ARATH Protein REVEILLE 6 OS=Arabidopsis thaliana GN=RVE6 PE=2 SV=1//1.28149e-99
Csa3G121710	1477.29	2083.57	-0.49201	0.0069772	0.033676	Down	gnl|BL_ORD_ID|44854 sp|Q9LMM6|BPS1_ARATH Protein BPS1, chloroplastic OS=Arabidopsis thaliana GN=BPS1 PE=2 SV=1//2.35422e-103
Csa3G121720	113.035	448.648	-1.9319	9.903e-09	1.9084e-07	Down	gnl|BL_ORD_ID|294539 sp|A7PZL3|PGLR_VITVI Probable polygalacturonase OS=Vitis vinifera GN=GSVIVT00026920001 PE=1 SV=1//0
Csa3G122320	833.629	1162.61	-0.47643	0.0065847	0.032049	Down	-//-
Csa3G122330	85.35	561.71	-2.4464	6.7617e-05	0.00062045	Down	gnl|BL_ORD_ID|16337 sp|Q8GX78|ANTR2_ARATH Probable anion transporter 2, chloroplastic OS=Arabidopsis thaliana GN=ANTR2 PE=2 SV=1//0
Csa3G124860	836.052	1422.54	-0.75388	0.0036813	0.01989	Down	gnl|BL_ORD_ID|214484 sp|Q8S8S2|LPCT2_ARATH Lysophospholipid acyltransferase LPEAT2 OS=Arabidopsis thaliana GN=LPEAT2 PE=1 SV=1//0
Csa3G126170	36.8937	171.799	-2.1098	1.9858e-06	2.5881e-05	Down	-//-
Csa3G126240	4012.95	10209.8	-1.2654	0.0093725	0.042566	Down	gnl|BL_ORD_ID|463491 sp|F4IW47|TKTC2_ARATH Transketolase-2, chloroplastic OS=Arabidopsis thaliana GN=TKL-2 PE=2 SV=1//0
Csa3G126870	146.962	288.322	-0.94479	0.0046046	0.023885	Down	-//-
Csa3G127230	194.845	788.316	-1.9559	1.9666e-08	3.6225e-07	Down	gnl|BL_ORD_ID|3201 sp|Q7FB56|AB15C_ARATH Putative ABC transporter C family member 15 OS=Arabidopsis thaliana GN=ABCC15 PE=5 SV=2//0
Csa3G128920	114.563	454.081	-1.7562	0.0073896	0.03533	Down	gnl|BL_ORD_ID|388661 sp|Q4VZK9|RR7_CUCSA 30S ribosomal protein S7, chloroplastic OS=Cucumis sativus GN=rps7-A PE=3 SV=1//9.31539e-110
Csa3G129470	216.305	379.965	-0.80002	0.0023513	0.013606	Down	gnl|BL_ORD_ID|223806 sp|Q7XJE6|MCA1_ARATH Metacaspase-1 OS=Arabidopsis thaliana GN=AMC1 PE=1 SV=1//4.3226e-59
Csa3G129520	48.3232	121.33	-1.2549	0.0069164	0.033413	Down	gnl|BL_ORD_ID|31215 sp|Q9LF64|ATL52_ARATH RING-H2 finger protein ATL52 OS=Arabidopsis thaliana GN=ATL52 PE=2 SV=1//5.07227e-52
Csa3G129700	391.551	771.44	-0.94647	0.0084914	0.039402	Down	gnl|BL_ORD_ID|100282 sp|Q9SDN0|DNJ20_ARATH Chaperone protein dnaJ 20, chloroplastic OS=Arabidopsis thaliana GN=ATJ20 PE=1 SV=2//4.33156e-50
Csa3G129750	9.026	35.2535	-1.8267	0.00054881	0.0039016	Down	gnl|BL_ORD_ID|262896 sp|B3LFA3|NIPA2_ARATH Probable magnesium transporter NIPA2 OS=Arabidopsis thaliana GN=At4g13800 PE=2 SV=1//1.80329e-132
Csa3G131940	419.3	658.241	-0.64259	0.0053917	0.027163	Down	gnl|BL_ORD_ID|125042 sp|Q56YJ8|FAMA_ARATH Transcription factor FAMA OS=Arabidopsis thaliana GN=FMA PE=1 SV=1//5.28419e-109
Csa3G133920	29.6786	123.836	-1.9135	0.00028182	0.0021864	Down	gnl|BL_ORD_ID|252717 sp|F4I460|MYO8_ARATH Myosin-8 OS=Arabidopsis thaliana GN=XI-B PE=3 SV=1//0
Csa3G133950	585.433	6049.26	-3.3024	3.552e-31	4.6782e-29	Down	gnl|BL_ORD_ID|39933 sp|Q9LIR6|BAM1_ARATH Beta-amylase 1, chloroplastic OS=Arabidopsis thaliana GN=BAM1 PE=1 SV=1//0
Csa3G133960	5.23848	24.5936	-1.992	0.0015673	0.0096432	Down	gnl|BL_ORD_ID|15166 sp|P54144|AMT11_ARATH Ammonium transporter 1 member 1 OS=Arabidopsis thaliana GN=AMT1-1 PE=1 SV=1//0
Csa3G133990	1.16674	42.2466	-4.2295	2.7173e-08	4.8678e-07	Down	gnl|BL_ORD_ID|126306 sp|O22780|FBT9_ARATH Probable folate-biopterin transporter 9, chloroplastic OS=Arabidopsis thaliana GN=At2g33280 PE=3 SV=2//4.0117e-150
Csa3G134570	482.257	1022.92	-1.0725	4.6927e-07	6.8616e-06	Down	-//-
Csa3G134710	30.7107	632.13	-4.2108	2.0924e-29	2.4435e-27	Down	gnl|BL_ORD_ID|294692 sp|Q9SL05|PGR5_ARATH Protein PROTON GRADIENT REGULATION 5, chloroplastic OS=Arabidopsis thaliana GN=PGR5 PE=1 SV=1//1.43862e-53
Csa3G134880	268.551	849.339	-1.6324	5.699e-10	1.2898e-08	Down	gnl|BL_ORD_ID|285587 sp|Q9LW57|PAP6_ARATH Probable plastid-lipid-associated protein 6, chloroplastic OS=Arabidopsis thaliana GN=PAP6 PE=1 SV=1//9.01027e-100
Csa3G134910	130.626	550.371	-2.017	2.3477e-09	4.9251e-08	Down	gnl|BL_ORD_ID|90516 sp|Q91VC0|DCTP1_RAT dCTP pyrophosphatase 1 OS=Rattus norvegicus GN=Dctpp1 PE=2 SV=1//3.69255e-27
Csa3G135690	212.861	643.811	-1.552	3.4684e-06	4.3181e-05	Down	gnl|BL_ORD_ID|5044 sp|Q84MB3|ACCH1_ARATH 1-aminocyclopropane-1-carboxylate oxidase homolog 1 OS=Arabidopsis thaliana GN=At1g06620 PE=2 SV=1//8.52883e-137
Csa3G135750	63.3211	172.347	-1.3823	0.00072061	0.0049405	Down	gnl|BL_ORD_ID|5044 sp|Q84MB3|ACCH1_ARATH 1-aminocyclopropane-1-carboxylate oxidase homolog 1 OS=Arabidopsis thaliana GN=At1g06620 PE=2 SV=1//1.53463e-145
Csa3G141830	9.29164	73.1159	-2.8241	3.5023e-10	8.1473e-09	Down	-//-
Csa3G141880	65.2966	146.593	-1.1303	0.0015907	0.0097704	Down	gnl|BL_ORD_ID|44199 sp|O23304|BLUS1_ARATH Serine/threonine-protein kinase BLUS1 OS=Arabidopsis thaliana GN=BLUS1 PE=1 SV=1//1.55426e-151
Csa3G142930	727.079	1070.91	-0.55256	0.0080103	0.037709	Down	gnl|BL_ORD_ID|521970 sp|Q8RY18|Y5436_ARATH MATH domain-containing protein At5g43560 OS=Arabidopsis thaliana GN=At5g43560 PE=1 SV=1//2.32505e-18
Csa3G142960	61.9892	714.05	-3.1401	9.3393e-07	1.3119e-05	Down	gnl|BL_ORD_ID|194182 sp|P19873|ITH5_CUCMA Inhibitor of trypsin and hageman factor OS=Cucurbita maxima PE=1 SV=1//2.28954e-13
Csa3G143500	224.438	2654.43	-3.4166	4.3045e-17	2.0945e-15	Down	-//-
Csa3G143580	27.9429	206.316	-2.5357	0.0001435	0.0012141	Down	gnl|BL_ORD_ID|38804 sp|P32294|AX22B_VIGRR Auxin-induced protein 22B OS=Vigna radiata var. radiata GN=AUX22B PE=2 SV=1//5.56029e-75
Csa3G143610	55.4732	115.112	-1.0169	0.0046176	0.023931	Down	gnl|BL_ORD_ID|302442 sp|Q940Y9|POLL2_ARATH Putative ion channel POLLUX-like 2 OS=Arabidopsis thaliana GN=At5g43745 PE=2 SV=1//0
Csa3G144140	201.939	682.384	-1.7248	2.1458e-10	5.1918e-09	Down	gnl|BL_ORD_ID|198004 sp|Q5XEP9|KCS17_ARATH 3-ketoacyl-CoA synthase 17 OS=Arabidopsis thaliana GN=KCS17 PE=2 SV=2//0
Csa3G144730	7.81386	30.4498	-1.7521	0.0050397	0.025715	Down	-//-
Csa3G144740	107.734	302.474	-1.4218	0.00078567	0.005324	Down	gnl|BL_ORD_ID|11019 sp|Q9XGW1|AGO10_ARATH Protein argonaute 10 OS=Arabidopsis thaliana GN=AGO10 PE=2 SV=1//0
Csa3G145760	504.151	785.419	-0.63168	0.0038168	0.020515	Down	gnl|BL_ORD_ID|476626 sp|P24805|TSJT1_TOBAC Stem-specific protein TSJT1 OS=Nicotiana tabacum GN=TSJT1 PE=2 SV=1//7.48659e-34
Csa3G145780	2.33349	425.657	-6.9302	2.8614e-40	6.1126e-38	Down	gnl|BL_ORD_ID|113798 sp|P93735|ELIP1_ARATH Early light-induced protein 1, chloroplastic OS=Arabidopsis thaliana GN=ELIP1 PE=1 SV=1//1.92273e-57
Csa3G146450	176.673	429.114	-1.2632	4.0122e-08	6.9586e-07	Down	gnl|BL_ORD_ID|190020 sp|Q9LR47|IP5P3_ARATH Type I inositol 1,4,5-trisphosphate 5-phosphatase CVP2 OS=Arabidopsis thaliana GN=CVP2 PE=1 SV=2//0
Csa3G146480	2.33865	47.3274	-3.7819	1.8478e-08	3.4144e-07	Down	gnl|BL_ORD_ID|538687 sp|O64864|YLS3_ARATH Protein YLS3 OS=Arabidopsis thaliana GN=YLS3 PE=2 SV=1//7.26139e-06
Csa3G146490	73.1154	357.742	-2.1623	4.1575e-06	5.0999e-05	Down	gnl|BL_ORD_ID|263276 sp|Q9ZQI8|NLTL2_ARATH Non-specific lipid-transfer protein-like protein At2g13820 OS=Arabidopsis thaliana GN=At2g13820 PE=1 SV=1//2.09777e-16
Csa3G146530	52.54	125.521	-1.2153	0.00069775	0.0048026	Down	gnl|BL_ORD_ID|126298 sp|Q9SKZ5|FBT1_ARATH Folate-biopterin transporter 1, chloroplastic OS=Arabidopsis thaliana GN=At2g32040 PE=1 SV=2//1.3346e-65
Csa3G146540	155.614	343.703	-1.1203	8.8096e-05	0.00078414	Down	gnl|BL_ORD_ID|126298 sp|Q9SKZ5|FBT1_ARATH Folate-biopterin transporter 1, chloroplastic OS=Arabidopsis thaliana GN=At2g32040 PE=1 SV=2//5.38809e-136
Csa3G146610	94.9804	223.679	-1.2163	2.2673e-06	2.929e-05	Down	-//-
[truncated: 3,311 more rows]
