# Supplementary material for: Transcriptomic analysis reveals distinct resistant response by physcion and chrysophanol against cucumber powdery mildew
Source: PeerJ. 2016 May 17;4:e1991. doi: 10.7717/peerj.1991 (PMC4878370; doi:10.7717/peerj.1991)
Supplement: Table S6 [file peerj-04-1991-s009.xlsx]

## Sheet: list
			Table S4 Gene Ontology analysis on differential expressed genes with log2 fold change > 2

## Sheet: Chr vs Con
	Chr vs Con Down-regulated
	GO_accession	term description	DEG_item	Over_represented_pValue			Gene_names
	Biological process
	GO:0006643	membrane lipid metabolic process	2	0.0078953			Csa5G570380,Csa2G008110
	GO:0006672	ceramide metabolic process	1	0.0087182			Csa5G570380
	GO:0006071	glycerol metabolic process	1	0.011802			Csa3G556210
	GO:0006665	sphingolipid metabolic process	1	0.013133			Csa5G570380
	GO:0019400	alditol metabolic process	1	0.013975			Csa3G556210
	GO:0019054	modulation by virus of host process	1	0.022277			Csa7G451920
	GO:0044068	modulation by symbiont of host cellular process	1	0.022277			Csa7G451920
	GO:0006401	RNA catabolic process	1	0.022319			Csa6G492250
	GO:0006402	mRNA catabolic process	1	0.022319			Csa6G492250
	GO:0044255	cellular lipid metabolic process	3	0.028139			Csa2G008110,Csa5G570380,Csa7G004110
	GO:0019751	polyol metabolic process	1	0.029049			Csa3G556210
	GO:0016998	cell wall macromolecule catabolic process	1	0.037435			Csa7G024010
	GO:0044036	cell wall macromolecule metabolic process	1	0.045705			Csa7G024010
	Molecular Function
	GO:0008715	CDP-diacylglycerol diphosphatase activity	1	0.0022714			Csa7G004110
	GO:0000150	recombinase activity	1	0.007149			Csa7G024010
	GO:0008889	glycerophosphodiester phosphodiesterase activity	1	0.0076026			Csa3G556210
	GO:0004535	poly(A)-specific ribonuclease activity	1	0.012616			Csa6G492250
	GO:0000175	3'-5'-exoribonuclease activity	1	0.015778			Csa6G492250
	GO:0035091	phosphatidylinositol binding	1	0.016582			Csa2G032750
	GO:0004532	exoribonuclease activity	1	0.019117			Csa6G492250
	GO:0016896	exoribonuclease activity, producing 5'-phosphomonoesters	1	0.019117			Csa6G492250
	GO:0042578	phosphoric ester hydrolase activity	2	0.021197			Csa7G451920,Csa3G556210
	GO:0005515	protein binding	8	0.024282			Csa3G133380,Csa6G421780,Csa3G651750,Csa7G004110,Csa2G032750,Csa7G451920,Csa1G042700,Csa4G303680
	GO:0016811	hydrolase activity, acting on carbon-nitrogen (but not peptide) bonds, in linear amides	1	0.026456			Csa5G570380
	GO:0008408	3'-5' exonuclease activity	1	0.038161			Csa6G492250
	GO:0016796	exonuclease activity, active with either ribo- or deoxyribonucleic acids and producing 5'-phosphomonoesters	1	0.039966			Csa6G492250
	GO:0004970	ionotropic glutamate receptor activity	1	0.042842			Csa2G264630
	GO:0005231	excitatory extracellular ligand-gated ion channel activity	1	0.042842			Csa2G264630
	GO:0005234	extracellular-glutamate-gated ion channel activity	1	0.042842			Csa2G264630
	GO:0008066	glutamate receptor activity	1	0.042842			Csa2G264630
	GO:0005230	extracellular ligand-gated ion channel activity	1	0.043873			Csa2G264630
	Cellular Component
		no significant overrepresentation
	Chr vs Con Up-regulated
	GO_accession	term description	no. of genes	Over_represented_pValue			Gene_names
	Biological process
	GO:0018149	peptide cross-linking	1	0.0017766			Csa4G017050
	GO:0009607	response to biotic stimulus	2	0.0036191			Csa3G333840,Csa3G337350
	GO:0009664	plant-type cell wall organization	1	0.0056645			Csa4G017050
	GO:0071669	plant-type cell wall organization or biogenesis	1	0.0056645			Csa4G017050
	GO:0006952	defense response	2	0.0066163			Csa3G337350,Csa3G333840
	GO:0071555	cell wall organization	1	0.031612			Csa4G017050
	GO:0045229	external encapsulating structure organization	1	0.03252			Csa4G017050
	GO:0009617	response to bacterium	1	0.033531			Csa3G333840
	GO:0042742	defense response to bacterium	1	0.033531			Csa3G333840
	Molecular Function
	GO:0004867	serine-type endopeptidase inhibitor activity	2	0.0004119			Csa4G000860,Csa4G000850
	GO:0004866	endopeptidase inhibitor activity	2	0.0015529			Csa4G000850,Csa4G000860
	GO:0061135	endopeptidase regulator activity	2	0.0015529			Csa4G000860,Csa4G000850
	GO:0030414	peptidase inhibitor activity	2	0.0018395			Csa4G000850,Csa4G000860
	GO:0061134	peptidase regulator activity	2	0.0018395			Csa4G000860,Csa4G000850
	GO:0004857	enzyme inhibitor activity	2	0.0068534			Csa4G000860,Csa4G000850
	GO:0005199	structural constituent of cell wall	1	0.006898			Csa4G017050
	GO:0005201	extracellular matrix structural constituent	1	0.0069682			Csa3G337350
	GO:0030976	thiamine pyrophosphate binding	1	0.010841			Csa4G312240
	GO:1901681	sulfur compound binding	1	0.01473			Csa4G312240
	GO:0004564	beta-fructofuranosidase activity	1	0.016469			Csa4G017050
	GO:0004575	sucrose alpha-glucosidase activity	1	0.016469			Csa4G017050
	GO:0030234	enzyme regulator activity	2	0.019255			Csa4G000860,Csa4G000850
	GO:0004558	alpha-glucosidase activity	1	0.019333			Csa4G017050
	GO:0015926	glucosidase activity	1	0.019742			Csa4G017050
	GO:0019842	vitamin binding	1	0.021702			Csa4G312240
	GO:0009055	electron carrier activity	2	0.02423			Csa3G184580,Csa7G324140
	GO:0004129	cytochrome-c oxidase activity	1	0.036928			Csa3G184580
	GO:0016675	oxidoreductase activity, acting on a heme group of donors	1	0.036928			Csa3G184580
	GO:0016676	oxidoreductase activity, acting on a heme group of donors, oxygen as acceptor	1	0.036928			Csa3G184580
	GO:0015002	heme-copper terminal oxidase activity	1	0.03773			Csa3G184580
	Cellular Component
		no significant overrepresentation

## Sheet: Phy vs Con
	Phy vs Con Down-regulated
	GO_accession	term description	no. of genes	Over_represented_pValue			Gene_names
	Biological process
	GO:0055114	oxidation-reduction process	131	3.1456e-09			Csa2G357300,Novel00056,Csa6G423480,Csa5G072680,Csa5G159610,Csa5G202330,Csa3G853140,Csa6G405970,Csa5G589920,Csa2G372750,Csa1G004180,Csa4G132680,Csa6G511060,Csa3G619930,Csa4G343590,Csa2G348200,Csa7G432010,Csa5G157270,Csa2G006030,Csa6G008590,Csa3G536670,Csa1G614130,Csa1G596420,Csa4G646070,Csa3G651800,Csa6G135470,Csa5G162620,Csa6G216410,Csa3G778290,Csa6G423980,Csa4G621220,Csa3G778270,Csa4G285790,Csa3…
	GO:0044710	single-organism metabolic process	221	9.0478e-09			Csa3G133180,Csa4G091870,Csa3G813820,Csa7G037580,Csa3G135700,Csa4G046820,Csa2G070210,Csa1G604040,Csa2G236630,Csa5G146280,Csa1G050250,Csa1G085370,Csa6G014460,Csa7G048110,Csa2G296130,Csa1G445360,Novel00009,Csa5G457770,Csa6G492250,Csa6G501340,Csa3G016980,Csa7G045510,Csa3G722880,Csa7G368150,Csa6G499800,Csa6G057160,Csa1G006320,Csa3G821030,Csa4G658590,Csa5G635440,Csa3G592690,Csa3G038200,Csa3G689280,Csa5…
	GO:0008150	biological_process	603	4.2945e-08			Csa3G881750,Csa5G591740,Csa2G060530,Csa4G343590,Csa7G239000,Csa7G004140,Csa1G014400,Csa7G039230,Csa3G895680,Csa3G853140,Csa2G374640,Csa1G418800,Csa1G065960,Csa3G319290,Csa1G033080,Novel00442,Csa3G037080,Novel00056,Csa6G181560,Csa6G504440,Csa4G631570,Csa3G859630,Csa5G375760,Csa2G354800,Csa3G646530,Csa4G131140,Csa1G002830,Csa3G017020,Csa7G451910,Csa5G220390,Csa7G407650,Csa2G058110,Csa6G446510,Csa1G…
	GO:0008152	metabolic process	478	8.1463e-06			Csa1G050370,Csa6G525660,Csa6G519450,Csa6G213910,Csa4G285780,Csa7G452210,Csa5G524850,Csa1G188680,Csa5G196560,Csa1G085360,Csa3G769610,Csa2G248130,Csa5G598640,Csa7G048030,Csa4G285750,Csa3G842010,Csa2G353480,Csa3G828940,Csa2G010260,Csa3G839830,Csa6G511040,Csa7G387720,Csa5G604150,Csa6G513670,Csa3G776970,Csa3G741840,Csa3G640640,Csa5G383850,Csa3G687740,Csa4G000580,Csa5G139900,Csa2G252070,Csa6G445740,Csa…
	GO:1901564	organonitrogen compound metabolic process	88	0.00021103			Csa3G603580,Csa3G166220,Csa3G151460,Csa6G504490,Csa3G784390,Csa6G358110,Csa7G429610,Csa7G048030,Csa3G769610,Csa2G248130,Csa6G497310,Csa5G524840,Csa2G368830,Csa6G141360,Csa6G423980,Csa3G129660,Csa4G001830,Csa2G351700,Csa1G008560,Csa7G451910,Csa7G407650,Csa2G036680,Csa5G550210,Csa5G495950,Csa2G354800,Novel00523,Csa6G522780,Csa6G509570,Csa4G638370,Csa3G150810,Csa1G599510,Csa4G618490,Csa6G361280,Csa5…
	GO:1901566	organonitrogen compound biosynthetic process	53	0.00072616			Csa2G236630,Csa3G828430,Csa3G151460,Csa6G504490,Csa1G050250,Csa3G603580,Csa2G296130,Csa5G457770,Csa7G048030,Csa3G133180,Csa3G769610,Csa1G561410,Csa3G813820,Csa6G151110,Csa7G429610,Csa6G358110,Csa5G635440,Csa4G192180,Csa5G524840,Csa2G351740,Csa3G129660,Csa3G722880,Csa6G499800,Csa3G821030,Csa6G141360,Csa7G407650,Csa2G036680,Csa1G064850,Csa6G008590,Csa5G495950,Csa2G258810,Csa5G550210,Csa4G618490,Csa…
	GO:0006959	humoral immune response	4	0.0014652			Csa3G665600,Csa3G859630,Csa2G374630,Csa2G225360
	GO:0042381	hemolymph coagulation	4	0.0014652			Csa2G225360,Csa2G374630,Csa3G859630,Csa3G665600
	GO:0030244	cellulose biosynthetic process	8	0.0018617			Csa3G828930,Csa2G070320,Csa3G878780,Csa2G416210,Csa6G014800,Csa2G416190,Csa2G416250,Csa2G416200
	GO:0045087	innate immune response	4	0.0020577			Csa3G665600,Csa2G374630,Csa3G859630,Csa2G225360
	GO:0046999	regulation of conjugation	2	0.0027927			Csa1G515470,Csa6G057130
	GO:0030243	cellulose metabolic process	8	0.0030968			Csa2G416210,Csa6G014800,Csa2G416190,Csa2G416250,Csa2G416200,Csa3G828930,Csa3G878780,Csa2G070320
	GO:0008652	cellular amino acid biosynthetic process	21	0.0032061			Csa1G145980,Csa3G822260,Csa6G509570,Csa5G524840,Csa2G351740,Csa5G642720,Csa3G129660,Csa3G619930,Csa6G499800,Csa3G821030,Csa3G150160,Csa3G769110,Csa2G236630,Csa3G151460,Csa1G050250,Csa3G603580,Csa6G008590,Csa5G457770,Csa5G495950,Csa6G151110,Csa6G358110
	GO:0055085	transmembrane transport	66	0.0043			Csa5G576590,Csa6G511040,Csa3G733310,Csa7G048030,Csa3G769610,Csa2G361830,Csa5G524840,Csa3G129660,Csa3G607120,CsaUNG000010,Csa6G141360,Csa6G075110,Csa3G221730,Csa7G451910,Csa6G511030,Csa1G008560,Csa6G525370,Csa5G550210,Csa5G148550,Csa4G618490,Csa4G638370,Novel00523,Csa5G284520,Csa1G599510,Csa2G372740,Csa3G740250,Csa6G524660,Csa4G361830,Csa1G003490,Csa3G800710,Csa7G253820,Csa3G828930,Csa7G429630,Csa…
	GO:0009250	glucan biosynthetic process	9	0.0055483			Csa7G308910,Csa6G014800,Csa2G416210,Csa2G416200,Csa2G416190,Csa2G416250,Csa3G878780,Csa2G070320,Csa3G828930
	GO:0006952	defense response	18	0.0057218			Csa5G217670,Csa2G374630,Novel00330,Csa3G319290,Csa3G665600,Csa3G321300,Csa3G331330,Csa3G036510,Csa2G225360,Csa3G859630,Csa3G902310,Csa4G648000,Novel00331,Csa3G077660,Csa1G525270,Csa3G730890,Csa5G642720,Csa3G150210
	GO:0006091	generation of precursor metabolites and energy	20	0.0061548			Csa7G308910,Csa3G038200,Csa4G007610,Csa3G113920,Csa7G239010,Csa5G152170,Csa1G525270,Csa7G368150,Csa6G511060,Csa3G027720,Csa6G450350,Csa1G014400,Csa6G136020,Csa3G603580,Csa3G741840,Csa7G048110,Csa2G005900,Csa1G045600,Csa4G646070,Csa7G037580
	GO:0006535	cysteine biosynthetic process from serine	2	0.0074514			Csa6G509570,Csa3G769110
	GO:0019344	cysteine biosynthetic process	2	0.0074514			Csa6G509570,Csa3G769110
	GO:0006073	cellular glucan metabolic process	11	0.0077082			Csa1G422480,Csa2G070320,Csa3G878780,Csa3G828930,Csa1G188680,Csa6G014800,Csa7G308910,Csa2G416210,Csa2G416200,Csa2G416250,Csa2G416190
	GO:0044042	glucan metabolic process	11	0.0077082			Csa2G416190,Csa2G416250,Csa2G416200,Csa2G416210,Csa1G188680,Csa7G308910,Csa6G014800,Csa3G878780,Csa2G070320,Csa3G828930,Csa1G422480
	GO:0051274	beta-glucan biosynthetic process	8	0.0079617			Csa3G828930,Csa3G878780,Csa2G070320,Csa6G014800,Csa2G416210,Csa2G416200,Csa2G416190,Csa2G416250
	GO:0009308	amine metabolic process	12	0.0081169			Csa2G036680,Novel00087,Csa7G451910,Csa3G550680,Csa4G343590,Csa6G423480,Csa3G813820,Csa1G561410,Csa6G423980,Csa3G127230,Csa3G784390,Csa2G433930
	GO:0006563	L-serine metabolic process	3	0.0089903			Csa6G509570,Csa3G769110,Csa6G497310
	GO:0043648	dicarboxylic acid metabolic process	7	0.009778			Csa2G236630,Csa1G050250,Csa3G151460,Csa3G821030,Csa3G603580,Csa6G008590,Csa6G358110
	GO:0051186	cofactor metabolic process	26	0.010188			Csa7G407650,Csa3G828430,Csa6G504490,Csa3G151460,Csa2G296130,Csa1G064850,Csa3G769610,Csa3G813820,Csa5G550210,Csa7G429610,Csa6G405970,Csa6G361280,Csa3G172950,Csa6G522780,Csa1G600210,Csa5G571460,Csa4G001830,Csa5G642720,Csa2G372750,Csa3G129660,Csa5G167150,Csa3G722880,Csa6G476630,Csa6G538780,Csa7G004140,Csa7G071700
	GO:0006720	isoprenoid metabolic process	10	0.010483			Csa7G211090,Csa2G353480,Csa6G008750,Csa2G055560,Csa3G848300,Csa3G619930,Csa6G017060,Csa3G113320,Csa4G049620,Csa3G038200
	GO:0008299	isoprenoid biosynthetic process	10	0.010483			Csa7G211090,Csa2G353480,Csa6G008750,Csa3G848300,Csa2G055560,Csa3G619930,Csa6G017060,Csa3G113320,Csa4G049620,Csa3G038200
	GO:0005975	carbohydrate metabolic process	72	0.010673			Csa4G031000,Csa7G308910,Csa2G382780,Csa4G269780,Csa1G014400,Csa3G035870,Csa2G372750,Csa5G604260,Csa5G642720,Csa7G063950,Csa2G416200,Csa6G136020,Novel00046,Csa4G307360,Csa3G207890,Csa7G047340,Csa7G076680,Csa5G167200,Csa5G002030,Csa7G322600,Csa4G167980,Csa5G571460,Csa4G631570,Csa3G592690,Csa6G014800,Csa5G149880,Csa3G878780,Csa2G337760,Csa1G422480,Csa3G076540,Csa2G292800,Csa2G370490,Csa1G611820,Csa1…
	GO:0051273	beta-glucan metabolic process	8	0.011499			Csa2G070320,Csa3G878780,Csa3G828930,Csa2G416210,Csa6G014800,Csa2G416190,Csa2G416250,Csa2G416200
	GO:0006729	tetrahydrobiopterin biosynthetic process	2	0.012533			Csa5G167150,Csa3G151460
	GO:0046146	tetrahydrobiopterin metabolic process	2	0.012533			Csa5G167150,Csa3G151460
	GO:0002376	immune system process	9	0.012966			Csa2G372750,Csa5G598640,Csa3G665600,Csa3G016930,Csa4G674750,Csa6G499830,Csa2G374630,Csa3G859630,Csa2G225360
	GO:0009069	serine family amino acid metabolic process	5	0.01307			Csa3G769110,Csa6G509570,Csa6G497310,Csa1G062310,Csa1G013800
	GO:0016053	organic acid biosynthetic process	24	0.013187			Csa3G821030,Csa3G150160,Csa3G769110,Csa5G642720,Csa3G129660,Csa3G077710,Csa3G619930,Csa6G499800,Csa6G509570,Csa5G524840,Csa2G351740,Csa1G145980,Csa3G822260,Csa6G358110,Csa5G495950,Csa6G151110,Csa1G561410,Csa3G603580,Csa6G008590,Csa5G457770,Csa2G236630,Csa2G361630,Csa1G050250,Csa3G151460
	GO:0046394	carboxylic acid biosynthetic process	24	0.013187			Csa6G358110,Csa1G561410,Csa6G151110,Csa5G495950,Csa6G008590,Csa5G457770,Csa3G603580,Csa1G050250,Csa3G151460,Csa2G361630,Csa2G236630,Csa3G769110,Csa3G150160,Csa3G821030,Csa6G499800,Csa3G619930,Csa3G077710,Csa3G129660,Csa5G642720,Csa2G351740,Csa6G509570,Csa5G524840,Csa3G822260,Csa1G145980
	GO:1901605	alpha-amino acid metabolic process	18	0.013193			Csa3G150210,Csa3G129660,Csa3G821030,Csa3G150160,Csa3G769110,Csa1G145980,Csa3G822260,Csa6G509570,Csa1G013800,Csa6G497310,Csa6G151110,Csa6G358110,Csa2G236630,Csa1G050250,Csa1G062310,Csa3G151460,Csa3G603580,Csa6G008590
	GO:0044723	single-organism carbohydrate metabolic process	45	0.013242			Csa5G571460,Csa7G322600,Csa5G601500,Csa3G592690,Csa6G014800,Csa2G070320,Csa3G878780,Csa5G149880,Csa3G076540,Csa2G416190,Csa2G416250,Novel00096,Csa1G611820,Csa3G151460,Csa2G416210,Csa1G470420,Csa2G292800,Csa1G604040,Csa7G037580,Csa4G303180,Csa7G239010,Csa2G382780,Csa7G308910,Csa4G031000,Csa1G014400,Csa4G269780,Csa3G828930,Csa7G071700,Csa3G640640,Csa2G372750,Csa5G642720,Csa5G604260,Csa3G035870,Csa7…
	GO:0006553	lysine metabolic process	5	0.013508			Csa2G236630,Csa3G151460,Csa1G050250,Csa6G008590,Csa6G358110
	GO:0009085	lysine biosynthetic process	5	0.013508			Csa3G151460,Csa1G050250,Csa2G236630,Csa6G008590,Csa6G358110
	GO:0009089	lysine biosynthetic process via diaminopimelate	5	0.013508			Csa3G151460,Csa1G050250,Csa2G236630,Csa6G008590,Csa6G358110
	GO:0046451	diaminopimelate metabolic process	5	0.013508			Csa2G236630,Csa1G050250,Csa3G151460,Csa6G008590,Csa6G358110
	GO:0009070	serine family amino acid biosynthetic process	2	0.014577			Csa3G769110,Csa6G509570
	GO:0022904	respiratory electron transport chain	10	0.016048			Csa5G152170,Csa4G007610,Csa3G113920,Csa3G741840,Csa3G038200,Csa6G511060,Csa1G525270,Csa7G368150,Csa7G037580,Csa4G646070
	GO:0006032	chitin catabolic process	4	0.016269			Csa3G166220,Csa3G603580,Csa4G017110,Csa6G524660
	GO:0046348	amino sugar catabolic process	4	0.016269			Csa3G603580,Csa3G166220,Csa4G017110,Csa6G524660
	GO:1901072	glucosamine-containing compound catabolic process	4	0.016269			Csa6G524660,Csa4G017110,Csa3G603580,Csa3G166220
	GO:0051188	cofactor biosynthetic process	19	0.017462			Csa2G296130,Csa1G064850,Csa6G504490,Csa3G151460,Csa7G407650,Csa3G828430,Csa5G550210,Csa7G429610,Csa3G769610,Csa3G813820,Csa1G600210,Csa6G522780,Csa3G172950,Csa6G405970,Csa3G722880,Csa7G004140,Csa6G538780,Csa3G129660,Csa5G167150
	GO:1901607	alpha-amino acid biosynthetic process	14	0.019759			Csa3G821030,Csa3G150160,Csa6G358110,Csa3G769110,Csa3G129660,Csa6G151110,Csa3G603580,Csa6G509570,Csa6G008590,Csa2G236630,Csa1G145980,Csa3G822260,Csa3G151460,Csa1G050250
	GO:0008202	steroid metabolic process	11	0.020237			Csa3G778270,Csa7G450540,Csa3G778290,Csa2G361740,Csa7G414500,Csa2G248130,Csa3G035870,Csa7G432010,Csa3G689280,Csa3G166220,Csa3G151460
	GO:0006955	immune response	8	0.0205			Csa4G674750,Csa6G499830,Csa3G859630,Csa2G374630,Csa2G225360,Csa3G665600,Csa5G598640,Csa3G016930
	GO:0006576	cellular biogenic amine metabolic process	9	0.022271			Csa3G127230,Csa2G433930,Csa3G784390,Csa1G561410,Csa3G813820,Csa3G550680,Novel00087,Csa2G036680,Csa7G451910
	GO:0015980	energy derivation by oxidation of organic compounds	13	0.022329			Csa7G037580,Csa4G646070,Csa6G511060,Csa7G368150,Csa1G525270,Csa2G005900,Csa5G152170,Csa4G007610,Csa7G048110,Csa3G113920,Csa3G038200,Csa3G741840,Csa7G308910
	GO:0022414	reproductive process	11	0.022809			Csa6G410670,Csa3G733860,Csa2G047790,Csa3G821030,Csa5G550210,Csa1G015610,Csa7G045520,Csa3G099580,Csa6G014460,Novel00009,Csa3G850630
	GO:0006857	oligopeptide transport	7	0.022902			Csa2G374640,Csa5G219390,Csa3G733310,Csa5G652230,Csa1G008560,Csa4G007610,Csa3G027720
	GO:0035725	sodium ion transmembrane transport	3	0.023486			Csa2G361830,Csa2G372740,Csa3G129660
	GO:0071436	sodium ion export	3	0.023486			Csa2G361830,Csa2G372740,Csa3G129660
	GO:0022900	electron transport chain	11	0.024077			Csa6G511060,Csa7G368150,Csa1G525270,Csa7G037580,Csa4G646070,Csa4G007610,Csa3G113920,Csa3G741840,Csa3G603580,Csa3G038200,Csa5G152170
	GO:0070085	glycosylation	13	0.024251			Csa3G207890,Csa7G037580,Csa3G640640,Csa3G076540,Csa5G604260,Csa4G303180,Csa7G063950,Csa5G601500,Csa4G017150,Csa1G611820,Csa3G592690,Csa5G522970,Csa2G382780
	GO:0006694	steroid biosynthetic process	10	0.024599			Csa3G151460,Csa3G689280,Csa7G432010,Csa2G248130,Csa7G414500,Csa3G035870,Csa7G450540,Csa3G778270,Csa2G361740,Csa3G778290
	GO:0006777	Mo-molybdopterin cofactor biosynthetic process	2	0.025516			Csa1G600210,Csa7G429610
	GO:0019720	Mo-molybdopterin cofactor metabolic process	2	0.025516			Csa1G600210,Csa7G429610
	GO:0000097	sulfur amino acid biosynthetic process	3	0.025944			Csa3G822260,Csa3G769110,Csa6G509570
	GO:0044106	cellular amine metabolic process	9	0.026527			Csa3G550680,Csa2G036680,Novel00087,Csa7G451910,Csa3G127230,Csa3G784390,Csa2G433930,Csa3G813820,Csa1G561410
	GO:0006370	7-methylguanosine mRNA capping	3	0.029333			Csa7G076680,Csa6G113540,Csa1G305710
	GO:0044283	small molecule biosynthetic process	26	0.029654			Csa3G150160,Csa3G821030,Csa3G769110,Csa3G077710,Csa3G129660,Csa5G642720,Csa1G014320,Csa3G619930,Csa6G499800,Csa6G509570,Csa5G524840,Csa2G351740,Csa1G145980,Csa4G031000,Csa3G822260,Csa6G358110,Csa5G495950,Csa1G561410,Csa6G151110,Csa3G603580,Csa5G457770,Csa6G008590,Csa2G236630,Csa1G050250,Csa3G151460,Csa2G361630
	GO:0006026	aminoglycan catabolic process	4	0.029713			Csa3G166220,Csa3G603580,Csa4G017110,Csa6G524660
	GO:0043086	negative regulation of catalytic activity	6	0.031004			Csa7G030520,Csa4G047950,Csa6G520430,Csa5G187870,CsaUNG012590,Csa2G060530
	GO:0044092	negative regulation of molecular function	6	0.031004			Csa4G047950,Csa7G030520,Csa6G520430,Csa5G187870,Csa2G060530,CsaUNG012590
	GO:0045333	cellular respiration	12	0.031185			Csa7G048110,Csa4G007610,Csa3G113920,Csa3G741840,Csa3G038200,Csa5G152170,Csa2G005900,Csa6G511060,Csa1G525270,Csa7G368150,Csa7G037580,Csa4G646070
	GO:0006979	response to oxidative stress	9	0.031888			Csa6G216410,Csa4G285730,Csa3G829270,Csa4G285790,Csa4G285750,Csa4G026850,Csa6G213910,Csa4G285780,Csa7G061710
	GO:0000003	reproduction	19	0.032406			Csa5G202330,Csa6G150540,Csa5G550210,Csa3G733860,Csa1G065960,Csa7G045520,Csa3G099580,Csa5G072680,Novel00009,Csa3G850630,Csa6G014460,Csa6G410670,Csa7G447000,Csa5G604920,Csa5G604260,Csa1G015610,Csa2G047790,Csa3G821030,Csa6G514870
	GO:1901565	organonitrogen compound catabolic process	15	0.032688			Csa6G476630,Csa6G524660,Csa1G013800,Csa4G000580,Csa3G150210,Csa4G001830,Csa2G061030,Csa3G732650,Csa2G258810,Csa4G017110,Csa1G062310,Csa2G368830,Csa6G361280,Csa3G603580,Csa3G166220
	GO:0006730	one-carbon metabolic process	2	0.033349			Csa3G129660,Csa5G457770
	GO:0015833	peptide transport	7	0.034305			Csa1G008560,Csa4G007610,Csa3G027720,Csa5G219390,Csa2G374640,Csa3G733310,Csa5G652230
	GO:0044711	single-organism biosynthetic process	27	0.036025			Csa1G145980,Csa4G031000,Csa3G822260,Csa5G524840,Csa6G509570,Csa2G351740,Csa1G014320,Csa5G642720,Csa3G129660,Csa3G077710,Csa3G619930,Csa6G499800,Csa3G821030,Csa3G150160,Csa3G769110,Csa2G236630,Csa2G361630,Csa3G151460,Csa1G050250,Csa3G603580,Csa1G064850,Csa5G457770,Csa6G008590,Csa5G495950,Csa1G561410,Csa6G151110,Csa6G358110
	GO:0006778	porphyrin-containing compound metabolic process	15	0.0367			Csa6G522780,Csa6G504490,Csa3G172950,Csa3G828430,Csa6G361280,Csa7G407650,Csa6G405970,Csa5G550210,Csa6G476630,Csa3G813820,Csa6G538780,Csa7G004140,Csa3G769610,Csa3G722880,Csa4G001830
	GO:0006260	DNA replication	20	0.037546			Csa6G522780,Csa4G631570,Csa3G044470,Csa3G016980,Csa3G722880,Csa6G538780,Csa7G004140,Novel00358,Csa7G407650,Csa5G606790,Csa6G511040,Csa3G154270,Csa5G647410,Csa1G586860,Csa6G358110,Csa6G150540,Csa3G121600,Csa1G013800,Csa7G448890,Csa6G504630
	GO:0015994	chlorophyll metabolic process	13	0.038685			Csa3G769610,Csa3G722880,Csa6G476630,Csa6G538780,Csa3G813820,Csa7G004140,Csa4G001830,Csa6G522780,Csa3G172950,Csa6G504490,Csa7G407650,Csa6G361280,Csa3G828430
	GO:0033013	tetrapyrrole metabolic process	18	0.039941			Csa3G828430,Csa7G407650,Csa6G504490,Csa3G813820,Csa3G769610,Csa5G550210,Csa6G361280,Csa6G405970,Csa3G172950,Csa4G192180,Csa6G522780,Csa1G014320,Csa2G372750,Csa4G001830,Csa6G476630,Csa6G538780,Csa7G004140,Csa3G722880
	GO:0044706	multi-multicellular organism process	6	0.041064			Csa7G045520,Csa3G099580,Csa3G733860,Csa3G821030,Csa5G550210,Csa3G850630
	GO:0032324	molybdopterin cofactor biosynthetic process	2	0.04398			Csa7G429610,Csa1G600210
	GO:0043545	molybdopterin cofactor metabolic process	2	0.04398			Csa7G429610,Csa1G600210
	GO:0051189	prosthetic group metabolic process	2	0.04398			Csa7G429610,Csa1G600210
	GO:0006537	glutamate biosynthetic process	2	0.045572			Csa3G821030,Csa3G603580
	GO:0043650	dicarboxylic acid biosynthetic process	2	0.045572			Csa3G821030,Csa3G603580
	GO:0009607	response to biotic stimulus	12	0.045949			Csa3G730890,Csa3G321300,Csa3G331330,Csa3G319290,Novel00331,Csa7G039230,Csa3G077660,Csa3G902310,Novel00330,Csa2G374630,Csa5G217670,Csa1G064800
	GO:0042886	amide transport	7	0.046134			Csa5G219390,Csa2G374640,Csa5G652230,Csa3G733310,Csa4G007610,Csa1G008560,Csa3G027720
	GO:0006520	cellular amino acid metabolic process	31	0.046616			Csa6G358110,Csa5G495950,Csa6G497310,Csa1G013800,Csa6G151110,Csa2G248130,Csa1G008560,Csa2G351700,Csa3G603580,Csa5G457770,Csa6G008590,Csa2G236630,Csa1G062310,Csa1G050250,Csa3G151460,Csa3G150160,Csa3G821030,Csa3G769110,Csa3G150210,Csa3G129660,Csa5G642720,Csa4G192110,Csa3G619930,Csa6G499800,Csa3G150810,Csa6G509570,Csa5G524840,Csa2G351740,Csa5G598730,Csa1G145980,Csa3G822260
	GO:0044765	single-organism transport	100	0.048742			Csa2G361830,Csa5G524840,Csa7G427120,Csa5G652230,Csa3G129660,Csa2G369740,Csa3G607120,CsaUNG000010,Csa6G075110,Csa6G141360,Csa6G511040,Csa5G606790,Csa5G576590,Csa3G733310,Csa7G048030,Csa5G598640,Csa6G385120,Csa2G248130,Csa3G665600,Csa3G769610,Csa2G353480,Csa5G407060,Csa4G618490,Csa3G144110,Csa4G638370,Novel00523,Csa5G284520,Csa1G599510,Csa5G611750,Csa2G372740,Csa6G524660,Csa3G740250,Novel00127,Csa3…
	GO:0009067	aspartate family amino acid biosynthetic process	6	0.049076			Csa6G008590,Csa6G358110,Csa1G050250,Csa3G151460,Csa3G822260,Csa2G236630
	Molecular Function
	GO:0020037	heme binding	43	1.2236e-08			Csa2G238880,Csa5G159600,Csa4G285790,Csa6G492250,Csa6G501340,Novel00056,Csa7G061710,Csa4G621220,Csa4G285780,Csa6G213910,Csa6G216410,Csa4G658590,Csa5G606840,Csa4G007610,Csa4G285750,Csa5G202330,Csa3G852620,Csa4G038710,Csa5G159610,Csa2G070210,Novel00009,Csa5G159620,Csa5G383850,Csa1G305710,Novel00013,Csa4G026850,Csa5G589920,Csa6G501350,Csa2G425740,Novel00012,Csa4G285730,Csa3G853140,Novel00057,Csa6G522…
	GO:0046906	tetrapyrrole binding	43	3.5342e-08			Csa1G305710,Csa4G026850,Novel00013,Csa5G589920,Csa6G501350,Csa5G383850,Csa5G159620,Csa3G853140,Novel00057,Novel00012,Csa2G425740,Csa4G285730,Csa3G207890,Csa3G651800,Csa3G903530,Csa6G522820,Csa2G070200,Csa3G829270,Csa2G006030,Csa5G157270,Csa3G853160,Csa1G614130,Csa4G621220,Csa7G061710,Csa6G213910,Csa4G285780,Csa6G492250,Csa4G285790,Novel00056,Csa6G501340,Csa5G159600,Csa2G238880,Csa5G606840,Csa4G00…
	GO:0016491	oxidoreductase activity	132	1.0519e-07			Csa2G351700,Csa3G853160,Csa1G611270,Novel00145,Csa3G775240,Csa6G522820,Csa3G903530,Novel00057,Csa3G113920,Csa5G603950,Csa5G159620,Csa7G450510,Csa4G646150,Csa3G603580,Csa3G151460,Csa6G077460,Csa6G445140,Csa3G852620,Csa6G358110,Csa2G055560,Csa3G036510,Csa5G162620,Csa6G216410,Csa4G621220,Csa6G423980,Csa3G778270,Csa3G778290,Csa4G285790,Csa3G129660,Csa2G006030,Csa6G008590,Csa3G536670,Csa5G157270,Csa7G…
	GO:0005506	iron ion binding	33	1.1728e-05			Csa2G425740,Novel00012,Novel00057,Csa3G853140,Csa3G077710,Csa5G159620,Csa5G589920,Csa6G501350,Novel00013,Csa1G305710,Csa3G853160,Csa1G614640,Csa5G157270,Csa2G006030,Csa2G070200,Csa6G522820,Csa3G903530,Csa3G651800,Csa4G007610,Csa5G606840,Csa2G238880,Csa5G159600,Csa6G501340,Csa6G492250,Novel00056,Csa4G621220,Csa1G000640,Csa2G070210,Novel00009,Csa5G202330,Csa5G159610,Csa3G852620,Csa4G038710
	GO:0003824	catalytic activity	445	1.8812e-05			Csa4G312240,Csa2G010200,Csa7G073660,Csa4G641550,Csa5G366670,Csa1G574960,Csa7G030520,Csa5G603370,Csa4G334730,Csa6G423480,Csa6G315640,Csa5G149880,Csa2G357300,Csa2G336150,Csa2G292800,Novel00087,Csa3G828430,Csa3G638540,Csa5G139660,Csa6G504630,Csa2G345990,Csa5G159610,Csa3G827250,Csa4G126480,Csa3G119570,Csa6G080370,Csa1G533380,Csa1G294620,Csa4G637140,Csa4G132680,Csa6G511060,Csa3G619930,Csa6G004600,Csa3…
	GO:0016705	oxidoreductase activity, acting on paired donors, with incorporation or reduction of molecular oxygen	42	2.3472e-05			Novel00057,Csa1G597790,Csa3G853140,Csa2G425740,Novel00012,Csa5G589920,Csa3G150820,Csa6G501350,Novel00013,Csa2G011420,Csa1G305710,Csa3G619930,Csa5G159620,Csa3G848300,Csa5G157270,Csa6G190340,Csa2G006030,Csa3G853160,Csa3G651800,Csa2G070200,Csa6G522820,Csa3G903530,Csa2G379300,Csa5G207960,Csa5G606840,Csa4G621220,Csa5G159600,Csa6G492250,Csa6G501340,Novel00056,Csa3G603580,Novel00009,Csa1G439830,Csa2G070…
	GO:0016758	transferase activity, transferring hexosyl groups	34	0.00036801			Csa5G522970,Csa3G743980,Csa7G063950,Csa2G416200,Csa4G017150,Csa3G207890,Csa7G047340,Csa2G382780,Csa3G744990,Csa4G303180,Csa3G895730,Csa3G640640,Csa2G361640,Csa3G828930,Csa2G416210,Csa1G611820,Csa2G370490,Csa4G618520,Csa4G415920,Csa7G073450,Csa2G416250,Csa2G416190,Csa7G037580,Csa3G592690,Csa6G014800,Csa1G188680,Csa5G196560,Csa6G181560,Csa3G076540,Csa1G422480,Csa6G150530,Csa3G881920,Csa2G070320,Csa…
	GO:0009055	electron carrier activity	37	0.00059116			Csa1G006320,Csa3G027720,Csa4G621220,Csa5G159600,Csa6G501340,Csa6G492250,Csa3G116790,Csa6G410670,Csa5G606840,Csa5G152170,Csa5G635440,Csa5G159610,Csa3G852620,Csa4G038710,Csa5G202330,Csa3G603580,Csa4G646150,Csa5G604150,Csa2G070210,Csa6G501350,Csa5G589920,Csa1G305710,Csa5G159620,Csa5G383850,Csa1G163160,Csa3G853140,Csa2G425740,Csa3G651800,Csa2G070200,Csa6G522820,Csa3G903530,Csa7G230940,Csa3G222790,Csa…
	GO:0016759	cellulose synthase activity	8	0.00075255			Csa3G878780,Csa2G070320,Csa3G828930,Csa6G014800,Csa2G416210,Csa2G416200,Csa2G416190,Csa2G416250
	GO:0016760	cellulose synthase (UDP-forming) activity	8	0.00075255			Csa3G828930,Csa2G070320,Csa3G878780,Csa2G416190,Csa2G416250,Csa2G416200,Csa2G416210,Csa6G014800
	GO:0048037	cofactor binding	46	0.0013485			Csa7G071700,Csa4G132680,Csa6G004600,Csa6G517020,Csa3G619930,Csa3G848300,Csa3G035870,Csa5G642720,Csa2G372750,Csa4G192110,Csa7G447000,Csa5G589260,Csa1G597790,Csa5G598730,Csa5G603950,Csa2G361740,Csa3G081930,Csa7G414500,Csa3G775240,Novel00145,Csa6G008590,Csa7G432010,Csa7G432140,Csa4G343590,Csa3G778270,Csa6G423980,Csa6G516740,Csa6G057160,Csa4G036590,Csa6G423480,Csa6G525660,Csa3G129660,Csa4G192180,Csa4…
	GO:0016757	transferase activity, transferring glycosyl groups	39	0.0018975			Csa7G037580,Csa2G416190,Csa2G416250,Csa4G415920,Csa7G073450,Csa4G618520,Csa2G370490,Csa1G611820,Csa2G416210,Csa2G070320,Csa3G878780,Csa3G881920,Csa6G150530,Csa1G422480,Csa3G076540,Csa6G181560,Csa5G601500,Csa5G196560,Csa1G188680,Csa6G014800,Csa3G592690,Csa4G002530,Csa7G047340,Csa3G207890,Csa5G375760,Csa4G017150,Csa2G416200,Csa3G743980,Csa7G063950,Csa5G608370,Csa5G522970,Csa3G828930,Csa5G604260,Csa…
	GO:0016829	lyase activity	28	0.0020789			Csa2G036680,Csa3G151460,Csa1G000640,CsaUNG026660,Csa2G351700,Csa7G048110,Csa6G151110,Csa6G497310,Csa1G039170,Csa7G058540,Csa4G046720,Csa5G635440,Csa2G361830,Csa5G598730,Csa1G145980,Csa3G710840,Csa6G445750,Csa4G049620,Csa4G192180,Csa6G446290,Csa3G129660,Csa2G372740,Csa6G445740,Csa5G167150,Csa6G445240,Csa1G014400,Csa6G057160,Csa2G000100
	GO:0008746	NAD(P)+ transhydrogenase activity	2	0.00229			Csa6G445140,Csa4G132680
	GO:0008750	NAD(P)+ transhydrogenase (AB-specific) activity	2	0.00229			Csa4G132680,Csa6G445140
	GO:0016652	oxidoreductase activity, acting on NAD(P)H, NAD(P) as acceptor	2	0.00229			Csa6G445140,Csa4G132680
	GO:0016903	oxidoreductase activity, acting on the aldehyde or oxo group of donors	9	0.0055765			Csa6G008590,Csa3G252490,Csa5G603950,Csa2G236630,Csa1G050250,Csa6G077460,Csa2G372750,Csa5G495950,Csa2G248130
	GO:0008839	4-hydroxy-tetrahydrodipicolinate reductase	5	0.0074459			Csa1G050250,Csa3G151460,Csa2G236630,Csa6G358110,Csa6G008590
	GO:0009001	serine O-acetyltransferase activity	2	0.0074514			Csa6G509570,Csa3G769110
	GO:0016412	serine O-acyltransferase activity	2	0.0074514			Csa6G509570,Csa3G769110
	GO:0016836	hydro-lyase activity	7	0.0077299			Csa1G014400,Csa4G192180,Csa3G151460,Csa6G151110,Csa1G039170,Csa1G145980,Csa5G167150
	GO:0008320	protein transmembrane transporter activity	4	0.010443			Csa1G294620,Csa1G525270,Csa4G022230,Csa5G637660
	GO:0015450	P-P-bond-hydrolysis-driven protein transmembrane transporter activity	4	0.010443			Csa1G294620,Csa1G525270,Csa5G637660,Csa4G022230
	GO:0035251	UDP-glucosyltransferase activity	8	0.010633			Csa2G416210,Csa6G014800,Csa2G416190,Csa2G416250,Csa2G416200,Csa3G828930,Csa3G878780,Csa2G070320
	GO:0016620	oxidoreductase activity, acting on the aldehyde or oxo group of donors, NAD or NADP as acceptor	7	0.010858			Csa2G248130,Csa1G050250,Csa5G495950,Csa2G372750,Csa3G252490,Csa2G236630,Csa6G008590
	GO:0046527	glucosyltransferase activity	8	0.011731			Csa2G070320,Csa3G878780,Csa3G828930,Csa2G416200,Csa2G416190,Csa2G416250,Csa6G014800,Csa2G416210
	GO:0008124	4-alpha-hydroxytetrahydrobiopterin dehydratase activity	2	0.012533			Csa5G167150,Csa3G151460
	GO:0004601	peroxidase activity	11	0.012884			Csa4G285780,Csa6G213910,Csa4G026850,Csa7G061710,Csa4G285750,Csa4G285790,Csa5G152170,Csa3G829270,Csa4G285730,Csa6G216410,Csa4G658590
	GO:0016684	oxidoreductase activity, acting on peroxide as acceptor	11	0.012884			Csa4G285750,Csa4G285790,Csa4G285780,Csa6G213910,Csa4G026850,Csa7G061710,Csa4G285730,Csa6G216410,Csa4G658590,Csa5G152170,Csa3G829270
	GO:0046983	protein dimerization activity	19	0.01421			Csa5G604260,Csa6G141360,Csa1G632370,Csa7G030520,Csa3G710840,Novel00097,Csa3G150810,Csa6G514870,Csa2G033260,Csa4G091880,Csa5G175870,Csa5G495950,Novel00499,Csa1G042700,Csa4G646070,Csa6G499720,Csa3G895630,Csa2G236630,Csa3G036460
	GO:0004047	aminomethyltransferase activity	2	0.014862			Csa1G013800,Csa1G062310
	GO:0004618	phosphoglycerate kinase activity	2	0.015021			Csa6G136020,Csa7G239010
	GO:0016774	phosphotransferase activity, carboxyl group as acceptor	2	0.015021			Csa6G136020,Csa7G239010
	GO:0050661	NADP binding	7	0.016636			Csa1G597790,Csa6G445140,Csa3G603580,Csa4G132680,Csa3G619930,Csa2G372750,Csa5G642720
	GO:0003830	beta-1,4-mannosylglycoprotein 4-beta-N-acetylglucosaminyltransferase activity	2	0.017162			Csa5G522970,Csa7G037580
	GO:0004568	chitinase activity	4	0.019363			Csa6G524660,Csa4G017110,Csa3G603580,Csa3G166220
	GO:0016614	oxidoreductase activity, acting on CH-OH group of donors	24	0.019797			Csa7G071700,Csa3G778290,Csa3G778270,Csa5G642720,Csa2G372750,Csa4G192110,Csa3G129660,Csa7G447000,Csa3G035870,Csa3G848300,Csa3G619930,Csa3G603580,Csa4G343590,Csa7G432010,Csa6G008590,Csa5G146280,Csa1G050250,Csa3G151460,Csa2G361740,Csa2G353480,Csa7G450540,Csa2G248130,Csa2G055560,Csa7G414500
	GO:0016628	oxidoreductase activity, acting on the CH-CH group of donors, NAD or NADP as acceptor	5	0.019881			Csa2G236630,Csa3G151460,Csa1G050250,Csa6G008590,Csa6G358110
	GO:0005215	transporter activity	81	0.020112			Csa1G065960,Csa6G302160,Csa3G813820,Csa1G418800,Csa3G133180,Csa5G637660,Csa3G696860,Csa1G524690,Csa2G070210,Csa5G198770,Csa6G140850,Csa3G027720,Csa3G722880,Csa3G149310,Csa2G049930,Csa5G604920,Csa7G253780,Csa4G007610,Csa5G635440,Csa4G022230,Csa5G647410,Csa1G586860,Csa5G585390,Csa7G014450,Csa7G162550,Csa1G064850,Csa5G289590,Csa1G024890,Csa3G127230,Csa5G219390,Csa1G525270,Csa6G137580,Csa3G710840,Csa…
	GO:0017048	Rho GTPase binding	2	0.020693			Csa4G361830,Csa4G052070
	GO:0016841	ammonia-lyase activity	4	0.020946			Csa6G445740,Csa6G446290,Csa6G445750,Csa6G445240
	GO:0016840	carbon-nitrogen lyase activity	5	0.021249			Csa6G445740,Csa6G446290,Csa2G000100,Csa6G445750,Csa6G445240
	GO:0003871	5-methyltetrahydropteroyltriglutamate-homocysteine S-methyltransferase activity	2	0.022595			Csa5G524840,Csa3G822260
	GO:0042085	5-methyltetrahydropteroyltri-L-glutamate-dependent methyltransferase activity	2	0.022595			Csa5G524840,Csa3G822260
	GO:0004482	mRNA (guanine-N7-)-methyltransferase activity	2	0.023279			Csa2G033260,Csa1G305710
	GO:0016209	antioxidant activity	14	0.023309			Csa4G285730,Csa6G216410,Csa4G658590,Csa5G152170,Csa5G604150,Csa6G513670,Csa3G829270,Csa3G036510,Csa4G285750,Csa4G285790,Csa4G285780,Csa4G026850,Csa6G213910,Csa7G061710
	GO:0050662	coenzyme binding	32	0.023311			Csa4G343590,Csa7G432010,Csa2G361740,Csa3G775240,Novel00145,Csa3G081930,Csa7G414500,Csa1G597790,Csa5G603950,Csa3G848300,Csa4G132680,Csa6G517020,Csa3G619930,Csa5G642720,Csa2G372750,Csa7G447000,Csa3G035870,Csa3G603580,Csa5G139430,Csa3G151460,Csa5G072680,Csa2G236630,Csa6G445140,Csa2G353480,Csa2G010260,Csa2G248130,Csa2G055560,Csa4G192180,Csa4G312240,Csa3G778270,Csa6G516740,Csa6G525660
	GO:0008948	oxaloacetate decarboxylase activity	3	0.023486			Csa2G372740,Csa2G361830,Csa3G129660
	GO:0016638	oxidoreductase activity, acting on the CH-NH2 group of donors	5	0.02361			Csa6G423480,Csa2G351700,Csa3G603580,Csa3G821030,Csa6G423980
	GO:0016616	oxidoreductase activity, acting on the CH-OH group of donors, NAD or NADP as acceptor	22	0.027958			Csa3G778270,Csa7G071700,Csa3G778290,Csa3G619930,Csa5G642720,Csa4G192110,Csa2G372750,Csa3G129660,Csa7G447000,Csa3G035870,Csa6G008590,Csa4G343590,Csa3G603580,Csa7G432010,Csa1G050250,Csa3G151460,Csa5G146280,Csa7G450540,Csa2G361740,Csa2G353480,Csa2G248130,Csa7G414500
	GO:0016597	amino acid binding	6	0.033405			Csa1G033080,Csa5G457770,Csa3G741840,Csa6G093100,Csa6G151110,Csa1G145980
	GO:0016831	carboxy-lyase activity	8	0.033439			Csa7G058540,Csa6G057160,Csa2G372740,Csa3G129660,Csa7G048110,Csa3G710840,Csa2G361830,Csa2G036680
	GO:0015930	glutamate synthase activity	2	0.033485			Csa3G821030,Csa3G603580
	GO:0003942	N-acetyl-gamma-glutamyl-phosphate reductase activity	2	0.035184			Csa5G495950,Csa2G236630
	GO:0016740	transferase activity	166	0.036592			Csa2G033260,Csa4G091880,Csa5G375760,Csa4G002530,Csa6G446510,Csa7G407650,Csa7G430220,Csa7G451910,Csa2G058110,Csa4G017150,Csa6G188100,Csa3G175080,Csa7G067430,Csa3G769110,Csa7G067410,Csa5G598730,Csa4G303180,Csa6G509570,Csa7G291720,Csa6G497310,Csa2G005900,Csa6G358110,Csa2G361630,Csa6G362950,Csa2G416210,Csa3G099580,Csa4G674750,Csa7G073450,Csa1G000640,Csa4G618520,Csa7G428980,Csa7G446790,Csa3G859730,Csa…
	GO:0022884	macromolecule transmembrane transporter activity	4	0.038342			Csa1G294620,Csa5G637660,Csa4G022230,Csa1G525270
	GO:0004476	mannose-6-phosphate isomerase activity	2	0.040619			Csa3G300600,Csa5G167200
	GO:0003854	3-beta-hydroxy-delta5-steroid dehydrogenase activity	9	0.042569			Csa3G151460,Csa7G432010,Csa3G035870,Csa7G414500,Csa2G248130,Csa3G778290,Csa2G361740,Csa3G778270,Csa7G450540
	GO:0016229	steroid dehydrogenase activity	9	0.042569			Csa3G151460,Csa7G432010,Csa2G248130,Csa7G414500,Csa3G035870,Csa7G450540,Csa3G778270,Csa2G361740,Csa3G778290
	GO:0033764	steroid dehydrogenase activity, acting on the CH-OH group of donors, NAD or NADP as acceptor	9	0.042569			Csa3G778290,Csa2G361740,Csa3G778270,Csa7G450540,Csa3G035870,Csa7G414500,Csa2G248130,Csa7G432010,Csa3G151460
	GO:0008194	UDP-glycosyltransferase activity	11	0.045033			Csa2G416200,Csa2G416250,Csa2G416190,Csa6G014800,Csa5G522970,Csa2G416210,Csa7G037580,Csa3G828930,Csa3G878780,Csa2G070320,Csa3G895730
	GO:0004565	beta-galactosidase activity	4	0.04618			Csa6G504610,Csa1G085360,Csa1G561410,Csa3G740250
	GO:0015925	galactosidase activity	4	0.04618			Csa6G504610,Csa1G085360,Csa1G561410,Csa3G740250
	GO:0045156	electron transporter, transferring electrons within the cyclic electron transport pathway of photosynthesis activity	2	0.046286			Csa3G603580,Csa3G027720
	GO:0031406	carboxylic acid binding	6	0.047032			Csa6G151110,Csa6G093100,Csa1G145980,Csa1G033080,Csa5G457770,Csa3G741840
	GO:0046914	transition metal ion binding	95	0.049272			Csa4G007610,Csa5G606840,Csa4G354130,Csa2G351740,Csa4G022230,Csa3G199020,Csa1G006320,Csa3G116790,Csa6G492250,Novel00056,Csa6G501340,Csa6G423480,Novel00009,Csa7G433230,Csa5G146280,Csa1G604040,Csa2G070210,Csa1G085370,Csa2G351550,Csa5G159610,Csa6G150540,Csa5G202330,Csa6G516780,Csa6G302160,Csa6G039540,Csa3G710840,Csa3G853140,Csa6G505230,Csa2G425740,Csa7G018770,Csa5G589920,Novel00013,Csa1G023050,Csa1G0…
	Cellular Component
	GO:0005875	microtubule associated complex	4	0.0028129			Csa1G574950,Csa3G851720,Csa1G045600,Csa6G150540
	GO:0044454	nuclear chromosome part	4	0.0039713			Csa7G448890,Csa5G606790,Csa3G154270,Novel00531
	GO:0005868	cytoplasmic dynein complex	2	0.0070049			Csa6G150540,Csa1G045600
	GO:0030286	dynein complex	2	0.0070049			Csa6G150540,Csa1G045600
	GO:0005664	nuclear origin of replication recognition complex	3	0.007557			Csa7G448890,Csa3G154270,Csa5G606790
	GO:0000228	nuclear chromosome	5	0.015137			Csa5G606790,Novel00531,Csa3G154270,Csa7G448890,Csa1G015610
	GO:0000808	origin recognition complex	3	0.018323			Csa7G448890,Csa5G606790,Csa3G154270
	GO:0005853	eukaryotic translation elongation factor 1 complex	2	0.023373			Csa3G110630,Csa1G050420
	GO:0008537	proteasome activator complex	2	0.029615			Csa3G828430,Csa3G828930
	GO:0022624	proteasome accessory complex	2	0.029615			Csa3G828430,Csa3G828930
	GO:0015630	microtubule cytoskeleton	5	0.038952			Csa1G045600,Csa3G851720,Csa6G150540,Csa1G574950,Csa4G647480
	GO:0000276	mitochondrial proton-transporting ATP synthase complex, coupling factor F(o)	9	0.046701			Csa6G430140,Csa4G618490,Csa1G599510,Csa4G638370,Csa6G137580,Csa3G722880,Csa3G133180,Csa7G048030,Csa6G141360
	Phy vs Con Up-regulated
	GO_accession	term description	no. of genes	Over_represented_pValue			Gene_names
	Biological process
	GO:0046149	pigment catabolic process	6	0.00094615			Csa2G234510,Csa2G401430,Csa2G360060,Csa2G224250,Csa6G500570,Csa3G164490
	GO:0006787	porphyrin-containing compound catabolic process	6	0.0013149			Csa6G500570,Csa2G224250,Csa3G164490,Csa2G234510,Csa2G401430,Csa2G360060
	GO:0033015	tetrapyrrole catabolic process	6	0.0013149			Csa2G224250,Csa6G500570,Csa3G164490,Csa2G401430,Csa2G234510,Csa2G360060
	GO:0051187	cofactor catabolic process	6	0.0013149			Csa6G500570,Csa2G224250,Csa3G164490,Csa2G360060,Csa2G401430,Csa2G234510
	GO:0015996	chlorophyll catabolic process	5	0.0049806			Csa2G401430,Csa2G234510,Csa2G360060,Csa2G224250,Csa3G164490
	GO:0009081	branched-chain amino acid metabolic process	4	0.0059269			Csa3G363180,Csa6G448730,Csa3G119700,Csa6G448720
	GO:0009082	branched-chain amino acid biosynthetic process	4	0.0059269			Csa6G448730,Csa3G363180,Csa6G448720,Csa3G119700
	GO:0008152	metabolic process	345	0.0065661			Csa1G250130,Csa6G077410,Csa3G166350,Csa6G496990,Csa2G401430,Csa4G159320,Csa3G168930,Csa6G032470,Csa3G124990,Csa6G052090,Csa4G120790,Csa5G585950,Csa1G598330,Csa6G357030,Csa6G448720,Csa5G609670,Csa4G329560,Csa3G792070,Csa1G599400,Csa5G322500,Csa2G167190,Csa1G126040,Csa3G681660,Csa6G518110,Csa4G622230,Csa1G042370,Novel00119,Csa5G203400,Csa6G516590,Csa1G005730,Csa6G016950,Csa1G050360,Csa2G346080,Csa7…
	GO:0009415	response to water stimulus	2	0.0068746			Csa4G045040,Csa6G358710
	GO:1901700	response to oxygen-containing compound	2	0.0068746			Csa6G358710,Csa4G045040
	GO:0006549	isoleucine metabolic process	2	0.0079105			Csa6G448730,Csa6G448720
	GO:0009097	isoleucine biosynthetic process	2	0.0079105			Csa6G448720,Csa6G448730
	GO:0017148	negative regulation of translation	2	0.010553			Csa6G040650,Csa5G428440
	GO:0032269	negative regulation of cellular protein metabolic process	2	0.010553			Csa6G040650,Csa5G428440
	GO:0051248	negative regulation of protein metabolic process	2	0.010553			Csa6G040650,Csa5G428440
	GO:0070588	calcium ion transmembrane transport	2	0.012643			Csa1G039100,Csa2G348840
	GO:0044710	single-organism metabolic process	140	0.015221			Csa1G613540,Csa7G206930,Csa6G125250,Csa1G062380,Csa3G914000,Csa1G422990,Csa1G710160,Csa6G133710,Csa3G826700,Csa2G417830,Csa7G253200,Csa6G079750,Csa7G009190,Csa3G588470,Csa4G172540,Csa3G845500,Csa3G133140,Csa4G411390,Csa3G730850,Csa6G014830,Csa7G407550,Csa2G377910,Csa2G059720,Csa6G008840,Csa4G044990,Csa3G164490,Csa7G041960,Csa6G291910,Csa3G889970,Csa3G173020,Csa4G088750,Csa7G073540,Csa7G374640,Csa…
	GO:0016567	protein ubiquitination	7	0.015905			Csa3G308190,Csa1G467720,Csa1G045990,Csa3G782630,Csa1G005730,Csa6G118880,Csa5G023870
	GO:0010035	response to inorganic substance	3	0.016163			Csa3G784360,Csa4G045040,Csa6G358710
	GO:0032446	protein modification by small protein conjugation	7	0.020968			Csa3G308190,Csa1G467720,Csa1G045990,Csa3G782630,Csa1G005730,Csa6G118880,Csa5G023870
	GO:0070647	protein modification by small protein conjugation or removal	7	0.020968			Csa1G045990,Csa1G467720,Csa3G308190,Csa3G782630,Csa5G023870,Csa1G005730,Csa6G118880
	GO:0006816	calcium ion transport	3	0.028591			Csa2G348840,Csa1G039100,Csa4G011730
	GO:0008150	biological_process	428	0.032855			Csa3G165620,Csa2G129150,Novel00211,Csa5G623630,Csa1G264530,Csa4G004970,Csa2G416220,Csa4G642460,Csa1G045490,Csa2G352930,Csa2G415540,Csa2G224250,Csa7G372340,Csa7G049140,Csa6G499840,Csa1G294020,Csa7G448000,Csa3G114450,Csa7G051410,Csa2G302250,Csa6G488880,Csa5G198230,Csa4G646260,Csa2G406060,Csa1G039100,Csa2G049960,Csa3G434960,Csa7G374640,Csa6G454460,Csa3G818250,Csa2G372880,Csa7G387180,Csa7G073540,Csa3…
	GO:0009250	glucan biosynthetic process	6	0.033732			Csa2G302250,Csa4G054280,Csa7G041990,Csa7G042990,Csa3G168930,Csa2G416220
	GO:0006432	phenylalanyl-tRNA aminoacylation	2	0.034502			Csa3G826700,Csa6G052090
	GO:0042167	heme catabolic process	1	0.037263			Csa6G500570
	GO:0033865	nucleoside bisphosphate metabolic process	3	0.039291			Csa6G117710,Csa7G449460,Csa2G011510
	GO:0033875	ribonucleoside bisphosphate metabolic process	3	0.039291			Csa6G117710,Csa7G449460,Csa2G011510
	GO:0034032	purine nucleoside bisphosphate metabolic process	3	0.039291			Csa7G449460,Csa2G011510,Csa6G117710
	GO:1901361	organic cyclic compound catabolic process	11	0.046108			Csa6G500570,Csa3G164490,Csa2G234510,Csa4G645920,Csa2G224250,Csa4G088750,Csa2G401430,Csa6G113500,Csa2G360060,Csa5G609670,Csa1G265130
	GO:0055114	oxidation-reduction process	73	0.046487			Csa4G651760,Csa6G291910,Csa7G041960,Csa4G112650,Csa2G377910,Csa2G441240,Csa6G008840,Csa4G044990,Csa2G059720,Csa4G411390,Csa2G418850,Csa6G079750,Csa6G133710,Csa3G845500,Csa4G103350,Csa4G056600,Csa6G490230,Csa1G277460,Csa3G002890,Csa2G360850,Csa7G351910,Csa6G525670,Csa6G125250,Csa3G731060,Csa3G914000,Csa1G062380,Csa2G005330,Csa1G613540,Csa3G874380,Csa4G269130,Csa3G575330,Csa5G611700,Csa3G168930,Csa…
	GO:0006558	L-phenylalanine metabolic process	2	0.04722			Csa4G088750,Csa2G417830
	GO:1902221	erythrose 4-phosphate/phosphoenolpyruvate family amino acid metabolic process	2	0.04722			Csa2G417830,Csa4G088750
	GO:0006950	response to stress	40	0.048091			Csa6G518000,Csa5G174590,Csa6G088170,Csa7G064000,Csa3G910670,Csa6G490230,Csa6G358710,Csa1G025780,Csa7G031580,Csa2G007990,Csa6G452090,Csa5G636530,Csa2G033930,Csa4G050270,Csa3G337350,Novel00215,Csa7G045550,Csa6G190250,Csa1G039100,Csa3G183950,Csa5G198230,Csa1G004250,Csa6G486910,Csa6G014820,Csa2G354820,Csa6G032470,Csa4G651760,Csa4G126430,Csa3G333840,Csa3G164500,Csa2G011510,Csa7G049140,Csa4G045040,Csa7…
	Molecular Function
	GO:0008762	UDP-N-acetylmuramate dehydrogenase activity	4	0.0032477			Csa4G103350,Csa1G031730,Csa4G044990,Csa6G525670
	GO:0003824	catalytic activity	323	0.0033325			Csa5G077740,Csa6G452090,Csa7G031580,Csa3G133990,Csa2G360060,Csa6G421670,Csa6G497210,Csa6G509040,Csa2G287170,Csa3G710750,Csa7G045560,Csa7G042990,Csa4G637750,Csa2G234510,Csa6G127480,Csa4G618500,Csa4G064040,Csa7G452290,Csa6G518000,Csa7G434970,Csa5G603940,Csa3G149320,Csa3G635870,Csa7G031600,Csa3G914010,Csa3G234000,Csa5G154230,Csa7G448900,Csa1G070620,Csa3G854760,Csa1G002110,Csa1G597020,Novel00628,Csa6…
	GO:0030170	pyridoxal phosphate binding	10	0.0038144			Csa3G002890,Csa6G483410,Csa7G448000,Csa5G100000,Csa1G031730,Csa1G574810,Csa6G448720,Csa6G448730,Csa4G326550,Csa4G629470
	GO:0047746	chlorophyllase activity	5	0.0049806			Csa2G360060,Csa2G401430,Csa2G234510,Csa3G164490,Csa2G224250
	GO:0003995	acyl-CoA dehydrogenase activity	3	0.0067379			Csa2G415540,Csa3G731060,Csa6G291910
	GO:0001071	nucleic acid binding transcription factor activity	38	0.0067395			Csa3G835890,Csa7G073700,Csa3G595190,Csa2G351640,Csa6G012810,Csa6G408800,Csa1G025960,Csa6G454460,Csa6G405920,Csa3G181940,Csa7G049230,Csa1G597730,Csa3G018320,Csa5G155570,Csa5G630820,Csa3G837040,Csa3G180260,Csa6G152350,Csa3G686210,Csa7G431330,Csa5G174570,Csa4G641590,Csa4G159320,Csa2G251490,Csa6G496990,Csa5G167120,Csa2G406060,Csa6G133770,Csa6G421660,Csa3G119240,Csa2G420990,Csa3G119700,Csa6G518040,Csa…
	GO:0003700	sequence-specific DNA binding transcription factor activity	38	0.0067395			Csa6G152350,Csa3G686210,Csa5G630820,Csa1G597730,Csa3G018320,Csa5G155570,Csa3G837040,Csa3G180260,Csa3G181940,Csa7G049230,Csa1G025960,Csa6G454460,Csa6G405920,Csa6G408800,Csa2G351640,Csa6G012810,Csa3G835890,Csa3G595190,Csa7G073700,Csa4G051470,Csa5G585950,Csa4G630010,Csa1G075060,Csa3G710870,Csa2G420990,Csa3G119700,Csa6G518040,Csa6G421660,Csa3G119240,Csa5G167120,Csa6G133770,Csa2G406060,Csa2G251490,Csa…
	GO:0030597	RNA glycosylase activity	2	0.0070792			Csa6G040650,Csa5G428440
	GO:0030598	rRNA N-glycosylase activity	2	0.0070792			Csa5G428440,Csa6G040650
	GO:0004794	L-threonine ammonia-lyase activity	2	0.0079105			Csa6G448720,Csa6G448730
	GO:0070008	serine-type exopeptidase activity	6	0.0082123			Csa3G681660,Novel00652,Csa3G033730,Csa3G165620,Csa3G681160,Csa3G681150
	GO:0016624	oxidoreductase activity, acting on the aldehyde or oxo group of donors, disulfide as acceptor	3	0.011126			Csa3G133990,Csa5G512860,Csa6G395130
	GO:0004842	ubiquitin-protein ligase activity	18	0.011448			Csa7G278230,Csa2G360850,Csa1G005730,Csa6G118880,Csa5G023870,Csa1G045990,Csa1G467720,Csa6G190250,Csa3G782630,Csa3G308190,Csa4G637750,Csa6G497210,Csa6G517250,Csa7G073540,Csa7G031570,Csa3G731740,Csa3G164500,Csa7G031580
	GO:0019787	small conjugating protein ligase activity	18	0.011448			Csa3G308190,Csa4G637750,Csa7G031570,Csa7G073540,Csa6G497210,Csa6G517250,Csa3G731740,Csa3G164500,Csa7G031580,Csa7G278230,Csa5G023870,Csa6G118880,Csa1G005730,Csa2G360850,Csa1G467720,Csa1G045990,Csa3G782630,Csa6G190250
	GO:0004869	cysteine-type endopeptidase inhibitor activity	3	0.020453			Csa1G710160,Csa1G183580,Csa5G583360
	GO:0016788	hydrolase activity, acting on ester bonds	42	0.021015			Csa6G518000,Csa3G019340,Csa5G198120,Csa7G449460,Csa2G346080,Csa3G824810,Csa4G645920,Csa7G031580,Csa6G367180,Csa5G077740,Csa6G421670,Csa2G360060,Csa2G377990,Novel00094,Csa2G234510,Csa7G452290,Csa6G425080,Csa7G407550,Csa6G190250,Csa3G812760,Csa3G434960,Csa2G049960,Csa2G401430,Csa1G537320,Csa2G354820,Csa4G646260,Csa1G004250,Csa3G164490,Csa4G126430,Csa2G224250,Csa7G343870,Csa6G117710,Csa7G447990,Csa6…
	GO:0005509	calcium ion binding	11	0.028117			Csa3G912380,Csa1G025020,Csa3G727960,Csa5G636620,Csa5G608150,Csa4G172540,Csa3G319280,Csa2G406780,Csa3G823060,Csa2G007990,Csa2G049960
	GO:0052689	carboxylic ester hydrolase activity	14	0.030357			Csa2G377990,Csa7G343850,Csa3G164490,Csa2G167190,Csa2G234510,Csa5G077740,Csa2G224250,Csa7G407550,Csa7G343870,Csa2G049960,Csa7G447990,Csa2G360060,Csa2G401430,Csa1G537320
	GO:0016503	pheromone receptor activity	2	0.031097			Csa3G827220,Csa1G294020
	GO:0004037	allantoicase activity	1	0.033191			Csa3G739050
	GO:0051536	iron-sulfur cluster binding	10	0.034549			Csa1G599400,Csa1G613540,Csa3G000170,Csa7G073630,Csa3G173020,Csa5G175710,Csa4G269130,Csa6G110320,Csa2G059720,Csa4G651770
	GO:0051540	metal cluster binding	10	0.034549			Csa2G059720,Csa4G651770,Csa3G173020,Csa4G269130,Csa5G175710,Csa6G110320,Csa1G599400,Csa3G000170,Csa1G613540,Csa7G073630
	GO:0004074	biliverdin reductase activity	1	0.037263			Csa6G500570
	GO:0008827	cytochrome o ubiquinol oxidase activity	1	0.037263			Csa2G418850
	GO:0016903	oxidoreductase activity, acting on the aldehyde or oxo group of donors	6	0.037321			Novel00210,Csa3G133990,Csa5G512860,Csa6G395130,Novel00211,Csa3G874380
	GO:0004185	serine-type carboxypeptidase activity	4	0.037411			Csa3G681160,Csa3G681150,Novel00652,Csa3G681660
	GO:0016881	acid-amino acid ligase activity	20	0.039781			Csa7G031570,Csa7G073540,Csa6G497210,Csa6G517250,Csa7G387180,Csa3G731740,Csa7G031580,Csa3G164500,Csa3G308190,Csa5G151540,Csa4G637750,Csa1G467720,Csa1G045990,Csa3G782630,Csa6G190250,Csa7G278230,Csa5G023870,Csa1G005730,Csa2G360850,Csa6G118880
	GO:0008508	bile acid:sodium symporter activity	2	0.040752			Csa7G372340,Csa6G309980
	GO:0015125	bile acid transmembrane transporter activity	2	0.040752			Csa6G309980,Csa7G372340
	GO:0016491	oxidoreductase activity	78	0.045768			Csa1G045490,Csa1G598330,Csa7G049140,Csa6G110320,Csa6G117710,Csa1G002110,Csa7G448900,Csa2G415540,Csa5G641590,Csa1G031730,Csa1G126040,Novel00211,Csa2G406690,Csa3G792070,Csa1G264530,Csa4G651770,Csa4G288610,Csa1G250130,Csa3G434960,Csa3G836500,Csa1G294020,Csa5G157310,Csa7G073540,Csa3G133990,Csa4G088750,Novel00210,Csa3G173020,Csa5G512860,Csa7G374640,Csa7G066830,Csa2G037230,Csa6G500570,Csa6G088170,Csa4G…
	GO:0004180	carboxypeptidase activity	4	0.047719			Csa3G681160,Csa3G681150,Novel00652,Csa3G681660
	GO:0015298	solute:cation antiporter activity	4	0.048753			Csa3G760510,Csa4G050270,Csa3G760520,Csa1G573610
	GO:0015299	solute:hydrogen antiporter activity	4	0.048753			Csa1G573610,Csa3G760520,Csa4G050270,Csa3G760510
	GO:0008238	exopeptidase activity	8	0.049138			Novel00652,Csa5G579570,Csa1G043010,Csa3G681160,Csa3G165620,Csa3G681150,Csa3G033730,Csa3G681660
	Cellular Component
	GO:0042720	mitochondrial inner membrane peptidase complex	3	4.4266e-05			Csa7G031580,Csa3G904070,Csa7G031570
	GO:0031012	extracellular matrix	12	0.0089908			Csa2G007990,Csa3G132580,Csa2G406780,Csa3G823060,Csa4G172540,Csa3G319280,Csa5G608150,Csa5G484630,Csa3G727960,Csa5G636620,Csa3G912380,Csa1G025020
	GO:0005578	proteinaceous extracellular matrix	11	0.0092727			Csa3G727960,Csa5G636620,Csa5G608150,Csa3G912380,Csa1G025020,Csa3G132580,Csa2G007990,Csa4G172540,Csa3G319280,Csa2G406780,Csa3G823060
	GO:0000151	ubiquitin ligase complex	18	0.012824			Csa5G023870,Csa6G118880,Csa1G005730,Csa2G360850,Csa7G278230,Csa3G782630,Csa6G190250,Csa1G467720,Csa1G045990,Csa4G637750,Csa3G308190,Csa3G164500,Csa7G031580,Csa3G731740,Csa7G073540,Csa7G031570,Csa6G517250,Csa6G497210
	GO:0044455	mitochondrial membrane part	11	0.024785			Csa7G031580,Csa7G071440,Csa5G174590,Csa1G598330,Csa3G183950,Csa7G031570,Csa1G062380,Csa1G523610,Csa3G904070,Csa6G014830,Csa3G782680
	GO:0000276	mitochondrial proton-transporting ATP synthase complex, coupling factor F(o)	8	0.02587			Csa3G782680,Csa6G014830,Csa1G523610,Csa1G062380,Csa3G183950,Csa1G598330,Csa7G071440,Csa5G174590
	GO:0005743	mitochondrial inner membrane	11	0.031731			Csa3G183950,Csa7G031570,Csa1G062380,Csa7G031580,Csa7G071440,Csa5G174590,Csa1G598330,Csa3G904070,Csa1G523610,Csa6G014830,Csa3G782680
	GO:0019866	organelle inner membrane	11	0.048351			Csa6G014830,Csa3G782680,Csa3G904070,Csa1G523610,Csa7G031570,Csa1G062380,Csa3G183950,Csa7G071440,Csa5G174590,Csa1G598330,Csa7G031580

## Sheet: PhyxChr vs Con
	Phy×Chr vs Con Down-regulated
	GO_accession	term description	DEG_item	Over_represented_pValue			Gene_names
	Biological process
	GO:0006629	lipid metabolic process	156	2.0577e-06			Csa5G077740,Novel00046,Csa1G523630,Csa3G812760,Csa1G009780,Csa2G005370,Csa4G649640,Csa1G269880,Csa6G061230,Csa6G519640,Csa3G171200,Csa4G062920,Csa4G331090,Csa1G294020,Csa1G042200,Csa3G845460,Csa3G113390,Csa6G490110,Csa5G576750,CsaUNG009910,Csa6G517390,Csa2G009490,Csa3G778270,Csa5G152820,Novel00210,Csa3G197950,Csa3G775310,Csa6G011650,Csa3G914060,Csa4G331590,Csa3G144140,Csa5G640000,Csa7G387170,Csa2…
	GO:0055114	oxidation-reduction process	235	1.7832e-05			Csa7G051370,Csa6G133710,Csa4G651770,Csa3G183920,Csa7G414490,Csa2G437050,Csa6G520480,Csa3G852590,Csa1G525270,Csa2G372750,Csa2G034660,Csa6G151810,Csa6G513670,Csa6G110320,Csa7G434970,Csa4G000600,Csa3G852560,Csa6G358110,Csa5G152170,Csa4G291370,Csa3G852610,Csa7G004050,Csa4G218350,Csa4G540120,Csa5G524740,Csa3G912970,Csa1G132160,Csa2G375750,Csa3G741840,Csa4G064030,Csa4G052620,Csa3G823640,Csa1G004040,Csa…
	GO:0044710	single-organism metabolic process	426	4.3807e-05			Csa6G110320,Csa6G513670,Csa3G888530,Csa4G082310,Csa1G042750,Csa4G218350,Csa6G358110,Csa4G000600,Csa5G603910,Csa6G421670,Csa3G902190,Csa2G351740,Csa3G183920,Csa4G092450,Csa6G302180,Csa6G133710,Csa3G141880,Csa1G525270,Csa2G034660,Csa2G372750,Csa6G476630,Csa6G520480,Csa2G002550,Csa2G437050,Csa5G002030,Csa1G699560,Csa4G165920,Csa4G290200,Csa2G277050,Csa2G357300,Csa4G269780,Csa1G039100,Csa1G466560,Csa…
	GO:0008610	lipid biosynthetic process	88	0.00011588			Csa7G414500,Csa7G211090,Csa3G717870,Csa1G084300,Csa3G778290,Csa2G287110,Csa2G296070,Csa3G077710,Csa5G156140,Csa6G499740,Novel00210,Csa3G197950,Csa5G396020,Csa7G432010,Csa6G500600,Csa7G451340,Csa5G609800,Csa4G331590,Csa3G144140,Csa7G387170,Csa3G036480,Csa3G113390,Csa6G212890,Csa7G069710,Csa1G044880,Csa1G294020,Csa4G062920,Csa4G331090,Csa3G845460,Csa6G497060,Csa2G011460,Csa3G778270,Csa2G292800,Csa5…
	GO:0006787	porphyrin-containing compound catabolic process	11	0.00078307			Csa4G001910,Csa1G328400,Csa1G569240,Csa7G375730,Csa1G466560,Csa6G476630,Csa2G234530,Csa7G391240,Csa2G401430,Csa6G500570,Csa4G639160
	GO:0033015	tetrapyrrole catabolic process	11	0.00078307			Csa4G639160,Csa6G500570,Csa2G234530,Csa6G476630,Csa1G466560,Csa2G401430,Csa7G391240,Csa7G375730,Csa1G569240,Csa1G328400,Csa4G001910
	GO:0051187	cofactor catabolic process	11	0.00078307			Csa4G001910,Csa1G569240,Csa1G328400,Csa7G375730,Csa7G391240,Csa2G401430,Csa6G476630,Csa1G466560,Csa2G234530,Csa6G500570,Csa4G639160
	GO:0015969	guanosine tetraphosphate metabolic process	4	0.00085615			Csa7G449460,Csa4G001960,Csa3G171210,Csa4G092450
	GO:0034035	purine ribonucleoside bisphosphate metabolic process	4	0.00085615			Csa7G449460,Csa4G001960,Csa3G171210,Csa4G092450
	GO:0009628	response to abiotic stimulus	12	0.00093516			Csa7G031720,Csa1G066520,Csa4G095570,Csa1G570140,Csa4G045040,Csa5G598100,Csa2G277660,Csa1G170000,Csa6G358710,Csa7G066280,Csa2G423630,Csa4G056750
	GO:0044255	cellular lipid metabolic process	93	0.00095868			Csa5G396020,Csa6G500600,Csa7G451340,Csa5G609800,Csa3G144140,Csa4G331590,Csa3G914060,Csa5G196570,Csa7G387170,Csa3G077710,Csa6G499740,Csa1G084300,Csa2G373470,Csa2G287110,Csa2G296070,Csa3G592690,Csa7G414500,Csa4G046660,Csa7G211090,Csa5G606530,Csa6G073490,Csa4G279810,Csa7G206930,Csa1G269880,Csa3G171200,Csa6G519640,Csa6G061230,Csa6G366270,Csa2G005370,Csa5G582240,Csa4G649640,Csa1G560790,Csa3G812760,Csa…
	GO:0055085	transmembrane transport	139	0.0011191			Csa5G606650,Csa4G652050,Csa2G348880,Csa1G024900,Csa7G253820,Csa3G732520,Csa3G912900,Csa3G901080,Csa1G533480,Csa3G760510,Csa3G881660,Csa2G292190,Csa4G075200,Csa3G760520,Csa4G291890,Csa1G043160,Csa1G007860,Csa6G493830,Csa1G696460,Csa3G183910,Csa1G008470,Csa4G095570,Csa3G119340,Csa3G183950,Csa3G221730,Csa3G881590,Csa1G448920,Csa1G023580,Csa2G372740,Csa5G495960,Csa1G062380,Csa6G502020,Csa6G425690,Csa…
	GO:0034637	cellular carbohydrate biosynthetic process	53	0.0011859			Csa4G053250,Csa4G331090,Csa1G007860,Csa6G151810,Csa3G888530,Csa6G212890,Csa2G416250,Csa3G113390,Csa2G433910,Csa1G470420,CsaUNG009910,Csa6G517390,Csa4G053780,Csa2G383350,Csa2G009490,Csa2G011460,Csa7G004050,Csa2G302250,Csa4G002510,Csa4G082320,Csa6G001220,Csa2G292800,Csa3G141880,Csa1G560790,Csa5G582240,Csa2G002550,Csa2G416200,Csa1G269880,Csa6G061230,Csa2G034660,Csa6G519640,Csa7G354520,Csa3G171200,Cs…
	GO:0006694	steroid biosynthetic process	22	0.0014083			Novel00210,Csa3G197950,Csa5G156140,Csa4G052620,Csa7G432010,Csa4G664500,Csa1G044880,Csa3G778280,Csa7G414500,Csa3G113390,Csa3G717870,Csa5G171720,Csa6G151810,Csa3G778290,Csa3G778270,Csa2G011460,Csa3G610790,Csa6G497060,Csa2G441240,Csa2G383350,Csa6G522790,Csa6G127390
	GO:0006633	fatty acid biosynthetic process	17	0.0015339			Csa5G152820,Csa2G287110,Csa3G036480,Csa6G079750,Csa1G294020,Csa1G269880,Csa5G396020,Csa5G609800,Csa3G144140,Csa2G005370,Csa4G649640,Csa1G051630,Csa3G183920,Csa3G077710,Csa1G397120,Csa1G527880,Csa6G302180
	GO:0046149	pigment catabolic process	10	0.0018169			Csa7G391240,Csa2G401430,Csa1G466560,Csa6G476630,Csa2G234530,Csa4G639160,Csa6G500570,Csa4G001910,Csa1G569240,Csa7G375730
	GO:0072330	monocarboxylic acid biosynthetic process	18	0.0018285			Csa2G287110,Csa5G152820,Csa1G294020,Csa6G079750,Csa3G036480,Csa1G051630,Csa4G649640,Csa2G005370,Csa3G144140,Csa5G609800,Csa1G269880,Csa5G396020,Csa6G302180,Csa1G397120,Csa1G527880,Csa3G077710,Csa2G034530,Csa3G183920
	GO:0008202	steroid metabolic process	23	0.002556			Csa4G052620,Csa7G432010,Csa6G495730,Csa4G664500,Csa3G197950,Novel00210,Csa5G156140,Csa3G778290,Csa3G778270,Csa2G011460,Csa3G610790,Csa6G497060,Csa2G441240,Csa2G383350,Csa6G522790,Csa6G127390,Csa1G044880,Csa7G414500,Csa3G778280,Csa3G113390,Csa3G717870,Csa5G171720,Csa6G151810
	GO:0016051	carbohydrate biosynthetic process	59	0.0030473			Csa6G500600,Csa4G052620,Csa1G678040,Csa4G331590,Csa3G874390,Csa4G064100,Csa7G387170,Csa6G520240,Csa6G500540,Csa3G175690,Csa1G269870,Csa2G378580,Csa6G499740,Csa5G156140,Csa4G269780,Csa4G028470,Csa3G033800,Csa6G127390,Csa5G615240,Csa5G002570,Csa5G002030,Novel00096,Csa2G416200,Csa1G269880,Csa6G061230,Csa2G034660,Csa6G519640,Csa3G171200,Csa7G354520,Csa7G432360,Csa5G582240,Csa6G520340,Csa2G002550,Csa1…
	GO:0044262	cellular carbohydrate metabolic process	59	0.0037164			Csa6G500540,Csa3G175690,Csa6G520240,Csa6G499740,Csa5G156140,Csa2G378580,Csa4G052620,Csa6G500600,Csa4G001950,Csa7G387170,Csa4G064100,Csa4G331590,Csa3G874390,Csa1G678040,Csa5G002030,Csa5G002570,Csa1G422470,Csa5G615240,Csa4G269780,Csa4G028470,Csa6G127390,Csa3G033800,Csa1G560790,Csa3G141880,Csa5G149880,Csa7G354520,Csa2G121970,Csa6G519640,Csa6G362950,Csa3G171200,Csa6G061230,Csa2G034660,Csa1G269880,Csa…
	GO:0005984	disaccharide metabolic process	9	0.0049526			Csa5G149880,Csa2G121970,Csa4G028470,Csa4G001950,Csa3G033800,Csa1G597800,Csa3G175690,Csa6G500540,Csa6G520240
	GO:0009314	response to radiation	10	0.0049995			Csa2G277660,Csa1G170000,Csa1G066520,Csa7G031720,Csa1G570140,Csa5G598100,Csa4G095570,Csa4G056750,Csa2G423630,Csa7G066280
	GO:0009416	response to light stimulus	10	0.0049995			Csa2G423630,Csa7G066280,Csa4G056750,Csa1G570140,Csa5G598100,Csa4G095570,Csa1G066520,Csa7G031720,Csa1G170000,Csa2G277660
	GO:0033692	cellular polysaccharide biosynthetic process	47	0.0050897			Csa5G582240,Csa2G002550,Csa1G269880,Csa2G416200,Csa7G354520,Csa3G171200,Csa6G519640,Csa2G034660,Csa6G061230,Csa3G141880,Csa1G560790,Csa6G517390,CsaUNG009910,Csa4G053780,Csa2G009490,Csa2G383350,Csa7G004050,Csa2G011460,Csa4G002510,Csa4G082320,Csa6G001220,Csa2G292800,Csa2G302250,Csa6G151810,Csa4G331090,Csa1G007860,Csa4G053250,Csa3G888530,Csa2G433910,Csa3G113390,Csa2G416250,Csa6G212890,Csa1G470420,Cs…
	GO:0015996	chlorophyll catabolic process	9	0.0052004			Csa2G234530,Csa6G476630,Csa1G466560,Csa2G401430,Csa7G391240,Csa4G639160,Csa1G569240,Csa4G001910,Csa7G375730
	GO:0009311	oligosaccharide metabolic process	15	0.0064			Csa4G001950,Csa3G033800,Csa1G597800,Csa5G149880,Csa2G121970,Csa4G028470,Csa7G076680,Csa2G378580,Csa3G888530,Novel00046,Csa1G269870,Csa3G175690,Csa6G500540,Csa1G560790,Csa6G520240
	GO:0033865	nucleoside bisphosphate metabolic process	7	0.0065691			Csa6G487590,Csa2G011510,Csa4G092450,Csa4G001960,Csa3G171210,Csa7G449460,Csa7G029390
	GO:0033875	ribonucleoside bisphosphate metabolic process	7	0.0065691			Csa4G092450,Csa2G011510,Csa6G487590,Csa7G029390,Csa4G001960,Csa3G171210,Csa7G449460
	GO:0034032	purine nucleoside bisphosphate metabolic process	7	0.0065691			Csa6G487590,Csa2G011510,Csa4G092450,Csa7G449460,Csa4G001960,Csa3G171210,Csa7G029390
	GO:0007585	respiratory gaseous exchange	3	0.007825			Csa1G699560,Csa4G109010,Csa3G144730
	GO:0006857	oligopeptide transport	13	0.010306			Csa5G219390,Csa3G112250,Csa1G008540,Csa5G647280,Csa3G015860,Csa5G167020,Csa2G374640,Csa1G008530,Csa5G604170,Csa1G008560,Csa3G904070,Csa2G416080,Csa6G037500
	GO:0006935	chemotaxis	5	0.011179			CsaUNG006230,Csa1G222880,Csa1G039170,Csa7G048110,Csa6G417900
	GO:0000271	polysaccharide biosynthetic process	47	0.011439			Csa1G560790,Csa3G141880,Csa2G034660,Csa6G061230,Csa7G354520,Csa6G519640,Csa3G171200,Csa2G416200,Csa1G269880,Csa2G002550,Csa5G582240,Csa1G470420,Csa6G212890,Csa3G113390,Csa2G416250,Csa2G433910,Csa3G888530,Csa1G007860,Csa4G053250,Csa4G331090,Csa6G151810,Csa2G302250,Csa2G292800,Csa4G002510,Csa6G001220,Csa4G082320,Csa2G011460,Csa7G004050,Csa2G383350,Csa2G009490,CsaUNG009910,Csa6G517390,Csa4G053780,Cs…
	GO:0008653	lipopolysaccharide metabolic process	29	0.012893			Csa6G519640,Csa7G354520,Csa3G171200,Csa6G061230,Csa1G269880,Csa7G387170,Csa2G002550,Csa4G064100,Csa4G331590,Csa3G874390,Csa5G582240,Csa1G560790,Csa6G499740,Csa2G378580,Csa3G141880,Csa2G292800,Csa4G269780,Csa4G082320,Csa6G001220,Csa7G004050,Csa2G009490,Csa6G517390,CsaUNG009910,Csa5G002030,Csa1G470420,Csa6G212890,Csa3G888530,Csa4G331090,Csa1G007860
	GO:0009103	lipopolysaccharide biosynthetic process	29	0.012893			Csa1G269880,Csa6G061230,Csa6G519640,Csa7G354520,Csa3G171200,Csa5G582240,Csa3G874390,Csa4G331590,Csa4G064100,Csa2G002550,Csa7G387170,Csa1G560790,Csa3G141880,Csa2G378580,Csa6G499740,Csa7G004050,Csa4G269780,Csa2G292800,Csa6G001220,Csa4G082320,Csa6G517390,CsaUNG009910,Csa2G009490,Csa6G212890,Csa1G470420,Csa5G002030,Csa4G331090,Csa1G007860,Csa3G888530
	GO:0006563	L-serine metabolic process	4	0.0142			Csa4G377740,Csa2G145880,Csa6G509570,Csa3G769110
	GO:0046999	regulation of conjugation	2	0.0147			Csa1G515470,Csa6G057130
	GO:0042330	taxis	5	0.01586			CsaUNG006230,Csa1G222880,Csa1G039170,Csa6G417900,Csa7G048110
	GO:0005976	polysaccharide metabolic process	52	0.018471			Csa2G009490,Csa2G383350,Csa4G053780,CsaUNG009910,Csa6G517390,Csa6G001220,Csa4G002510,Csa4G082320,Csa2G292800,Csa2G302250,Csa7G004050,Csa2G011460,Csa3G888530,Csa6G151810,Csa4G331090,Csa4G053250,Csa1G007860,Csa1G470420,Csa3G113390,Csa2G433910,Csa2G416250,Csa6G212890,Csa2G002550,Csa5G582240,Csa6G519640,Csa3G171200,Csa7G354520,Csa2G034660,Csa6G061230,Csa1G269880,Csa2G416200,Csa4G554680,Csa6G072990,Cs…
	GO:0015833	peptide transport	13	0.020357			Csa1G008530,Csa1G008560,Csa5G604170,Csa6G037500,Csa2G416080,Csa3G904070,Csa5G219390,Csa3G112250,Csa1G008540,Csa2G374640,Csa5G167020,Csa3G015860,Csa5G647280
	GO:0044264	cellular polysaccharide metabolic process	48	0.020616			Csa1G678040,Csa3G874390,Csa4G331590,Csa4G064100,Csa7G387170,Csa4G052620,Csa2G378580,Csa5G156140,Csa6G499740,Csa6G127390,Csa4G269780,Csa5G615240,Csa1G422470,Csa5G002570,Csa5G002030,Csa5G582240,Csa2G002550,Csa2G416200,Csa1G269880,Csa6G061230,Csa2G034660,Csa3G171200,Csa7G354520,Csa6G519640,Csa3G141880,Csa1G560790,Csa6G517390,CsaUNG009910,Csa4G053780,Csa2G383350,Csa2G009490,Csa2G011460,Csa7G004050,Cs…
	GO:0000003	reproduction	38	0.022903			Csa2G234530,Csa1G070620,Csa1G071260,Csa6G502020,Csa1G278500,Csa3G850630,Csa3G415100,Csa6G108570,Csa2G006830,Csa3G750890,Csa6G008680,Csa7G447000,Csa6G121970,Csa6G449240,Csa3G611910,Csa5G072680,Csa5G610350,Csa3G099570,Csa5G157380,Csa6G076720,Csa1G071280,Csa3G146480,Csa1G605730,Csa3G099580,Csa6G014460,Csa6G128560,Csa6G006700,Csa4G005520,Csa3G361150,Csa3G736740,Csa1G008470,Csa5G604920,Csa5G604260,Nov…
	GO:0006631	fatty acid metabolic process	24	0.023626			Csa5G609800,Csa2G372750,Csa5G396020,Csa1G269880,Csa4G649640,Csa1G051630,Csa4G064030,Csa3G144140,Csa2G005370,Csa3G874320,Csa3G183920,Csa6G302180,Csa1G527880,Csa1G397120,Csa3G077710,Csa5G152820,Csa4G218350,Csa6G497350,Csa2G287110,Csa7G069710,Csa3G036480,Csa7G414500,Csa6G079750,Csa1G294020
	GO:0005991	trehalose metabolic process	6	0.025049			Csa6G520240,Csa3G175690,Csa5G149880,Csa6G500540,Csa4G028470,Csa3G033800
	GO:0032787	monocarboxylic acid metabolic process	26	0.026246			Csa3G036480,Csa7G414500,Csa3G120490,Csa7G069710,Csa1G294020,Csa6G079750,Csa4G218350,Csa5G152820,Csa2G287110,Csa6G497350,Csa3G183920,Csa3G874320,Csa2G034530,Csa3G077710,Csa1G527880,Csa1G397120,Csa6G302180,Csa5G396020,Csa1G269880,Csa2G372750,Csa5G609800,Csa3G144140,Csa2G005370,Csa4G649640,Csa4G064030,Csa1G051630
	GO:0042886	amide transport	13	0.033252			Csa1G008530,Csa1G008560,Csa5G604170,Csa2G416080,Csa6G037500,Csa3G904070,Csa5G219390,Csa3G112250,Csa1G008540,Csa3G015860,Csa5G167020,Csa2G374640,Csa5G647280
	GO:0044723	single-organism carbohydrate metabolic process	88	0.033398			CsaUNG009910,Csa3G165100,Csa4G053780,Csa6G517390,Csa2G009490,Csa2G383350,Csa1G597800,Csa5G604260,Csa6G136020,Csa2G011460,Csa2G292800,Csa4G082320,Csa7G076680,Csa4G331090,Csa4G053250,Csa4G443140,Csa3G113390,Csa6G212890,Csa5G582240,Csa1G269880,Csa2G416200,Csa5G149880,Csa6G519640,Csa3G171200,Csa6G366270,Csa6G061230,Novel00046,Csa1G181330,Csa1G560790,Csa7G072720,Csa3G592690,Csa4G028470,Csa5G606530,Csa…
	GO:0006535	cysteine biosynthetic process from serine	2	0.036698			Csa3G769110,Csa6G509570
	GO:0019344	cysteine biosynthetic process	2	0.036698			Csa3G769110,Csa6G509570
	GO:0005977	glycogen metabolic process	3	0.038812			Csa1G678040,Csa5G615240,Csa2G034660
	GO:0005978	glycogen biosynthetic process	3	0.038812			Csa2G034660,Csa5G615240,Csa1G678040
	GO:0006112	energy reserve metabolic process	3	0.038812			Csa1G678040,Csa2G034660,Csa5G615240
	GO:0009856	pollination	9	0.042437			Csa1G605730,Csa3G099580,Csa3G750890,Csa1G070620,Csa3G361150,Csa1G071260,Csa3G099570,Csa3G850630,Csa1G071280
	GO:0009875	pollen-pistil interaction	9	0.042437			Csa3G099580,Csa1G605730,Csa3G750890,Csa3G099570,Csa1G070620,Csa3G361150,Csa1G071260,Csa3G850630,Csa1G071280
	GO:0048544	recognition of pollen	9	0.042437			Csa1G605730,Csa3G099580,Csa3G750890,Csa1G070620,Csa3G361150,Csa1G071260,Csa3G099570,Csa3G850630,Csa1G071280
	GO:0005992	trehalose biosynthetic process	5	0.043515			Csa3G033800,Csa6G500540,Csa4G028470,Csa3G175690,Csa6G520240
	GO:0042221	response to chemical stimulus	23	0.044711			Csa1G024890,Csa1G039170,Csa7G043680,Csa7G329330,Csa4G631610,Csa3G402970,Csa4G045040,Csa7G043640,Csa3G731790,Csa7G238940,Csa1G044870,Csa1G000580,CsaUNG006230,Csa1G574980,Csa6G358710,Csa3G015870,Csa1G222880,Csa2G049930,Csa6G417900,Csa7G048110,Csa7G044190,Csa1G024900,Csa4G291900
	GO:0022414	reproductive process	19	0.045023			Csa1G070620,Csa5G610350,Csa1G071260,Csa3G099570,Csa5G157380,Csa3G850630,Csa1G071280,Csa3G146480,Csa1G605730,Csa6G108570,Csa3G099580,Csa6G014460,Csa2G006830,Csa6G006700,Csa3G750890,Csa6G008680,Csa3G361150,Csa6G121970,Novel00009
	GO:0009312	oligosaccharide biosynthetic process	11	0.046733			Novel00046,Csa1G269870,Csa3G888530,Csa2G378580,Csa1G560790,Csa6G520240,Csa3G175690,Csa6G500540,Csa3G033800,Csa4G028470,Csa7G076680
	GO:0009244	lipopolysaccharide core region biosynthetic process	3	0.046783			Csa2G378580,Csa3G888530,Csa1G560790
	GO:0046401	lipopolysaccharide core region metabolic process	3	0.046783			Csa2G378580,Csa3G888530,Csa1G560790
	GO:0022900	electron transport chain	19	0.048309			Csa3G610790,Csa4G218350,Csa4G646070,Csa1G525310,Csa3G165100,Csa1G263990,Csa5G152170,Csa3G914000,Csa3G603580,Csa4G165920,Csa7G368150,Csa1G525270,Csa6G111360,Csa3G114430,Csa7G451340,Csa3G820520,Csa3G741840,Csa3G184580,Csa3G821590
	GO:0009415	response to water stimulus	2	0.048722			Csa4G045040,Csa6G358710
	GO:1901700	response to oxygen-containing compound	2	0.048722			Csa4G045040,Csa6G358710
	GO:0006855	drug transmembrane transport	10	0.049165			Csa7G043640,Csa7G044190,Csa1G044870,Csa4G291900,Csa1G024900,Csa1G024890,Csa7G043680,Csa4G631610,Csa1G574980,Csa2G049930
	GO:0015893	drug transport	10	0.049165			Csa1G024890,Csa1G574980,Csa4G631610,Csa7G043680,Csa2G049930,Csa7G044190,Csa7G043640,Csa1G044870,Csa4G291900,Csa1G024900
	Molecular Function
	GO:0005506	iron ion binding	67	1.1718e-08			Csa5G593440,Novel00057,Csa6G108440,Csa3G853140,Csa6G492250,Csa3G611910,Csa3G903550,Csa7G073680,Novel00010,Csa1G004040,Csa3G903510,Csa1G527880,Csa3G852560,Csa3G852600,Csa2G404890,Csa2G357280,Csa6G501350,Csa3G852610,Novel00056,Csa6G079750,Csa6G501300,Csa2G437050,Csa4G443120,Csa3G852590,Csa6G133710,Csa3G698490,Csa3G183920,Csa1G574250,Csa2G287110,Csa2G070210,Csa6G522820,Csa5G076690,Csa6G088170,Csa5G1…
	GO:0016705	oxidoreductase activity, acting on paired donors, with incorporation or reduction of molecular oxygen	81	2.5609e-06			Csa2G277050,Csa6G108440,Csa5G593440,Csa1G212830,Novel00057,Csa3G135750,Csa7G073680,Csa3G903550,Csa6G492250,Csa3G853140,Csa3G611910,Csa3G603580,Csa3G903510,Csa1G004040,Novel00010,Csa1G263970,Csa4G064030,Csa6G109730,Csa2G375750,Csa3G912970,Csa6G505850,Csa3G852600,Csa3G852610,Csa6G501350,Csa2G357280,Csa4G218350,Csa3G852560,Csa7G434970,Novel00056,Csa2G057070,Csa5G627090,Csa3G852590,Csa6G520480,Csa6G5…
	GO:0009055	electron carrier activity	78	9.6738e-06			Csa4G376150,Csa6G518190,Csa1G574240,Csa6G343690,Csa5G179760,Csa3G184580,Csa1G163160,Csa1G186640,Csa7G198310,Csa2G435520,Csa6G004550,Csa3G903540,Csa1G528600,Csa5G523190,Csa3G271920,Csa5G583370,Csa3G903530,Csa3G152080,Csa3G874380,Csa5G157320,Csa6G501340,Csa6G501360,Csa2G379280,Novel00387,Csa3G651800,Csa3G852580,Csa3G222790,Csa3G853160,Csa5G606840,Csa5G167140,Csa6G504590,Csa3G152090,Csa5G153010,Csa3…
	GO:0016491	oxidoreductase activity	249	2.4999e-05			Csa1G264530,Csa2G350250,Csa2G009470,Csa4G343590,Csa6G454310,Csa3G113390,Csa5G583370,Csa2G059820,Csa4G647490,Csa1G294020,Csa4G062920,Csa5G152820,Csa3G778270,Csa6G501360,Novel00009,Csa3G874380,Csa3G152080,Csa1G126040,Csa3G043970,Csa5G179760,Csa6G012820,Csa6G516740,Csa6G343690,Csa6G510990,Csa4G296280,Csa5G215130,Csa6G518190,Csa1G574240,Csa5G457740,Csa1G231530,Csa4G376150,Csa6G004550,Csa7G198310,Csa3…
	GO:0016746	transferase activity, transferring acyl groups	53	0.00020592			Csa1G001520,Csa3G121640,Csa6G509570,Csa6G425170,Csa3G892170,Csa5G651640,Csa5G640000,Csa6G495730,Csa4G308490,Csa3G144140,Csa4G016490,Csa6G004540,Csa7G238940,Csa7G051350,Csa4G641000,Csa4G640960,Csa5G387970,Csa3G124860,Csa2G147920,Csa4G640970,Csa7G051330,Csa2G000660,Csa4G639960,Csa6G490060,Csa4G269770,Csa3G630250,Csa6G302180,Csa3G077660,Csa5G182690,Novel00157,Csa6G128560,Csa3G769110,Csa4G649640,Csa6…
	GO:0020037	heme binding	61	0.00021328			Csa3G698490,Csa4G658590,Csa1G574240,Csa6G133710,Csa4G376150,Csa5G621920,Csa5G608020,Csa1G528600,Csa6G004550,Csa3G903540,Csa3G852590,Csa7G198310,Csa2G435520,Csa6G501300,Csa2G437050,Csa5G583370,Csa6G490230,Csa3G271920,Csa3G207890,Csa6G504560,Novel00056,Csa3G651800,Csa3G852600,Csa3G852610,Csa2G357280,Novel00009,Csa6G501350,Csa6G501360,Csa5G157320,Csa6G501340,Csa3G852560,Csa3G903530,Csa4G026850,Csa5G…
	GO:0046906	tetrapyrrole binding	61	0.00058026			Csa3G271920,Csa6G490230,Csa5G583370,Csa6G504560,Novel00056,Csa3G207890,Csa3G852600,Csa3G651800,Csa2G357280,Novel00009,Csa6G501350,Csa6G501360,Csa3G852610,Csa3G852560,Csa6G501340,Csa5G157320,Csa3G903530,Csa4G026850,Csa3G698490,Csa1G574240,Csa4G658590,Csa4G376150,Csa6G133710,Csa5G621920,Csa5G608020,Csa6G004550,Csa3G903540,Csa3G852590,Csa1G528600,Csa2G435520,Csa6G501300,Csa7G198310,Csa2G437050,Csa5G…
	GO:0003854	3-beta-hydroxy-delta5-steroid dehydrogenase activity	22	0.00066283			Csa5G156140,Csa3G197950,Novel00210,Csa4G664500,Csa4G052620,Csa7G432010,Csa6G151810,Csa5G171720,Csa3G717870,Csa3G113390,Csa7G414500,Csa3G778280,Csa1G044880,Csa6G127390,Csa6G522790,Csa2G383350,Csa6G497060,Csa2G441240,Csa3G610790,Csa2G011460,Csa3G778270,Csa3G778290
	GO:0016229	steroid dehydrogenase activity	22	0.00066283			Csa6G151810,Csa5G171720,Csa3G717870,Csa3G113390,Csa7G414500,Csa3G778280,Csa1G044880,Csa6G127390,Csa6G522790,Csa2G383350,Csa2G441240,Csa6G497060,Csa3G610790,Csa2G011460,Csa3G778270,Csa3G778290,Csa5G156140,Novel00210,Csa3G197950,Csa4G664500,Csa7G432010,Csa4G052620
	GO:0033764	steroid dehydrogenase activity, acting on the CH-OH group of donors, NAD or NADP as acceptor	22	0.00066283			Csa5G156140,Csa3G197950,Novel00210,Csa4G664500,Csa4G052620,Csa7G432010,Csa3G717870,Csa6G151810,Csa5G171720,Csa1G044880,Csa3G113390,Csa3G778280,Csa7G414500,Csa6G522790,Csa6G127390,Csa2G383350,Csa3G778270,Csa3G778290,Csa6G497060,Csa2G441240,Csa3G610790,Csa2G011460
	GO:0003913	DNA photolyase activity	5	0.00076098			Csa3G881660,Csa5G158490,Csa5G171170,Csa3G889670,Csa7G433310
	GO:0008236	serine-type peptidase activity	50	0.0008343			Csa3G150090,Csa5G606770,Csa3G270270,Csa6G139790,Csa5G524830,Csa5G644590,Csa4G571740,Csa3G207950,Csa6G490110,Csa5G576750,Csa5G582240,Csa2G401430,Csa1G043010,Csa6G493920,Csa6G476630,Csa6G361390,Csa3G178520,Csa7G272110,Csa1G002830,Csa3G142930,Csa2G373470,Csa2G287110,Csa1G466560,Csa6G490060,Csa3G348940,Csa4G641000,Csa6G401370,Csa3G539670,Csa4G046660,Csa6G081460,Csa1G046110,Csa4G047950,Csa4G026270,Csa…
	GO:0017171	serine hydrolase activity	50	0.0008343			Csa3G207950,Csa6G490110,Csa5G576750,Csa4G571740,Csa3G270270,Csa6G139790,Csa5G644590,Csa5G524830,Csa3G150090,Csa5G606770,Csa1G002830,Csa3G178520,Csa7G272110,Csa6G361390,Csa5G582240,Csa2G401430,Csa1G043010,Csa6G493920,Csa6G476630,Csa5G489320,Csa3G873800,Csa4G641000,Csa4G046660,Csa6G401370,Csa3G539670,Csa1G046110,Csa6G081460,Csa4G047950,Csa4G026270,Csa6G490060,Csa3G348940,Csa3G142930,Csa2G287110,Csa…
	GO:0016788	hydrolase activity, acting on ester bonds	118	0.0031993			Csa6G449240,Csa3G736780,Csa6G409360,Csa6G490060,Csa7G391240,Csa2G215510,Csa5G077750,Csa3G075990,Csa1G466560,Csa6G490940,Csa5G172850,Csa4G001960,Csa6G434400,Csa2G167190,Csa6G040560,Csa1G072450,Csa6G492250,Csa7G031580,Csa2G000700,Csa2G012150,Csa3G415100,Csa3G903510,Csa4G651830,Csa6G095910,Csa1G051630,Csa5G365670,Csa6G113500,Csa5G350590,Csa3G166360,Csa4G496760,Csa6G417900,Csa1G397120,Csa4G639870,Csa…
	GO:0016747	transferase activity, transferring acyl groups other than amino-acyl groups	38	0.0038807			Csa4G016490,Csa5G640000,Csa6G495730,Csa3G144140,Csa4G308490,Csa6G509570,Csa3G892170,Csa3G121640,Csa6G490060,Csa4G639960,Csa4G640960,Csa5G387970,Csa2G147920,Csa4G640970,Csa7G051330,Csa7G051350,Csa4G641000,Csa7G073550,Csa6G429100,Csa6G088700,Csa3G732470,Csa6G014730,Csa4G649640,Novel00157,Csa6G128560,Csa3G769110,Csa6G302180,Csa3G710850,Csa5G639480,Csa2G011500,Csa7G051340,Csa6G490110,Csa1G001360,Csa1…
	GO:0047746	chlorophyllase activity	9	0.0052004			Csa4G639160,Csa2G401430,Csa7G391240,Csa2G234530,Csa1G466560,Csa6G476630,Csa7G375730,Csa1G569240,Csa4G001910
	GO:0003968	RNA-directed RNA polymerase activity	17	0.0086297			Csa6G000140,Csa3G066750,Csa5G577960,Csa2G351650,Csa2G033260,Csa7G073720,Csa7G272110,Csa4G006510,Csa1G014310,Csa4G646260,Csa5G604260,Csa4G641000,Csa2G222020,Csa1G294620,Csa5G489320,Csa7G051330,Csa5G410720
	GO:0016614	oxidoreductase activity, acting on CH-OH group of donors	49	0.0086406			Csa3G778290,Csa3G610790,Csa5G622460,Csa6G127390,Csa6G497350,Csa7G447000,Csa3G778280,Csa7G414500,Csa5G002570,Csa7G322060,Csa1G050250,Csa3G784380,Csa3G717870,Csa3G603580,Csa5G146280,Csa7G451340,Csa3G823640,Csa4G052620,Csa7G432010,Csa4G064030,Csa3G199580,Csa3G874320,Novel00210,Csa3G197950,Csa1G031730,Csa5G156140,Csa3G778270,Csa4G218350,Csa2G011460,Csa2G441240,Csa6G497060,Csa2G383350,Csa6G522790,Csa7…
	GO:0016616	oxidoreductase activity, acting on the CH-OH group of donors, NAD or NADP as acceptor	46	0.0086607			Csa4G343590,Csa1G044880,Csa7G069710,Csa3G113390,Csa4G443140,Csa4G647490,Csa5G171720,Csa6G151810,Csa3G778270,Csa4G218350,Csa2G011460,Csa6G497060,Csa2G441240,Csa2G383350,Csa6G522790,Csa7G029390,Csa7G051370,Csa5G457740,Csa2G372750,Novel00625,Csa4G025140,Csa4G664500,Csa3G778280,Csa7G414500,Csa5G002570,Csa7G322060,Csa3G717870,Csa1G050250,Csa3G603580,Csa3G778290,Csa3G610790,Csa6G127390,Csa6G497350,Csa5…
	GO:0004806	triglyceride lipase activity	15	0.010449			Csa3G914060,Csa5G077750,Csa2G373470,Csa6G490940,Csa6G014730,Csa4G639870,Csa6G490060,Csa6G314110,Csa5G077740,Csa6G073490,Csa4G496760,Csa3G651700,Csa6G490110,Csa1G002830,Csa4G046820
	GO:0008746	NAD(P)+ transhydrogenase activity	2	0.01196			Csa6G445140,Csa4G132680
	GO:0008750	NAD(P)+ transhydrogenase (AB-specific) activity	2	0.01196			Csa4G132680,Csa6G445140
	GO:0016652	oxidoreductase activity, acting on NAD(P)H, NAD(P) as acceptor	2	0.01196			Csa6G445140,Csa4G132680
	GO:0008984	protein-glutamate methylesterase activity	2	0.013664			Csa6G417900,CsaUNG006230
	GO:0051723	protein methylesterase activity	2	0.013664			Csa6G417900,CsaUNG006230
	GO:0031072	heat shock protein binding	20	0.016926			Csa5G589380,Csa3G843760,Csa6G399770,Csa3G855300,Csa3G710790,Csa7G405850,Csa2G408950,Csa3G859680,Csa2G376850,Csa5G168750,Csa3G872080,Csa4G003100,Csa3G252490,Csa2G058620,Csa1G642540,Csa5G604140,Csa3G129700,Csa1G042670,Csa2G264570,Csa6G518110
	GO:0016298	lipase activity	17	0.018141			Csa1G002830,Csa4G046820,Csa6G011650,Csa4G496760,Csa5G077740,Csa6G014730,Csa6G314110,Csa3G914060,Csa6G490110,Csa3G651700,Csa6G073490,Csa2G264560,Csa4G639870,Csa6G490060,Csa5G077750,Csa2G373470,Csa6G490940
	GO:0008374	O-acyltransferase activity	10	0.020052			Csa7G051350,Csa6G490110,Csa6G509570,Csa7G051330,Csa3G769110,Csa5G640000,Csa7G051340,Csa7G073550,Csa6G490060,Csa6G014730
	GO:0004725	protein tyrosine phosphatase activity	7	0.020401			Csa2G036640,Csa3G019350,Csa2G251460,Csa3G824810,Csa6G421700,Csa2G000700,Csa6G237610
	GO:0004252	serine-type endopeptidase activity	27	0.024704			Csa5G489320,Csa3G873800,Csa4G641000,Csa6G401370,Csa1G046110,Csa6G081460,Csa4G047950,Csa5G524830,Csa3G348940,Csa3G142930,Csa3G150090,Csa5G606770,Csa2G287110,Csa3G180410,Csa6G509710,Csa3G178520,Csa1G072490,Csa2G354860,Csa1G014310,Csa7G272110,Csa3G066750,Csa2G033260,Csa5G155500,Csa5G582240,Csa6G000140,Csa6G493920,Csa4G094530
	GO:0016790	thiolester hydrolase activity	9	0.02545			Csa3G271920,Csa4G095590,Csa3G019340,Csa1G397120,Csa5G609800,Csa4G651830,Csa3G782780,Csa1G051630,Csa2G005370
	GO:0050662	coenzyme binding	64	0.026508			Csa5G184270,Csa2G441240,Csa4G218350,Csa5G603910,Csa6G445140,Csa6G151810,Csa5G171720,Csa2G057070,Novel00625,Csa2G372750,Csa4G664500,Csa5G141100,Csa7G414490,Csa7G291710,Csa4G132680,Csa5G603950,Csa1G423150,Csa3G610790,Csa2G277050,Csa7G447000,Csa6G127390,Csa3G603580,Novel00534,Csa3G784380,Csa4G052620,Csa3G823640,Csa6G148350,Csa4G064030,Csa5G524740,Csa3G912970,Csa2G375750,Csa6G497060,Csa2G011460,Csa3G…
	GO:0046914	transition metal ion binding	208	0.027545			Csa6G108440,Csa7G073490,Csa1G009790,Csa6G497350,Csa2G006870,Csa3G903550,Csa3G129520,Csa6G517950,Csa6G492250,Csa7G031580,Csa2G383330,Csa1G004040,Csa6G137580,Csa7G060170,Csa6G148350,Csa6G148300,Novel00478,Csa7G044810,Csa2G057080,Csa1G072490,Csa6G013340,Csa3G852610,Csa6G028940,Csa3G848170,Csa3G180250,Csa1G586750,Csa3G852560,Csa4G291370,Csa3G829160,Csa6G302160,Csa5G630780,Csa3G852590,Csa3G883010,Csa5…
	GO:0042578	phosphoric ester hydrolase activity	32	0.028345			Csa3G734170,Csa3G836480,Csa2G022270,Csa5G198220,Csa1G523630,Csa6G151640,Csa4G092450,Csa3G119240,Csa4G645260,Csa3G824810,Csa7G448640,Csa6G421700,Csa5G167080,Csa3G550680,Csa3G008920,Csa7G307400,Csa2G251460,Csa2G036640,Csa2G000700,Csa3G359120,Csa7G449460,Csa6G011650,Csa2G324450,Csa3G019350,Csa6G042490,Csa4G269770,Csa6G237610,Csa5G172850,Csa4G001960,Csa6G434400,Csa2G264560,Csa7G396440
	GO:0015297	antiporter activity	17	0.028882			Csa4G050280,Csa1G044870,Csa7G067510,Csa7G043640,Csa3G182780,Csa4G631610,Csa7G043680,Csa1G024890,Csa1G024900,Csa4G291900,Csa4G294410,Csa1G533480,Csa3G760510,Csa7G044190,Csa3G760520,Csa2G049930,Csa1G574980
	GO:0008474	palmitoyl-(protein) hydrolase activity	2	0.028924			Csa3G019340,Csa3G271920
	GO:0003824	catalytic activity	927	0.031517			Csa1G042640,Csa4G167980,Novel00534,Csa3G740270,Csa3G611910,Csa4G664300,Csa7G239010,Csa5G033470,Csa3G853140,Csa4G631610,Csa1G042600,Novel00057,Novel00560,Csa1G212830,Csa5G593440,Csa2G369800,Csa5G612860,Csa6G429120,Csa1G678040,Csa6G502020,Csa1G062380,Csa2G228370,Csa3G872070,Csa5G171720,Csa1G007860,Csa5G612900,Csa4G013040,Csa2G057070,Csa2G169190,Csa6G151110,Csa1G638510,Csa3G710850,Csa4G026850,Csa7G3…
	GO:0016903	oxidoreductase activity, acting on the aldehyde or oxo group of donors	13	0.035217			Csa6G497060,Csa2G372750,Csa3G252490,Csa3G126240,Csa6G522790,Csa3G874380,Csa5G512860,Csa3G133990,Csa4G664300,Csa6G151810,Novel00210,Csa1G050250,Csa5G603950
	GO:0009001	serine O-acetyltransferase activity	2	0.036698			Csa3G769110,Csa6G509570
	GO:0016412	serine O-acyltransferase activity	2	0.036698			Csa6G509570,Csa3G769110
	GO:0004144	diacylglycerol O-acyltransferase activity	4	0.036987			Csa7G051340,Csa7G051350,Csa7G051330,Csa7G073550
	GO:0016411	acylglycerol O-acyltransferase activity	4	0.036987			Csa7G051330,Csa7G073550,Csa7G051340,Csa7G051350
	GO:0004483	mRNA (nucleoside-2'-O-)-methyltransferase activity	2	0.037907			Csa2G033260,Csa6G000140
	GO:0004506	squalene monooxygenase activity	3	0.038398			Csa2G277050,Csa7G069710,Csa3G912970
	GO:0004135	amylo-alpha-1,6-glucosidase activity	3	0.038812			Csa2G034660,Csa5G615240,Csa1G678040
	GO:0001071	nucleic acid binding transcription factor activity	90	0.040568			Csa3G019400,Csa3G822260,Csa3G073900,Csa2G287110,Csa6G055940,Csa2G228420,Csa6G012810,Csa6G502710,Csa6G327430,Csa6G017030,Csa4G036580,Csa1G587970,Csa7G428290,Csa6G487770,Csa2G249860,Csa7G431330,Csa4G159320,Csa5G604260,Csa5G637800,Csa2G007970,Csa3G776900,Csa6G439960,Csa2G403160,Csa5G604920,Csa6G185330,Csa2G431090,Csa2G356600,Csa6G490870,Csa3G168410,Csa3G354500,Csa2G334510,Csa3G044520,Csa5G139900,Csa…
	GO:0003700	sequence-specific DNA binding transcription factor activity	90	0.040568			Csa4G159320,Csa7G431330,Csa2G249860,Csa6G487770,Csa7G428290,Csa1G587970,Csa4G036580,Csa6G017030,Csa6G327430,Csa6G502710,Csa6G012810,Csa2G228420,Csa6G055940,Csa2G287110,Csa3G073900,Csa3G019400,Csa3G822260,Csa3G119240,Csa3G852550,Csa7G073570,Csa3G019370,Csa2G357210,Csa6G076720,Csa1G045550,Csa7G430220,Csa4G647490,Csa3G008920,Csa6G491080,Csa5G139900,Csa3G044520,Csa2G334510,Csa3G354500,Csa3G168410,Csa…
	GO:0070011	peptidase activity, acting on L-amino acid peptides	86	0.04359			Csa5G582240,Csa2G401430,Csa1G043010,Csa4G653470,Csa2G099480,Csa4G554680,Csa4G006510,Csa2G351820,Csa1G002830,Csa3G150090,Csa6G139790,Csa7G073760,Csa3G812220,Csa7G239000,Csa6G490110,Csa3G207950,Csa5G576750,Csa7G387690,Csa4G094530,Csa5G155500,Csa5G514500,Csa6G509710,Csa2G354860,Csa3G681150,Csa2G368940,Csa1G014310,Csa5G179220,Csa5G160170,Csa3G142930,Csa2G373470,Csa2G287110,Csa4G646260,Csa7G073400,Csa…
	GO:0004529	exodeoxyribonuclease activity	5	0.047737			Csa1G039910,Csa3G415100,Csa6G409360,Csa6G113500,Csa4G652050
	GO:0008855	exodeoxyribonuclease VII activity	5	0.047737			Csa1G039910,Csa6G409360,Csa3G415100,Csa4G652050,Csa6G113500
	GO:0016895	exodeoxyribonuclease activity, producing 5'-phosphomonoesters	5	0.047737			Csa6G409360,Csa3G415100,Csa1G039910,Csa4G652050,Csa6G113500
	GO:0015238	drug transmembrane transporter activity	10	0.049165			Csa7G043640,Csa7G044190,Csa1G044870,Csa4G291900,Csa1G024900,Csa1G024890,Csa7G043680,Csa1G574980,Csa4G631610,Csa2G049930
	GO:0090484	drug transporter activity	10	0.049165			Csa1G044870,Csa1G024900,Csa4G291900,Csa7G043640,Csa7G044190,Csa2G049930,Csa1G024890,Csa7G043680,Csa4G631610,Csa1G574980
	Cellular Component
	GO:0016020	membrane	473	0.0205			Csa1G044820,Csa7G016600,Csa4G622870,Csa2G335550,Csa4G053250,Csa6G091910,Csa3G845460,Csa1G003540,Csa6G445120,Csa3G121600,Csa6G430140,Csa6G490110,Csa5G576750,Csa1G264530,Csa1G570140,Csa2G009490,Csa5G199270,Csa3G133920,Csa4G131140,Csa1G024890,Csa7G430150,Csa4G294410,Csa5G457740,Csa5G198770,Csa6G354370,Csa4G649640,Csa4G653470,Csa2G301450,Csa1G269880,Csa2G416200,Csa7G452300,Csa3G171200,Csa5G610380,Csa…
	GO:0009507	chloroplast	6	0.022784			Csa6G314140,Csa6G512870,Csa6G084580,Csa3G134880,Csa2G379140,Csa6G108600
	GO:0042720	mitochondrial inner membrane peptidase complex	2	0.032283			Csa3G904070,Csa7G031580
	GO:0009536	plastid	7	0.035765			Csa3G134880,Csa6G084580,Csa6G512870,Csa6G314140,Csa6G108600,Csa2G379140,Csa6G087790
	GO:0031227	intrinsic to endoplasmic reticulum membrane	15	0.043165			Csa1G423140,Csa4G131140,Csa6G490060,Csa6G014730,Csa3G883010,Csa2G373470,Csa3G914060,Csa5G576750,Csa6G490110,Csa1G476000,Csa4G496760,Csa3G812760,Csa6G073490,Csa4G046660,Csa3G889140
	Phy×Chr vs Con1 Up-regulated
	GO_accession	term description	no. of genes	Over_represented_pValue			Gene_names
	Biological process
	GO:0006793	phosphorus metabolic process	196	0.00030167			Csa2G011560,Csa6G445080,Csa7G017160,Csa4G082350,Csa1G571860,Csa6G185860,Csa5G429450,Csa3G840350,Csa2G138740,Csa2G356650,Csa5G517160,Csa4G663630,Csa6G007980,Csa3G731830,Csa4G572330,Csa6G516590,Csa3G837030,Csa6G513780,Csa4G012480,Csa5G139660,Csa6G502820,Csa5G609640,Csa6G426910,Csa6G497080,Csa4G307390,Csa1G042980,Csa4G062910,Csa1G064870,Csa1G042930,CsaUNG024980,Csa7G318950,Csa7G051390,Csa4G616760,Cs…
	GO:0006796	phosphate-containing compound metabolic process	196	0.00030167			Csa1G064870,Csa4G307390,Csa4G062910,Csa1G042980,Csa6G497080,Csa6G426910,Csa5G609640,Csa7G318950,Csa1G042930,CsaUNG024980,Csa1G701920,Csa6G490080,Csa4G616760,Csa7G051390,Csa1G613480,Csa3G732650,Csa6G490990,Csa3G840350,Csa2G138740,Csa6G185860,Csa5G429450,Csa7G017160,Csa4G082350,Csa1G571860,Csa6G445080,Csa2G011560,Csa6G516590,Csa3G731830,Csa4G572330,Csa6G007980,Csa2G356650,Csa4G663630,Csa5G517160,Cs…
	GO:0044710	single-organism metabolic process	349	0.00057856			Csa2G006200,Csa2G421020,Csa5G599830,Csa7G017120,Csa5G165270,Csa1G250130,Csa1G051620,Csa3G183380,Csa1G604600,Csa6G446420,Csa4G006270,Csa3G078800,Csa5G609670,Csa5G495940,Csa3G651740,Csa1G560830,Csa5G607990,Csa3G902360,Csa6G500640,Csa2G237140,Csa4G188400,Csa3G124940,Novel00554,Csa1G024920,Csa2G036660,Csa7G073590,Csa3G845500,Csa5G148530,Csa2G297210,Csa3G483810,Csa5G608540,Csa6G011670,Csa3G363180,Csa5…
	GO:0006260	DNA replication	42	0.00099388			Csa6G486750,Csa6G101970,Csa4G626090,Csa6G487530,Csa6G538780,Csa1G039840,Csa3G113330,Csa4G119780,Csa7G064040,Csa3G239830,Csa3G812190,Csa6G188070,Csa3G722880,Csa1G701920,Csa6G448100,Csa1G042740,Csa7G407650,Csa5G583270,Csa6G136520,Csa3G184030,Csa2G108700,Csa4G361280,Csa5G647410,Csa6G151760,Csa2G009300,Csa1G042070,Csa7G004140,Csa1G071880,Csa6G522780,Csa3G133160,Csa5G171130,Csa3G133100,Csa6G426950,Csa…
	GO:0055114	oxidation-reduction process	183	0.0013798			Csa3G017310,Csa7G073610,Csa3G827240,Csa4G091870,Csa4G001530,Csa2G006110,Csa1G533570,Csa3G900980,Csa3G848210,Csa1G073750,Csa3G859650,Csa3G236570,Csa3G133170,Csa6G405970,Csa6G190990,Csa7G372350,Csa1G574870,Csa2G338880,Csa7G446950,Csa3G115620,Csa5G589260,Csa6G522760,Csa2G285300,Csa3G126220,Csa3G748800,Csa7G397570,Csa5G157290,Csa6G487530,Csa1G699610,Csa5G162620,Csa2G248730,Csa7G414470,Csa1G006270,Csa…
	GO:0016310	phosphorylation	130	0.0019181			Csa1G042930,CsaUNG024980,Csa7G318950,Csa6G497080,Csa6G426910,Csa1G042980,Csa1G064870,Csa6G490990,Csa7G051390,Csa4G663630,Csa5G517160,Csa2G356650,Csa4G572330,Csa3G731830,Csa6G516590,Csa2G011560,Csa6G445080,Csa4G082350,Csa7G017160,Csa5G429450,Csa2G138740,Csa3G840350,Csa5G139660,Csa4G012480,Csa6G513780,Csa6G011670,Csa1G050370,CsaUNG031630,Csa3G730860,Csa4G664480,Csa3G851890,Csa3G127150,Csa5G585450,C…
	GO:0008152	metabolic process	855	0.003934			Csa3G146410,Csa2G009600,Csa7G004700,Csa6G525520,Csa2G074280,Csa2G036660,Csa7G073590,Csa4G188400,Csa6G040650,Csa3G124940,Novel00628,Csa3G636940,Csa3G141770,Csa3G822150,Csa6G186380,Csa4G049100,Csa7G452020,Csa3G734980,Csa6G423420,Csa1G662800,Csa5G570380,Csa3G730860,Csa5G139210,Csa6G011670,CsaUNG031630,Csa2G367240,Csa6G505280,Csa3G132000,Csa1G604600,Csa5G171130,Csa2G006850,Csa1G250130,Csa4G129570,Csa…
	GO:0008150	biological_process	1085	0.0047083			Csa4G129580,Csa1G596520,Csa6G494980,Csa6G452630,Csa7G407520,Csa2G270810,Csa6G426950,Csa3G778440,Csa7G029930,Csa2G308360,Csa4G572860,Csa4G305340,Csa3G133130,Csa1G049460,Csa5G630850,Csa2G139850,Csa6G524010,Csa7G432270,Csa5G098980,Csa5G167100,Novel00386,Csa1G145920,Csa2G381650,Csa2G005900,Csa2G302140,Csa5G407060,Csa1G560700,Csa6G425740,Csa5G140490,Csa7G064040,Csa4G664480,Csa1G569520,Csa1G050370,Csa3…
	GO:0006468	protein phosphorylation	117	0.0047728			Csa2G011560,Csa6G445080,Csa4G082350,Csa6G176420,Csa7G274170,Csa7G017160,Csa5G429450,Csa1G042890,Csa2G138740,Csa6G519650,Csa3G002480,Csa1G601010,Csa3G840350,Csa5G517160,Csa4G663630,Csa1G690150,Csa2G356650,Csa1G467120,Csa4G048550,Csa7G026240,Csa4G572330,Csa3G731830,Csa6G516590,Csa1G004240,Csa4G334730,Csa1G045450,Csa6G513780,Csa6G520410,Csa1G695390,Csa1G538180,Csa5G643900,Csa5G139660,Csa4G011740,Csa…
	GO:0019400	alditol metabolic process	5	0.0051153			Csa3G122490,Csa3G556210,Csa1G030620,Csa1G039220,Csa5G637700
	GO:0015980	energy derivation by oxidation of organic compounds	24	0.0062092			Csa4G006500,Csa3G113920,Csa2G005900,Csa3G835270,Csa6G522760,Csa4G616760,Csa3G845500,Csa6G366360,Csa5G239140,Csa6G074550,Csa3G792070,Csa4G649600,Csa1G038350,Csa7G017120,Csa7G372350,Csa1G103260,Csa5G577360,Csa3G003980,Csa5G589980,Csa1G063630,Csa3G184070,Csa1G042930,Csa3G017310,Csa3G017040
	GO:0006333	chromatin assembly or disassembly	5	0.0066469			Csa5G568810,Csa5G576630,Csa6G505280,Novel00048,Csa2G351640
	GO:0033014	tetrapyrrole biosynthetic process	31	0.0075918			Csa7G407650,Csa4G614200,Csa4G361280,Csa6G136520,Csa3G736810,Csa1G045670,Csa1G560700,Csa4G052670,Csa3G722880,Csa5G149860,Csa7G073590,Csa2G285300,Csa3G682170,Csa6G446420,Csa7G451390,Csa6G483400,Csa7G212660,Csa4G572860,Csa3G017010,Csa2G285290,Csa5G153080,Csa3G239830,Csa7G064040,Csa6G522780,Csa6G405970,Csa6G538780,Csa2G009300,Csa1G306800,Csa7G004140,Csa6G186380,Csa2G406700
	GO:0055086	nucleobase-containing small molecule metabolic process	53	0.0077922			Csa1G629200,Csa5G156130,Csa3G732650,Csa3G769090,Csa2G327510,Csa2G381870,Csa4G050830,Csa1G613480,Csa4G616760,Csa6G513760,Csa5G598760,Csa3G597320,Csa1G701920,Csa3G722880,Csa5G571460,Csa3G239830,Csa3G748800,Csa2G285290,Csa5G608540,Csa7G048030,Csa2G368830,Csa2G248730,Csa3G124920,Csa2G299950,Csa4G000580,Csa4G354630,Csa4G062910,Csa4G307390,Csa4G310720,Csa3G904100,Csa1G077220,Csa4G614200,Csa3G006650,Csa…
	GO:1901566	organonitrogen compound biosynthetic process	84	0.010405			Csa5G468450,Csa3G073840,Csa1G306800,Csa2G248730,Csa7G048030,Csa6G186380,Csa7G209030,Csa1G537580,Csa5G608540,Csa6G483400,Csa2G285290,Csa3G748800,Csa3G363180,Csa7G064040,Csa7G073590,Csa1G560700,Csa6G513760,Csa7G407650,Csa6G517290,Csa5G156130,Csa3G651740,Csa6G405970,Csa3G236570,Csa6G524010,Csa3G902360,Csa2G009300,Csa4G624430,Csa3G848210,Csa3G900980,Csa4G618490,Csa4G572860,Csa5G495940,Csa5G021870,Csa…
	GO:0051258	protein polymerization	12	0.010555			Csa4G307390,Csa4G000580,Csa3G776890,Csa2G368830,Csa3G017040,Csa6G452630,Csa3G732650,Csa2G381650,Csa6G319710,Csa3G064200,Csa2G376800,Csa1G629200
	GO:0045333	cellular respiration	22	0.010698			Csa3G792070,Csa6G074550,Csa5G239140,Csa3G845500,Csa6G366360,Csa6G522760,Csa3G835270,Csa2G005900,Csa3G113920,Csa4G006500,Csa1G103260,Csa7G372350,Csa7G017120,Csa1G038350,Csa4G649600,Csa1G063630,Csa3G003980,Csa5G577360,Csa3G017040,Csa3G017310,Csa3G184070,Csa1G042930
	GO:0045226	extracellular polysaccharide biosynthetic process	10	0.011354			Csa2G037230,Csa5G148720,Csa6G361340,Csa3G126220,Csa2G036660,Csa2G146400,Csa5G155470,Csa5G512920,Csa3G149900,Csa3G900980
	GO:0046379	extracellular polysaccharide metabolic process	10	0.011354			Csa5G155470,Csa2G146400,Csa2G036660,Csa3G900980,Csa3G149900,Csa5G512920,Csa5G148720,Csa2G037230,Csa3G126220,Csa6G361340
	GO:0006753	nucleoside phosphate metabolic process	48	0.012979			Csa5G153080,Csa2G011530,Csa5G609670,Csa4G280530,Csa7G026240,Csa3G902360,Csa4G624430,Csa1G571860,Csa3G848210,Csa4G618490,Csa3G651740,Csa6G185860,Csa5G607990,Csa6G524010,Csa7G407510,Csa3G006650,Csa4G614200,Csa5G523160,Csa7G446950,Csa5G149860,Csa5G576620,Csa3G239830,Csa5G571460,Csa5G608540,Csa2G285290,Csa3G748800,Csa4G000580,Csa2G299950,Csa3G124920,Csa2G368830,Csa2G248730,Csa7G048030,Csa4G310720,Csa…
	GO:0033013	tetrapyrrole metabolic process	34	0.013521			Csa2G285300,Csa5G149860,Csa4G052670,Csa7G451390,Csa6G446420,Csa4G614200,Csa3G736810,Csa6G405970,Csa7G004140,Csa2G009300,Csa7G212660,Csa3G017010,Csa4G572860,Csa5G153080,Csa2G234520,Csa6G522780,Csa2G224250,Csa1G560700,Csa3G722880,Csa7G073590,Csa3G682170,Csa7G407650,Csa4G361280,Csa1G045670,Csa6G136520,Csa1G306800,Csa6G538780,Csa6G186380,Csa2G406700,Csa6G483400,Csa2G285290,Csa3G239830,Csa7G064040,Csa…
	GO:0071941	nitrogen cycle metabolic process	4	0.013884			Csa2G036620,Csa5G590070,Csa5G098980,Csa4G624460
	GO:0006071	glycerol metabolic process	4	0.014921			Csa3G122490,Csa1G030620,Csa3G556210,Csa1G039220
	GO:0010024	phytochromobilin biosynthetic process	2	0.017456			Csa2G285300,Csa2G285290
	GO:0051202	phytochromobilin metabolic process	2	0.017456			Csa2G285290,Csa2G285300
	GO:1901293	nucleoside phosphate biosynthetic process	29	0.018471			Csa4G616760,Csa6G513760,Csa1G613480,Csa5G576620,Csa3G722880,Csa5G149860,Csa1G701920,Csa5G156130,Csa7G407510,Csa3G006650,Csa4G614200,Csa3G769090,Csa3G902360,Csa4G624430,Csa1G571860,Csa4G618490,Csa2G248730,Csa7G048030,Csa4G310720,Csa6G185860,Csa4G062910,Csa6G524010,Csa5G153080,Csa3G239830,Csa5G608540,Csa2G285290,Csa4G280530,Csa7G026240,Csa3G748800
	GO:0034220	ion transmembrane transport	40	0.018735			Csa4G618490,Csa4G624430,Csa3G902360,Csa6G524010,Csa6G185860,Csa2G361830,Csa4G083540,Csa7G026240,Csa5G220400,Csa4G280530,Csa3G122590,Csa3G769710,Csa6G074550,Csa6G080940,Csa5G576620,Csa1G526820,Csa7G048030,Csa7G075590,Csa4G062910,Csa7G293740,Csa1G063610,Csa5G202340,Csa6G500680,Csa3G748800,Csa1G526830,Csa2G285290,Csa5G608540,Csa1G613480,Csa4G616760,Csa6G513760,Csa7G395260,Csa5G092930,Csa3G722880,Csa…
	GO:0006305	DNA alkylation	5	0.019387			Csa3G597290,Csa1G604080,Csa3G006640,Csa3G822200,Csa7G452020
	GO:0006306	DNA methylation	5	0.019387			Csa3G822200,Csa3G006640,Csa7G452020,Csa1G604080,Csa3G597290
	GO:0044728	DNA methylation or demethylation	5	0.019387			Csa3G006640,Csa3G822200,Csa7G452020,Csa1G604080,Csa3G597290
	GO:0044262	cellular carbohydrate metabolic process	50	0.019851			Csa4G045070,Csa6G513780,Csa7G429550,Csa3G149900,Csa4G011740,Csa3G077600,Csa1G073850,Csa1G077220,Csa6G450970,Csa5G589980,Csa5G604330,Csa3G122490,Csa1G042890,Csa2G416220,Csa1G042720,Csa7G274170,Csa3G900980,Csa1G614120,Csa1G039220,Csa2G037230,Csa7G026240,Csa6G361340,Csa1G690150,Csa5G637700,Csa2G036660,Csa2G146400,Novel00027,Csa6G513560,Csa6G331010,Csa4G515040,Csa7G044980,Csa1G613540,Csa2G416170,Csa6…
	GO:0000271	polysaccharide biosynthetic process	42	0.02061			Csa4G664480,Csa3G151400,Csa5G148720,Csa6G011670,Csa3G126220,Csa4G050200,Csa6G014800,Csa6G423420,Csa6G008750,Csa1G042980,Csa5G155470,Csa5G512920,Csa3G134960,Csa4G515040,Csa1G613540,Csa2G416170,Csa2G036660,Csa2G146400,Csa6G513560,Csa2G037230,Csa7G026240,Csa6G361340,Csa1G690150,Csa5G604330,Csa5G589980,Csa1G042890,Csa2G416220,Csa1G042720,Csa7G274170,Csa1G614120,Csa3G900980,Csa4G011740,Csa3G077600,Csa…
	GO:0034622	cellular macromolecular complex assembly	19	0.020651			Csa2G368830,Csa4G000580,Csa4G307390,Csa1G002040,Csa6G190990,Csa5G568810,Csa3G064200,Csa1G569520,Csa3G017040,Csa6G505280,Csa3G776890,Novel00048,Csa2G351640,Csa6G319710,Csa2G381650,Csa2G376800,Csa1G629200,Csa3G732650,Csa6G452630
	GO:0065003	macromolecular complex assembly	21	0.021384			Csa6G505280,Csa3G776890,Csa2G173580,Csa2G351640,Novel00048,Csa2G381650,Csa6G319710,Csa2G376800,Csa1G629200,Csa3G732650,Csa5G098980,Csa6G452630,Csa2G368830,Csa4G000580,Csa4G307390,Csa6G190990,Csa1G002040,Csa3G064200,Csa5G568810,Csa1G569520,Csa3G017040
	GO:0045454	cell redox homeostasis	17	0.021422			Csa6G383520,Csa6G526460,Csa7G394610,Csa5G546590,Csa7G407520,Csa6G087860,Csa6G308420,Csa2G074080,Csa2G377910,Csa3G576330,Csa4G627240,Csa1G038320,Csa3G822190,Csa5G622670,Csa3G483810,Csa3G731030,Csa7G073610
	GO:0043934	sporulation	4	0.021998			Csa1G014490,Csa7G031730,Csa3G045140,Csa1G598860
	GO:0071704	organic substance metabolic process	699	0.022464			Csa4G001830,Csa2G138750,Csa3G731840,Csa7G066210,Csa5G175740,Csa7G397570,Csa7G446780,Csa4G181200,Csa6G486970,Csa5G156130,Csa1G032450,Csa1G042220,Csa4G674750,Csa4G182240,Csa3G597320,Csa1G038380,Csa1G536820,Csa1G633400,Csa2G234520,Csa1G561390,Csa3G827240,Csa1G588000,Csa1G096640,Csa1G042290,Csa7G379100,Csa1G025050,Csa6G450970,Csa7G407510,Csa7G253710,Csa2G338880,Csa5G591740,Csa3G824910,CsaUNG024970,Cs…
	GO:0009117	nucleotide metabolic process	46	0.022509			Csa4G616760,Csa6G513760,Csa1G613480,Csa3G722880,Csa1G701920,Csa3G732650,Csa5G156130,Csa1G629200,Csa4G050830,Csa2G327510,Csa3G769090,Csa4G000580,Csa3G124920,Csa2G299950,Csa2G368830,Csa2G248730,Csa7G048030,Csa4G307390,Csa4G354630,Csa4G062910,Csa3G239830,Csa5G571460,Csa5G608540,Csa2G285290,Csa3G748800,Csa5G523160,Csa7G446950,Csa5G149860,Csa5G576620,Csa7G407510,Csa3G006650,Csa4G614200,Csa3G902360,Csa…
	GO:0006334	nucleosome assembly	4	0.022898			Csa5G568810,Csa6G505280,Novel00048,Csa2G351640
	GO:0031497	chromatin assembly	4	0.022898			Csa6G505280,Csa5G568810,Csa2G351640,Novel00048
	GO:0034728	nucleosome organization	4	0.022898			Csa2G351640,Novel00048,Csa5G568810,Csa6G505280
	GO:0040029	regulation of gene expression, epigenetic	5	0.024025			Csa7G452020,Csa3G006640,Csa3G822200,Csa3G597290,Csa1G604080
	GO:0009165	nucleotide biosynthetic process	28	0.024764			Csa1G571860,Csa4G624430,Csa3G902360,Csa7G048030,Csa2G248730,Csa4G618490,Csa4G062910,Csa6G524010,Csa6G185860,Csa5G153080,Csa3G239830,Csa5G608540,Csa7G026240,Csa3G748800,Csa4G280530,Csa2G285290,Csa1G613480,Csa6G513760,Csa4G616760,Csa5G576620,Csa3G722880,Csa1G701920,Csa5G149860,Csa5G156130,Csa3G006650,Csa7G407510,Csa3G769090,Csa4G614200
	GO:0009152	purine ribonucleotide biosynthetic process	24	0.024988			Csa3G239830,Csa5G153080,Csa5G608540,Csa3G748800,Csa7G026240,Csa4G280530,Csa2G285290,Csa4G624430,Csa3G902360,Csa7G048030,Csa4G618490,Csa4G062910,Csa6G524010,Csa6G185860,Csa5G156130,Csa3G006650,Csa3G769090,Csa4G614200,Csa1G613480,Csa4G616760,Csa6G513760,Csa5G576620,Csa5G149860,Csa3G722880
	GO:0090305	nucleic acid phosphodiester bond hydrolysis	3	0.026365			Csa3G827240,Csa1G073850,Csa3G829070
	GO:0033692	cellular polysaccharide biosynthetic process	40	0.027081			Csa6G513560,Csa2G036660,Csa2G146400,Csa2G416170,Csa1G613540,Csa4G515040,Csa5G512920,Csa3G134960,Csa6G008750,Csa6G423420,Csa6G014800,Csa4G050200,Csa1G042980,Csa5G155470,Csa3G126220,Csa3G151400,Csa4G664480,Csa5G148720,Csa6G011670,Csa3G149900,Csa7G429550,Csa4G045070,Csa6G513780,Csa6G450970,Csa1G077220,Csa4G011740,Csa1G073850,Csa3G077600,Csa7G274170,Csa3G900980,Csa1G614120,Csa5G604330,Csa5G589980,Csa…
	GO:0030436	asexual sporulation	3	0.02728			Csa7G031730,Csa3G045140,Csa1G598860
	GO:0015948	methanogenesis	6	0.02783			Csa1G042930,Csa4G006500,Csa2G005900,Csa6G522760,Csa3G003980,Csa3G017040
	GO:0015975	energy derivation by oxidation of reduced inorganic compounds	6	0.02783			Csa3G017040,Csa1G042930,Csa4G006500,Csa2G005900,Csa3G003980,Csa6G522760
	GO:0043447	alkane biosynthetic process	6	0.02783			Csa6G522760,Csa3G003980,Csa4G006500,Csa1G042930,Csa2G005900,Csa3G017040
	GO:0005975	carbohydrate metabolic process	127	0.028315			Csa7G270590,Csa4G045070,Csa5G580630,Csa3G865330,Csa3G113920,Csa7G322600,Csa1G229500,Csa7G446950,Csa1G075580,Csa6G499210,Csa3G077600,Csa1G073850,Csa6G450970,Csa2G006850,Csa1G077220,Csa1G038350,Csa7G213180,Csa1G588000,Csa5G604330,Csa3G651740,Csa1G042720,Csa1G025050,Csa3G122490,Csa4G420150,Csa3G398930,Csa1G614120,Csa3G848210,Csa3G900980,Csa2G308360,Csa2G037230,Csa6G188010,Csa4G051530,Csa2G036660,Nov…
	GO:0051186	cofactor metabolic process	42	0.028406			Csa2G285290,Csa6G483400,Csa4G001830,Csa7G064040,Csa5G571460,Csa3G239830,Csa4G354630,Csa2G406700,Csa6G186380,Csa6G538780,Csa3G124920,Csa2G299950,Csa1G306800,Csa7G407650,Csa4G050830,Csa6G136520,Csa1G045670,Csa6G517290,Csa4G361280,Csa1G560700,Csa1G701920,Csa3G722880,Csa2G224250,Csa6G522780,Csa2G011530,Csa2G234520,Csa3G236570,Csa6G405970,Csa3G651740,Csa3G848210,Csa2G009300,Csa7G004140,Csa4G614200,Csa…
	GO:0042451	purine nucleoside biosynthetic process	23	0.029847			Csa1G613480,Csa6G513760,Csa4G616760,Csa5G149860,Csa5G576620,Csa3G722880,Csa5G156130,Csa3G769090,Csa4G614200,Csa4G624430,Csa3G902360,Csa7G048030,Csa4G618490,Csa4G062910,Csa6G524010,Csa6G185860,Csa5G153080,Csa3G239830,Csa5G608540,Csa7G026240,Csa3G748800,Csa4G280530,Csa2G285290
	GO:0046129	purine ribonucleoside biosynthetic process	23	0.029847			Csa3G769090,Csa4G614200,Csa5G156130,Csa5G149860,Csa5G576620,Csa3G722880,Csa4G616760,Csa6G513760,Csa1G613480,Csa4G280530,Csa2G285290,Csa3G748800,Csa7G026240,Csa5G608540,Csa5G153080,Csa3G239830,Csa6G185860,Csa6G524010,Csa4G062910,Csa4G618490,Csa7G048030,Csa3G902360,Csa4G624430
	GO:0009260	ribonucleotide biosynthetic process	25	0.030442			Csa4G624430,Csa1G571860,Csa3G902360,Csa7G048030,Csa4G618490,Csa4G062910,Csa6G524010,Csa6G185860,Csa5G153080,Csa3G239830,Csa5G608540,Csa7G026240,Csa3G748800,Csa4G280530,Csa2G285290,Csa1G613480,Csa6G513760,Csa4G616760,Csa5G576620,Csa5G149860,Csa3G722880,Csa5G156130,Csa3G006650,Csa3G769090,Csa4G614200
	GO:0046390	ribose phosphate biosynthetic process	25	0.030442			Csa5G576620,Csa5G149860,Csa3G722880,Csa1G613480,Csa4G616760,Csa6G513760,Csa3G006650,Csa3G769090,Csa4G614200,Csa5G156130,Csa4G062910,Csa6G524010,Csa6G185860,Csa1G571860,Csa4G624430,Csa3G902360,Csa7G048030,Csa4G618490,Csa5G608540,Csa3G748800,Csa7G026240,Csa2G285290,Csa4G280530,Csa5G153080,Csa3G239830
	GO:0006269	DNA replication, synthesis of RNA primer	2	0.030839			Csa3G133100,Csa5G647410
	GO:0051049	regulation of transport	5	0.031929			Csa1G423090,Csa7G314940,Csa3G690290,Csa6G404150,Csa6G432780
	GO:0006928	cellular component movement	16	0.032084			Csa1G075570,Csa6G000650,Csa7G006260,Csa1G073850,Csa7G446860,Csa6G382990,Csa7G004700,Csa2G351640,Csa3G777560,Csa1G045600,Csa1G011470,Csa3G891640,Csa4G641550,Csa6G013360,Csa4G083540,Csa6G432780
	GO:0006164	purine nucleotide biosynthetic process	24	0.03246			Csa1G613480,Csa6G513760,Csa4G616760,Csa5G576620,Csa3G722880,Csa5G149860,Csa5G156130,Csa4G614200,Csa3G769090,Csa3G006650,Csa7G048030,Csa4G618490,Csa4G624430,Csa3G902360,Csa6G524010,Csa4G062910,Csa6G185860,Csa3G239830,Csa5G153080,Csa3G748800,Csa7G026240,Csa4G280530,Csa2G285290,Csa5G608540
	GO:0019751	polyol metabolic process	6	0.034327			Csa1G575130,Csa3G122490,Csa3G556210,Csa1G030620,Csa5G637700,Csa1G039220
	GO:0006066	alcohol metabolic process	9	0.035566			Csa3G166220,Csa3G556210,Csa1G030620,Csa7G284430,Csa5G637700,Csa5G608580,Csa1G039220,Csa1G575130,Csa3G122490
	GO:0015947	methane metabolic process	6	0.037772			Csa6G522760,Csa3G003980,Csa2G005900,Csa1G042930,Csa4G006500,Csa3G017040
	GO:0043446	cellular alkane metabolic process	6	0.037772			Csa6G522760,Csa3G003980,Csa1G042930,Csa2G005900,Csa4G006500,Csa3G017040
	GO:0032879	regulation of localization	6	0.038506			Csa4G083540,Csa6G404150,Csa3G690290,Csa6G432780,Csa1G423090,Csa7G314940
	GO:0044264	cellular polysaccharide metabolic process	42	0.038784			Csa1G042980,Csa5G155470,Csa6G008750,Csa6G423420,Csa6G014800,Csa4G050200,Csa3G134960,Csa5G512920,Csa5G148720,Csa6G011670,Csa3G151400,Csa4G664480,Csa3G126220,Novel00027,Csa2G146400,Csa2G036660,Csa6G513560,Csa7G044980,Csa4G515040,Csa2G416170,Csa1G613540,Csa1G042720,Csa2G416220,Csa1G042890,Csa5G589980,Csa5G604330,Csa1G614120,Csa3G900980,Csa7G274170,Csa7G026240,Csa2G037230,Csa1G690150,Csa6G361340,Csa4…
	GO:0019954	asexual reproduction	8	0.038988			Csa6G057150,Csa3G045140,Csa6G133680,Csa3G171180,Csa1G532360,Csa4G083540,Csa1G598860,Csa7G031730
	GO:0006694	steroid biosynthetic process	14	0.04012			Csa2G036660,Csa2G146400,Csa7G414480,Csa5G155470,Csa5G512920,Csa3G149900,Csa7G414470,Csa3G900980,Csa1G533570,Csa2G037230,Csa5G148720,Csa6G361340,Csa3G126220,Csa5G453160
	GO:0072522	purine-containing compound biosynthetic process	24	0.040186			Csa5G608540,Csa4G280530,Csa2G285290,Csa3G748800,Csa7G026240,Csa3G239830,Csa5G153080,Csa6G185860,Csa6G524010,Csa4G062910,Csa3G902360,Csa4G624430,Csa4G618490,Csa7G048030,Csa3G006650,Csa4G614200,Csa3G769090,Csa5G156130,Csa3G722880,Csa5G576620,Csa5G149860,Csa4G616760,Csa6G513760,Csa1G613480
	GO:0005976	polysaccharide metabolic process	45	0.040369			Csa1G073850,Csa3G077600,Csa4G011740,Csa6G450970,Csa1G077220,Csa5G576620,Csa6G513780,Csa4G045070,Csa3G149900,Csa7G322600,Csa7G429550,Csa7G026240,Csa2G037230,Csa1G690150,Csa6G361340,Csa1G042720,Csa2G416220,Csa1G042890,Csa5G604330,Csa5G589980,Csa3G900980,Csa1G614120,Csa7G274170,Csa7G044980,Csa4G515040,Csa2G416170,Csa1G613540,Novel00027,Csa2G146400,Csa2G036660,Csa4G007010,Csa6G513560,Csa6G011670,Csa5…
	GO:0065004	protein-DNA complex assembly	4	0.040449			Csa6G505280,Csa5G568810,Csa2G351640,Novel00048
	GO:0071824	protein-DNA complex subunit organization	4	0.040449			Csa6G505280,Csa5G568810,Novel00048,Csa2G351640
	GO:0006551	leucine metabolic process	3	0.041034			Csa3G363180,Csa5G166400,Csa5G576580
	GO:0009098	leucine biosynthetic process	3	0.041034			Csa3G363180,Csa5G166400,Csa5G576580
	GO:1901360	organic cyclic compound metabolic process	357	0.041362			Csa6G191570,Csa2G285300,CsaUNG024970,Csa5G149860,Csa3G824910,Csa6G450970,Csa5G202370,Csa7G407510,Csa4G624430,Csa3G900980,Csa3G848210,Csa5G598700,Csa1G533570,Csa1G042290,Csa6G405970,Csa4G192150,Csa1G025050,Csa1G561390,Csa1G536820,Csa2G234520,Csa1G633400,Csa5G456730,Csa5G571570,Csa3G827240,Csa4G182240,Csa3G777560,Csa3G597320,Csa1G038380,Csa5G156130,Csa1G032450,Csa3G822200,Csa4G181200,Csa2G248730,Cs…
	GO:1901615	organic hydroxy compound metabolic process	9	0.04155			Csa1G575130,Csa3G122490,Csa1G039220,Csa5G608580,Csa3G556210,Csa1G030620,Csa3G166220,Csa5G637700,Csa7G284430
	GO:0015985	energy coupled proton transport, down electrochemical gradient	18	0.044856			Csa5G608540,Csa4G280530,Csa2G285290,Csa3G748800,Csa7G026240,Csa6G185860,Csa6G524010,Csa4G062910,Csa3G902360,Csa4G624430,Csa4G618490,Csa7G048030,Csa3G769090,Csa5G156130,Csa3G722880,Csa4G616760,Csa6G513760,Csa1G613480
	GO:0015986	ATP synthesis coupled proton transport	18	0.044856			Csa3G769090,Csa5G156130,Csa3G722880,Csa1G613480,Csa4G616760,Csa6G513760,Csa7G026240,Csa3G748800,Csa2G285290,Csa4G280530,Csa5G608540,Csa4G062910,Csa6G524010,Csa6G185860,Csa7G048030,Csa4G618490,Csa4G624430,Csa3G902360
	GO:0006259	DNA metabolic process	91	0.044943			Csa2G359990,Csa3G044470,Csa6G497890,Csa3G860250,Csa3G132560,Csa4G052670,Novel00048,Csa6G487550,Csa1G695390,Csa5G167720,Csa4G083690,Csa6G501220,Csa1G071880,Csa1G464550,Csa6G040580,Csa7G448050,Csa5G568810,Csa3G133160,Csa1G467120,Csa3G121780,Csa5G647410,Csa6G151760,Csa1G604080,Csa1G042070,Csa7G004140,Novel00466,Csa5G583270,Csa2G405050,Csa6G136520,Csa3G184030,Csa1G045670,Csa4G361280,Csa3G812190,Csa1G…
	GO:0043933	macromolecular complex subunit organization	22	0.044965			Csa6G452630,Csa3G732650,Csa5G098980,Csa2G381650,Csa2G376800,Csa6G319710,Csa1G629200,Csa2G351640,Novel00048,Csa5G585970,Csa2G173580,Csa6G505280,Csa3G776890,Csa3G017040,Csa1G569520,Csa5G568810,Csa3G064200,Csa6G190990,Csa1G002040,Csa4G307390,Csa4G000580,Csa2G368830
	GO:0044238	primary metabolic process	668	0.04575			Csa1G005520,Csa5G590000,Csa7G407650,Csa1G004960,Csa6G497220,Csa6G525640,Csa2G376800,Csa2G351640,Csa7G452000,Csa1G097710,Csa4G638520,Csa2G285290,Csa2G279190,Csa3G166220,CsaUNG006760,Csa6G101970,Csa3G146290,Csa3G135680,Csa5G585450,Csa3G734920,Csa1G013800,Csa4G614200,Csa6G093090,Csa3G113320,Csa1G038350,Csa3G736810,Csa4G332090,Csa4G095600,Novel00217,Csa1G633390,Novel00620,Csa6G476130,Csa3G829070,Csa2…
	GO:0015698	inorganic anion transport	7	0.045901			Csa1G039840,Csa7G433930,Csa2G406710,Csa6G445000,Csa7G388300,Csa5G407060,Csa1G063630
	GO:0009163	nucleoside biosynthetic process	24	0.046119			Csa5G156130,Csa3G769090,Csa4G614200,Csa1G613480,Csa6G513760,Csa4G616760,Csa5G576620,Csa5G149860,Csa3G722880,Csa5G153080,Csa3G239830,Csa5G608540,Csa7G026240,Csa3G748800,Csa4G280530,Csa2G285290,Csa4G624430,Csa1G571860,Csa3G902360,Csa7G048030,Csa4G618490,Csa6G524010,Csa4G062910,Csa6G185860
	GO:0042455	ribonucleoside biosynthetic process	24	0.046119			Csa6G185860,Csa4G062910,Csa6G524010,Csa3G902360,Csa4G624430,Csa1G571860,Csa4G618490,Csa7G048030,Csa5G608540,Csa4G280530,Csa2G285290,Csa3G748800,Csa7G026240,Csa3G239830,Csa5G153080,Csa5G576620,Csa3G722880,Csa5G149860,Csa6G513760,Csa4G616760,Csa1G613480,Csa3G769090,Csa4G614200,Csa5G156130
	GO:0006779	porphyrin-containing compound biosynthetic process	22	0.047148			Csa7G407650,Csa4G614200,Csa4G361280,Csa3G736810,Csa6G136520,Csa1G045670,Csa1G560700,Csa4G052670,Csa5G149860,Csa3G722880,Csa6G446420,Csa6G483400,Csa3G239830,Csa7G064040,Csa6G522780,Csa6G405970,Csa6G538780,Csa2G009300,Csa7G004140,Csa1G306800,Csa2G406700,Csa6G186380
	GO:1901362	organic cyclic compound biosynthetic process	234	0.047391			Csa3G006650,Csa7G407510,Csa5G202370,Csa7G213180,Csa1G077220,Csa7G270590,Csa2G354030,Csa5G149860,Csa3G824910,Csa2G285300,Csa2G033940,Csa6G193590,Csa1G528590,Csa6G191570,Csa1G657480,Csa2G068680,Csa2G370420,Csa5G456730,Csa1G536820,Csa3G236570,Csa4G192150,Csa4G045060,Csa6G405970,Csa1G042290,Csa1G662830,Csa6G521040,Csa1G533570,Csa3G900980,Csa1G073750,Csa2G009300,Csa4G624430,Csa2G011450,Csa6G366460,Csa…
	GO:0006098	pentose-phosphate shunt	9	0.048601			Csa2G011530,Csa5G571460,Csa4G050830,Csa2G299950,Csa3G124920,Csa3G848210,Csa7G446950,Csa3G651740,Csa4G354630
	GO:0006739	NADP metabolic process	9	0.048601			Csa2G299950,Csa3G124920,Csa3G848210,Csa7G446950,Csa3G651740,Csa4G354630,Csa2G011530,Csa5G571460,Csa4G050830
	GO:0006740	NADPH regeneration	9	0.048601			Csa2G011530,Csa5G571460,Csa4G050830,Csa2G299950,Csa3G124920,Csa3G848210,Csa7G446950,Csa3G651740,Csa4G354630
	GO:1901659	glycosyl compound biosynthetic process	24	0.048714			Csa5G576620,Csa5G149860,Csa3G722880,Csa1G613480,Csa4G616760,Csa6G513760,Csa3G769090,Csa4G614200,Csa5G156130,Csa4G062910,Csa6G524010,Csa6G185860,Csa1G571860,Csa4G624430,Csa3G902360,Csa7G048030,Csa4G618490,Csa5G608540,Csa7G026240,Csa3G748800,Csa2G285290,Csa4G280530,Csa5G153080,Csa3G239830
	GO:0006807	nitrogen compound metabolic process	380	0.049455			Csa1G005520,Csa5G590000,Csa4G050830,Csa7G407650,Csa5G167100,Csa1G004960,Csa6G517290,Csa6G497220,Csa5G098980,Csa2G381650,Csa1G560700,Csa2G224250,Csa2G351640,Csa1G097710,Csa1G537580,Csa1G050370,Csa2G285290,Csa3G166220,Csa6G425740,Csa7G064040,CsaUNG006760,Csa3G173030,Csa6G101970,Csa3G146290,Csa5G174670,Csa3G135680,Csa7G209030,Csa7G048030,Csa6G494980,Csa3G734920,Csa1G013800,Csa4G614200,Csa3G736810,Cs…
	GO:0009116	nucleoside metabolic process	37	0.049575			Csa4G000580,Csa2G368830,Csa7G048030,Csa4G307390,Csa4G062910,Csa3G239830,Csa5G608540,Csa2G285290,Csa3G748800,Csa5G598760,Csa6G513760,Csa4G616760,Csa1G613480,Csa3G722880,Csa3G732650,Csa5G156130,Csa1G629200,Csa3G769090,Csa2G381870,Csa2G327510,Csa3G902360,Csa4G624430,Csa1G571860,Csa4G618490,Csa6G185860,Csa5G607990,Csa6G524010,Csa5G153080,Csa5G456730,Csa5G609670,Csa4G280530,Csa7G026240,Csa5G523160,Csa…
	Molecular Function
	GO:0005164	tumor necrosis factor receptor binding	3	0.0018142			Csa6G495690,Csa1G588000,Csa6G308420
	GO:0032813	tumor necrosis factor receptor superfamily binding	3	0.0018142			Csa6G308420,Csa1G588000,Csa6G495690
	GO:0004190	aspartic-type endopeptidase activity	18	0.0045832			Csa7G004700,Csa4G642320,Csa3G778440,Csa7G031730,Csa2G338820,Csa3G746550,Csa6G500670,Csa7G162550,Csa1G042220,Novel00466,Csa2G371100,Csa7G329350,Csa1G042250,Csa5G174650,Csa1G598860,Csa5G623870,Csa5G579060,Csa3G045140
	GO:0070001	aspartic-type peptidase activity	18	0.0045832			Csa2G371100,Csa7G329350,Csa1G042250,Csa1G598860,Csa5G623870,Csa5G174650,Csa5G579060,Csa3G045140,Csa7G004700,Csa4G642320,Csa7G031730,Csa3G778440,Csa2G338820,Csa6G500670,Csa3G746550,Novel00466,Csa1G042220,Csa7G162550
	GO:0004645	phosphorylase activity	3	0.0084347			Csa6G188010,Csa4G095050,Csa1G075580
	GO:0008831	dTDP-4-dehydrorhamnose reductase activity	10	0.011354			Csa2G146400,Csa5G155470,Csa2G036660,Csa3G900980,Csa5G512920,Csa3G149900,Csa5G148720,Csa2G037230,Csa3G126220,Csa6G361340
	GO:0004525	ribonuclease III activity	4	0.012211			Csa6G494980,Csa3G777560,Csa6G361370,Csa1G654870
	GO:0003824	catalytic activity	799	0.013103			Csa5G139650,Csa7G318950,Csa7G075590,Csa6G006810,Csa2G405050,Csa1G616850,Csa7G031730,Csa6G526460,Csa2G146400,Csa5G080790,Csa7G394610,Csa4G046840,Csa3G142980,Csa4G616760,Csa4G361880,Csa7G046710,Csa1G071880,Csa3G745000,Csa3G113310,Csa3G133160,Csa6G013360,Csa5G429450,Csa3G121780,Csa6G125250,Csa1G571860,Csa5G622510,Csa3G889990,Csa1G264550,Csa6G483430,Csa2G073010,Csa6G445080,Csa4G664520,Csa6G039020,Csa…
	GO:0004134	4-alpha-glucanotransferase activity	2	0.014711			Csa4G420150,Csa2G296010
	GO:0016636	oxidoreductase activity, acting on the CH-CH group of donors, iron-sulfur protein as acceptor	2	0.017456			Csa2G285300,Csa2G285290
	GO:0008094	DNA-dependent ATPase activity	8	0.018971			Csa3G690290,Csa7G448050,Csa1G467120,Csa7G446720,Csa7G446880,Csa6G426950,Csa4G083690,Csa2G009450
	GO:0016491	oxidoreductase activity	183	0.019249			Csa2G179730,Csa1G038350,Csa1G250130,Csa5G165270,Csa7G017120,Csa7G407520,Csa2G421020,Csa3G113920,Csa4G286920,Csa1G633390,Csa3G183380,Csa1G051620,Csa5G021870,Csa5G495940,Csa3G731030,Csa2G037230,Csa3G078800,Csa4G006270,Csa3G006740,Csa6G500640,Csa1G540370,Csa3G651740,Csa4G624460,Csa5G167100,Csa1G024920,Novel00554,Csa6G525640,Csa1G005520,Csa4G050830,Csa4G188400,Csa3G124940,Csa5G631540,Csa2G297210,Csa3…
	GO:0008889	glycerophosphodiester phosphodiesterase activity	3	0.021031			Csa3G556210,Csa1G039220,Csa3G122490
	GO:0043565	sequence-specific DNA binding	44	0.025454			Csa3G173030,Csa6G192080,Csa2G030610,Csa6G191580,Csa3G113330,Csa1G039840,Csa2G350300,Csa4G181200,Csa3G146290,Csa6G448180,Csa6G193580,Csa5G609610,Csa5G223070,Csa2G381650,Csa4G043890,Csa6G487740,Csa2G327510,Csa2G011450,Csa7G007890,Csa4G290220,Csa2G362390,Csa1G532360,Csa2G351640,Csa3G800720,Csa1G467120,Csa2G370420,Csa7G007880,Csa6G057150,Csa1G240590,Csa1G657480,Csa6G193620,Csa6G176420,Csa7G390240,Csa…
	GO:0003854	3-beta-hydroxy-delta5-steroid dehydrogenase activity	14	0.02737			Csa6G361340,Csa3G126220,Csa5G453160,Csa2G037230,Csa5G148720,Csa5G512920,Csa7G414470,Csa3G149900,Csa3G900980,Csa1G533570,Csa2G036660,Csa2G146400,Csa5G155470,Csa7G414480
	GO:0016229	steroid dehydrogenase activity	14	0.02737			Csa6G361340,Csa5G453160,Csa3G126220,Csa2G037230,Csa5G148720,Csa7G414470,Csa3G149900,Csa5G512920,Csa1G533570,Csa3G900980,Csa2G036660,Csa5G155470,Csa7G414480,Csa2G146400
	GO:0033764	steroid dehydrogenase activity, acting on the CH-OH group of donors, NAD or NADP as acceptor	14	0.02737			Csa2G037230,Csa5G148720,Csa6G361340,Csa5G453160,Csa3G126220,Csa2G036660,Csa7G414480,Csa5G155470,Csa2G146400,Csa7G414470,Csa3G149900,Csa5G512920,Csa1G533570,Csa3G900980
	GO:0004672	protein kinase activity	120	0.030333			Csa4G624460,Csa6G055410,Csa1G096640,Csa7G067400,Csa3G710750,Csa4G624420,Csa1G042720,Csa1G045440,Csa4G305340,Csa1G614120,Csa7G048050,Csa7G029930,Novel00616,Csa3G731820,Csa3G856010,Csa4G045070,Csa5G550230,Novel00217,Csa5G171130,Csa2G338880,Csa5G591740,Csa6G505240,Csa4G129570,Csa7G446790,Csa3G077600,Csa6G018600,Csa4G129580,Csa1G077220,Csa6G450970,Csa7G045520,Csa3G444590,Csa6G509680,Csa6G486970,Csa5G…
	GO:0000774	adenyl-nucleotide exchange factor activity	5	0.037548			Csa5G166400,Csa4G083540,Csa4G113150,Csa5G610320,Csa7G452000
	GO:0016851	magnesium chelatase activity	19	0.038248			Csa6G186380,Csa2G406700,Csa7G004140,Csa6G538780,Csa2G009300,Csa6G522780,Csa7G064040,Csa3G239830,Csa6G483400,Csa6G446420,Csa4G052670,Csa5G149860,Csa3G722880,Csa1G045670,Csa3G736810,Csa6G136520,Csa4G361280,Csa4G614200,Csa7G407650
	GO:0051002	ligase activity, forming nitrogen-metal bonds	19	0.038248			Csa6G136520,Csa3G736810,Csa1G045670,Csa4G361280,Csa7G407650,Csa4G614200,Csa6G446420,Csa3G722880,Csa4G052670,Csa5G149860,Csa7G064040,Csa6G522780,Csa3G239830,Csa6G483400,Csa2G406700,Csa6G186380,Csa2G009300,Csa6G538780,Csa7G004140
	GO:0051003	ligase activity, forming nitrogen-metal bonds, forming coordination complexes	19	0.038248			Csa6G446420,Csa4G052670,Csa3G722880,Csa5G149860,Csa4G361280,Csa1G045670,Csa6G136520,Csa3G736810,Csa4G614200,Csa7G407650,Csa7G004140,Csa2G009300,Csa6G538780,Csa2G406700,Csa6G186380,Csa3G239830,Csa6G522780,Csa7G064040,Csa6G483400
	GO:0004398	histidine decarboxylase activity	1	0.039729			Csa6G448090
	GO:0031072	heat shock protein binding	16	0.03996			Csa5G585980,Csa3G132000,Csa5G523160,Csa4G307890,Csa5G175710,Csa6G502820,Csa1G097700,Csa3G878950,Csa2G033330,Csa1G665900,Csa1G064710,Csa5G610320,Csa5G571570,Csa3G020050,Csa3G878740,Csa1G528560
	GO:0016798	hydrolase activity, acting on glycosyl bonds	55	0.043338			Csa4G089790,Csa4G007010,Csa7G392380,Csa4G006390,Csa5G612840,Novel00027,Csa1G616850,Csa6G507060,Csa5G146320,Csa2G337760,Csa7G044980,Csa6G040650,Csa1G630300,Csa3G003980,Csa5G609610,Csa3G166220,Csa3G842070,Csa1G063640,Csa3G889910,Csa3G730860,Csa1G575070,Csa2G285330,Csa1G570070,Csa1G229500,Csa3G113920,Csa3G165090,Csa3G865330,Csa4G017110,Csa4G017050,Csa5G458290,Csa5G580630,Csa4G308460,Csa5G649350,Csa7…
	GO:0004748	ribonucleoside-diphosphate reductase activity, thioredoxin disulfide as acceptor	3	0.043537			Csa1G071880,Csa6G486750,Csa3G597320
	GO:0016728	oxidoreductase activity, acting on CH or CH2 groups, disulfide as acceptor	3	0.043537			Csa1G071880,Csa6G486750,Csa3G597320
	GO:0060590	ATPase regulator activity	7	0.044946			Csa5G610320,Csa7G452000,Csa7G031730,Csa5G166400,Csa4G113150,Csa6G376260,Csa4G083540
	GO:0051087	chaperone binding	7	0.049174			Csa7G060190,Csa4G113150,Csa6G376260,Csa4G083540,Csa5G166400,Csa7G452000,Csa5G610320
	Cellular Component
	GO:0000808	origin recognition complex	5	0.0034862			Csa2G359990,Csa1G042740,Csa1G042070,Csa5G167720,Csa2G108700
	GO:0009505	plant-type cell wall	6	0.0037047			Csa2G350300,Csa1G599460,Csa6G052760,Csa3G842070,Csa1G003520,Csa3G722880
	GO:0009530	primary cell wall	6	0.0037047			Csa6G052760,Csa1G599460,Csa2G350300,Csa1G003520,Csa3G722880,Csa3G842070
	GO:0044426	cell wall part	6	0.0037047			Csa1G003520,Csa3G722880,Csa3G842070,Csa6G052760,Csa1G599460,Csa2G350300
	GO:0048222	glycoprotein network	6	0.0037047			Csa1G599460,Csa2G350300,Csa6G052760,Csa3G842070,Csa3G722880,Csa1G003520
	GO:0044427	chromosomal part	17	0.01596			Csa5G568810,Csa1G467120,Csa7G429620,Csa4G181200,Csa6G488360,Csa1G042070,Csa2G108700,Csa2G359990,Csa2G011450,Csa6G150580,Csa5G167720,Csa6G505280,Csa1G042740,Novel00531,Csa2G302140,Csa3G800720,Csa6G426950
	GO:0005875	microtubule associated complex	4	0.016814			Csa1G045600,Csa6G319760,Csa1G008410,Csa7G446940
	GO:0019866	organelle inner membrane	24	0.024044			Csa3G017310,Csa3G184070,Csa7G026240,Csa3G748800,Csa2G237740,Csa2G285290,Csa4G280530,Csa5G608540,Csa7G048030,Csa4G618490,Csa4G624430,Csa4G062910,Csa6G524010,Csa6G185860,Csa6G448180,Csa4G050200,Csa1G601010,Csa5G156130,Csa3G769090,Csa1G103260,Csa6G000650,Csa1G613480,Csa3G722880,Csa5G576620
	GO:0031967	organelle envelope	41	0.02675			Csa5G576620,Csa5G550230,Csa1G103260,Csa6G499720,Csa1G601010,Csa6G185860,Csa5G607990,Csa6G524010,Csa3G125520,Csa7G017160,Csa4G624430,Csa4G618490,Csa4G280530,Csa7G026240,Csa2G237740,Csa7G071640,Csa3G017310,Csa3G722880,Csa6G107910,Csa1G004180,Csa1G613480,Csa6G000650,Csa3G769090,Csa2G327510,Csa5G156130,Csa2G381650,Csa4G050200,Csa6G448180,Csa6G404150,Csa4G062910,Csa6G484540,Csa7G448790,Csa4G625560,Csa…
	GO:0033180	proton-transporting V-type ATPase, V1 domain	7	0.028875			Csa3G769710,CsaUNG017140,Csa6G500680,Csa1G063610,Csa6G080940,Csa6G074550,Csa7G293740
	GO:0005578	proteinaceous extracellular matrix	18	0.032696			Csa1G075570,Csa7G432270,Csa2G376800,Csa4G011740,Csa3G077600,Csa4G007010,Csa6G513780,Csa2G357850,Csa3G130890,Csa3G017040,Csa2G009450,Csa4G625560,Csa7G274170,Csa4G181200,Csa1G614120,Csa4G083540,Csa4G050200,Csa6G432780
	GO:0000276	mitochondrial proton-transporting ATP synthase complex, coupling factor F(o)	15	0.03861			Csa3G748800,Csa7G026240,Csa2G285290,Csa3G769090,Csa4G280530,Csa5G608540,Csa5G156130,Csa6G524010,Csa4G062910,Csa6G185860,Csa3G722880,Csa7G048030,Csa1G613480,Csa4G618490,Csa4G624430
	GO:0000221	vacuolar proton-transporting V-type ATPase, V1 domain	6	0.041696			Csa1G063610,Csa3G769710,CsaUNG017140,Csa6G500680,Csa6G074550,Csa6G080940
	GO:0044454	nuclear chromosome part	4	0.042974			Csa5G167720,Csa2G108700,Novel00531,Csa1G042740
	GO:0044422	organelle part	130	0.044023			Csa4G637750,Csa6G500680,Csa1G063610,Csa3G748800,Csa6G046260,Csa4G119780,Csa6G484540,Csa1G699610,Csa3G894530,Csa4G181200,Csa6G448180,Csa6G404150,Csa5G156130,Csa6G486770,Csa2G108700,Csa4G515040,Csa2G011450,Csa6G366460,Csa6G319760,Csa3G792070,Csa3G017310,Csa4G007040,Csa5G571570,Csa1G530140,Csa2G237740,Csa7G071640,Csa4G624430,Csa5G598700,Csa4G045060,Csa4G192150,Csa1G008410,Csa6G517320,Csa6G497210,Csa…
	GO:0005664	nuclear origin of replication recognition complex	3	0.044733			Csa1G042740,Csa2G108700,Csa5G167720
	GO:0044446	intracellular organelle part	128	0.049695			CsaUNG017140,Csa2G279230,Csa2G327510,Csa3G769090,Csa1G004180,Csa5G517860,Csa1G042740,Csa3G800720,Csa3G722880,Csa6G110820,Csa3G184070,Csa2G031720,Csa1G423090,Csa1G570180,Csa7G429620,Csa1G616260,Csa4G056520,Csa4G050200,Csa1G096620,Csa7G209550,Csa1G103260,Csa6G501220,Csa5G576620,Csa1G467120,Csa3G017040,Csa7G026240,Csa4G280530,Csa1G042070,Csa7G446940,Csa6G452070,Csa1G601010,Csa6G484580,Csa6G532080,Cs…
